# Supplementary material for: Biallelic loss of BCMA as a resistance mechanism to CAR T cell therapy in a patient with multiple myeloma
Source: Nat Commun. 2021 Feb 8;12:868. doi: 10.1038/s41467-021-21177-5 (PMC7870932; doi:10.1038/s41467-021-21177-5)
Supplement: Supplementary file 3 — Supplementary Data 1 [file 41467_2021_21177_MOESM3_ESM.xlsx]

## Sheet: Baseline vs 2w After first Inf
p_val	avg_logFC	pct.1	pct.2	p_val_adj	cluster	Symbol
6.69574e-163	2.12874	0.293	0.042	3.34787e-159	S1	AL021453.1
1.10486e-137	1.22937	0.408	0.037	5.5243e-134	S1	TRANK1
1.21379e-136	0.716302	0.638	0.026	6.06893e-133	S1	LINC00342
8.6906e-133	1.04315	0.386	0.033	4.3453e-129	S1	HSD17B7
3.14702e-128	0.710168	0.557	0.022	1.57351e-124	S1	PLEKHA5
7.97517e-128	0.437613	0.45	0.101	3.98759e-124	S1	RAB37
9.48932e-123	1.25436	0.255	0.044	4.74466e-119	S1	ZBTB37
5.23328e-117	0.262205	0.374	0.022	2.61664e-113	S1	OTUD3
1.96188e-113	0.256401	0.403	0.064	9.80938e-110	S1	ANKZF1
1.24877e-112	0.349922	0.36	0.036	6.24384e-109	S1	DHRS1
1.05447e-110	0.418048	0.376	0.062	5.27235e-107	S1	PARP12
6.55742e-109	0.259779	0.403	0.033	3.27871e-105	S1	ANAPC4
1.28389e-108	1.65589	0.525	0.057	6.41943e-105	S1	LTBP4
3.52768e-107	1.31014	0.376	0.027	1.76384e-103	S1	SLC35E2A
8.88363e-107	1.4514	0.431	0.047	4.44182e-103	S1	RNF34
2.6399e-106	0.572794	0.558	0.054	1.31995e-102	S1	GLMN
8.93223e-106	0.709034	0.352	0.068	4.46612e-102	S1	PARP15
2.11935e-102	1.46899	0.284	0.061	1.05968e-98	S1	SACM1L
2.29911e-96	3.69948	0.31	0.106	1.14955e-92	S1	SAMD3
7.45462e-95	2.71479	0.306	0.015	3.72731e-91	S1	KRI1
9.62405e-94	2.36864	0.343	0.033	4.81203e-90	S1	GBP3
3.50115e-92	1.47862	0.284	0.039	1.75058e-88	S1	MANF
7.6225e-89	4.3522	0.379	0.055	3.81125e-85	S1	SH2D2A
6.98632e-88	2.79712	0.421	0.092	3.49316e-84	S1	UBR1
1.3389e-86	0.590043	0.293	0.05	6.69449e-83	S1	WDR55
2.35105e-85	4.11598	0.33	0.064	1.17552e-81	S1	TUBA1C
1.55544e-84	1.69966	0.386	0.025	7.77722e-81	S1	HIST1H2AC
2.78194e-82	0.895908	0.509	0.094	1.39097e-78	S1	MAP4K1
7.54978e-81	0.703558	0.32	0.075	3.77489e-77	S1	ABHD3
1.35659e-80	1.10745	0.269	0.053	6.78295e-77	S1	ZNF224
2.96126e-80	1.99034	0.32	0.063	1.48063e-76	S1	PDP1
4.36301e-80	1.49773	0.459	0.114	2.18151e-76	S1	ITGB2-AS1
8.4563e-78	0.757699	0.347	0.097	4.22815e-74	S1	SECISBP2L
3.06387e-75	0.568214	0.377	0.006	1.53193e-71	S1	ACO1
2.54402e-71	0.339996	0.293	0.056	1.27201e-67	S1	CCDC93
1.51338e-70	0.892314	0.355	0.044	7.56691e-67	S1	MBTD1
2.74609e-69	0.313355	0.377	0.102	1.37304e-65	S1	LMNB1
4.41305e-68	1.41201	0.306	0.069	2.20653e-64	S1	TAF1
6.16891e-67	0.816886	0.305	0.054	3.08445e-63	S1	SOCS4
7.81001e-67	1.46259	0.288	0.055	3.905e-63	S1	MX1
1.67277e-65	0.353527	0.316	0.081	8.36387e-62	S1	GPR65
7.0491e-65	1.49076	0.426	0.088	3.52455e-61	S1	ATG16L1
5.28744e-63	1.15424	0.398	0.108	2.64372e-59	S1	ABCF1
2.12722e-62	0.460476	0.286	0.025	1.06361e-58	S1	SLC35E2B
1.22934e-59	0.319931	0.288	0.085	6.14672e-56	S1	ANGEL2
1.42908e-58	1.06962	0.325	0.03	7.14542e-55	S1	MOV10
1.53755e-58	1.61534	0.535	0.108	7.68773e-55	S1	IL16
5.5571e-56	0.257782	0.308	0.032	2.77855e-52	S1	SIRT1
1.15817e-55	2.21095	0.315	0.082	5.79087e-52	S1	ZDHHC18
8.89889e-55	0.676538	0.277	0.027	4.44945e-51	S1	NBPF12
4.82244e-54	1.15522	0.359	0.05	2.41122e-50	S1	CHERP
4.97287e-54	0.622223	0.374	0.062	2.48643e-50	S1	IPCEF1
4.14323e-52	0.524854	0.445	0.118	2.07162e-48	S1	NCOA7
5.98903e-51	0.468116	0.367	0.074	2.99452e-47	S1	ATP8A1
2.98275e-49	1.60174	0.416	0.114	1.49137e-45	S1	ERAP2
1.29325e-48	1.82164	0.355	0.037	6.46624e-45	S1	SLA2
4.76181e-48	2.54947	0.504	0.079	2.38091e-44	S1	NCK2
7.4849e-48	0.39563	0.597	0.125	3.74245e-44	S1	PCED1B
3.11081e-46	1.67719	0.313	0.186	1.55541e-42	S1	SYNE1
8.12429e-46	0.506504	0.332	0.118	4.06215e-42	S1	PTCD3
1.04879e-44	1.05205	0.343	0.077	5.24394e-41	S1	IL12RB1
4.57778e-44	0.985785	0.499	0.114	2.28889e-40	S1	ATP2A3
2.65568e-43	1.28516	0.325	0.098	1.32784e-39	S1	GMCL1
3.63444e-43	2.82321	0.43	0.2	1.81722e-39	S1	CCNT1
7.64085e-42	2.85089	0.399	0.116	3.82042e-38	S1	WDR74
7.97718e-42	0.556536	0.255	0.106	3.98859e-38	S1	RASAL3
1.2619e-41	1.85739	0.261	0.041	6.30952e-38	S1	RAB29
2.01851e-41	1.01525	0.301	0.05	1.00926e-37	S1	GALNT11
1.25718e-38	3.49545	0.374	0.057	6.28589e-35	S1	STARD10
1.36954e-38	1.87725	0.293	0.052	6.84772e-35	S1	CLASP1
3.60814e-35	0.568189	0.315	0.044	1.80407e-31	S1	ITFG2
6.11317e-33	1.13712	0.279	0.12	3.05659e-29	S1	LPIN1
1.11245e-31	0.256311	0.472	0.306	5.56225e-28	S1	ZNF644
6.61858e-30	0.27215	0.54	0.206	3.30929e-26	S1	CYFIP2
8.2102e-29	2.0714	0.404	0.129	4.1051e-25	S1	IKZF3
1.63529e-28	0.449587	0.367	0.148	8.17644e-25	S1	IFRD1
2.86771e-28	0.775501	0.264	0.11	1.43385e-24	S1	APOBEC3G
1.76826e-27	0.820403	0.45	0.209	8.84132e-24	S1	GNG2
1.14805e-26	1.75326	0.279	0.04	5.74025e-23	S1	ENC1
3.81724e-26	2.35405	0.655	0.287	1.90862e-22	S1	LCK
8.32024e-25	0.540584	0.32	0.282	4.16012e-21	S1	ABHD17A
5.58247e-24	2.18014	0.409	0.325	2.79123e-20	S1	FLNA
7.36084e-24	0.734281	0.562	0.278	3.68042e-20	S1	TCF7
1.39038e-22	2.68721	0.367	0.237	6.95192e-19	S1	TTC14
4.7409e-22	0.660638	0.323	0.051	2.37045e-18	S1	PGGHG
2.14967e-20	0.789197	0.367	0.254	1.07483e-16	S1	CNOT2
3.85748e-20	0.451349	0.13	0.27	1.92874e-16	S1	HBB
1.9982e-19	1.60711	0.32	0.219	9.99102e-16	S1	PRKX
1.05012e-18	2.02751	0.459	0.234	5.25061e-15	S1	PRKCH
4.50051e-15	1.1303	0.433	0.15	2.25025e-11	S1	CCSER2
3.224e-14	2.97456	0.492	0.221	1.612e-10	S1	PHF1
7.09412e-13	1.86968	0.255	0.081	3.54706e-09	S1	TBC1D2B
7.94284e-13	0.300128	0.616	0.371	3.97142e-09	S1	CEMIP2
3.44519e-12	1.26327	0.264	0.139	1.7226e-08	S1	AKNA
1.04915e-11	0.52634	0.34	0.191	5.24575e-08	S1	ARAP2
3.15658e-09	1.07806	0.525	0.413	1.57829e-05	S1	FUS
4.00059e-09	0.280746	0.667	0.514	2.0003e-05	S1	EEF1B2
1.16653e-06	0.361003	0.321	0.308	0.00583263	S1	RNF213
2.21456e-06	2.03498	0.31	0.353	0.0110728	S1	CASP8
0.00014524	1.39745	0.511	0.429	0.7262	S1	KLF2
2.78224e-242	7.20978	0.014	0.465	1.39112e-238	S2	ZDHHC13
2.06508e-233	9.14961	0.008	0.645	1.03254e-229	S2	AL445472.1
1.61591e-232	7.84135	0.026	0.76	8.07957e-229	S2	EPS8L2
5.86439e-226	8.02292	0.012	0.584	2.93219e-222	S2	NOP9
1.44125e-225	7.92705	0.008	0.56	7.20626e-222	S2	CEP131
6.63468e-223	7.40204	0.004	0.585	3.31734e-219	S2	POU2AF1
4.04502e-217	8.89977	0.007	0.66	2.02251e-213	S2	SLC25A4
6.04046e-216	9.59743	0.014	0.816	3.02023e-212	S2	CD80
2.90449e-214	5.59102	0.029	0.841	1.45225e-210	S2	THEMIS
5.58677e-213	5.9426	0.013	0.345	2.79339e-209	S2	AL356512.1
1.03981e-212	7.46711	0.004	0.695	5.19904e-209	S2	AC019205.1
1.5204e-212	9.43174	0.004	0.753	7.602e-209	S2	POU6F1
2.76417e-212	5.88732	0.025	0.519	1.38208e-208	S2	PPP2R5B
1.27381e-211	6.20015	0.034	0.587	6.36904e-208	S2	NDC80
1.54286e-206	8.15259	0.014	0.763	7.71428e-203	S2	FBXL16
1.67931e-205	4.10956	0.02	0.477	8.39653e-202	S2	MAP3K10
1.22025e-202	7.0449	0.017	0.707	6.10123e-199	S2	Z82206.1
5.26271e-202	7.04939	0.01	0.701	2.63135e-198	S2	COL18A1
3.84863e-201	7.49065	0.027	0.773	1.92432e-197	S2	RNF157
8.53595e-200	5.7267	0.007	0.672	4.26798e-196	S2	ZNF862
5.93711e-199	7.16394	0.048	0.726	2.96856e-195	S2	FAM84B
2.81152e-198	7.71613	0.015	0.67	1.40576e-194	S2	CCDC65
1.03018e-193	7.10234	0.011	0.56	5.15092e-190	S2	ZNF280C
5.0496e-193	7.02597	0.014	0.487	2.5248e-189	S2	GPAM
6.21532e-193	5.11822	0.017	0.536	3.10766e-189	S2	HEMK1
1.02882e-192	9.12065	0.007	0.572	5.14411e-189	S2	NCAPG2
5.76909e-192	8.95527	0.006	0.509	2.88455e-188	S2	RBM14-RBM4
9.01112e-192	5.84924	0.025	0.486	4.50556e-188	S2	PRDM8
1.67946e-191	8.47286	0.004	0.594	8.3973e-188	S2	AC084824.5
3.40644e-191	7.61841	0.029	0.633	1.70322e-187	S2	RAPGEF6
9.52308e-191	9.50096	0.008	0.477	4.76154e-187	S2	DRAIC
1.28941e-190	8.22629	0.049	0.684	6.44703e-187	S2	PHLDA1
1.05816e-189	3.04552	0.008	0.464	5.29079e-186	S2	SERPINE2
2.40757e-188	7.71749	0.009	0.433	1.20378e-184	S2	SMARCAL1
4.0006e-188	7.67925	0.011	0.567	2.0003e-184	S2	RAP2C-AS1
1.64582e-187	4.11223	0.019	0.533	8.2291e-184	S2	ARL15
6.48232e-187	6.68764	0.033	0.371	3.24116e-183	S2	IFT80
3.06309e-186	4.90154	0.018	0.355	1.53154e-182	S2	RALGPS1
1.32515e-185	9.51304	0.004	0.489	6.62574e-182	S2	ACVR2B
3.64256e-185	7.83589	0.014	0.435	1.82128e-181	S2	CNPY4
2.65829e-184	7.17191	0.021	0.611	1.32914e-180	S2	KCNK12
9.9484e-184	7.92961	0.022	0.616	4.9742e-180	S2	SAMD12
1.41582e-183	6.8015	0.016	0.545	7.07911e-180	S2	RAB11FIP3
1.80883e-183	7.67859	0.009	0.585	9.04416e-180	S2	ZNF432
6.48983e-183	9.96302	0.008	0.57	3.24491e-179	S2	TRIM32
9.75471e-183	8.90821	0.008	0.384	4.87736e-179	S2	FCRL3
3.74401e-182	7.57112	0.012	0.504	1.87201e-178	S2	ZNF765
1.1183e-181	5.08012	0.015	0.552	5.59151e-178	S2	MTRF1
2.05963e-181	7.18322	0.022	0.497	1.02982e-177	S2	MDGA1
1.20857e-180	9.40182	0.012	0.53	6.04283e-177	S2	TTC12
1.43732e-180	8.7911	0.019	0.707	7.18658e-177	S2	ACSL6
1.7832e-179	6.60596	0.045	0.706	8.91598e-176	S2	HIST1H2BN
1.98694e-179	6.25974	0.016	0.499	9.93468e-176	S2	DMPK
2.66122e-179	8.90463	0.008	0.474	1.33061e-175	S2	ZNF529-AS1
4.38859e-179	7.24509	0.025	0.643	2.19429e-175	S2	LINC01550
8.94012e-178	8.34315	0.017	0.751	4.47006e-174	S2	XKR6
1.33596e-177	4.45611	0.029	0.597	6.6798e-174	S2	AC090152.1
2.55987e-177	1.30881	0.034	0.58	1.27994e-173	S2	SCML4
5.13584e-177	7.728	0.013	0.655	2.56792e-173	S2	RNF43
7.10022e-177	1.42735	0.055	0.629	3.55011e-173	S2	ANO9
9.36887e-177	6.96417	0.022	0.739	4.68444e-173	S2	SEC14L2
2.73942e-176	5.67096	0.011	0.567	1.36971e-172	S2	HIST1H2BG
9.89268e-176	8.20113	0.004	0.349	4.94634e-172	S2	NUDT6
2.53792e-175	8.80769	0.005	0.382	1.26896e-171	S2	ACTR3B
4.536e-175	5.36147	0.04	0.685	2.268e-171	S2	FIGNL1
8.55487e-175	3.85045	0.017	0.494	4.27744e-171	S2	HOXB-AS1
8.85988e-175	7.05572	0.006	0.638	4.42994e-171	S2	CUBN
1.05909e-174	1.56558	0.027	0.753	5.29547e-171	S2	CASS4
2.70432e-173	6.11333	0.008	0.453	1.35216e-169	S2	UGDH
9.78159e-173	6.00151	0.007	0.428	4.89079e-169	S2	HIST1H3H
4.49693e-172	6.90319	0.018	0.46	2.24846e-168	S2	CDKN3
9.86221e-172	8.13687	0.008	0.438	4.93111e-168	S2	TECPR2
1.34819e-171	9.53366	0.006	0.569	6.74096e-168	S2	HIST1H2AK
6.21543e-171	3.73783	0.029	0.501	3.10772e-167	S2	CENPL
1.80472e-170	6.95183	0.029	0.653	9.02359e-167	S2	ITGA6
3.1395e-170	1.76899	0.018	0.362	1.56975e-166	S2	ETV7
3.82729e-170	5.51517	0.039	0.574	1.91365e-166	S2	AL591895.1
1.405e-169	5.52191	0.026	0.489	7.02501e-166	S2	CENPM
2.99708e-169	5.10793	0.024	0.65	1.49854e-165	S2	ZNF699
3.55553e-169	5.04055	0.034	0.303	1.77777e-165	S2	2020-03-08
9.04413e-169	4.01244	0.014	0.577	4.52207e-165	S2	PTGDS
1.22914e-168	4.23896	0.058	0.662	6.1457e-165	S2	CDCA7
4.15535e-168	7.76943	0.041	0.404	2.07768e-164	S2	KNL1
4.60663e-168	8.1949	0.004	0.651	2.30331e-164	S2	BCL2L14
7.88299e-168	6.39842	0.035	0.613	3.9415e-164	S2	CD70
8.39078e-168	7.1244	0.005	0.697	4.19539e-164	S2	TNFRSF13C
2.78871e-167	8.15218	0.012	0.545	1.39436e-163	S2	LINC00954
3.96588e-167	4.36927	0.037	0.562	1.98294e-163	S2	CEP97
5.79932e-167	3.87861	0.049	0.57	2.89966e-163	S2	PATJ
6.45696e-167	8.11566	0.005	0.618	3.22848e-163	S2	LPAR5
1.44792e-166	7.15257	0.049	0.404	7.23962e-163	S2	BEX3
3.04238e-165	5.4541	0.02	0.538	1.52119e-161	S2	SHISAL2A
3.75566e-165	3.63604	0.031	0.613	1.87783e-161	S2	TBC1D25
3.97711e-165	2.67746	0.036	0.482	1.98855e-161	S2	ZNF587B
1.79977e-164	3.58386	0.053	0.497	8.99883e-161	S2	AL031846.2
9.40031e-164	9.52267	0.069	0.587	4.70016e-160	S2	FAM13A
1.20305e-163	8.1862	0.01	0.431	6.01525e-160	S2	HCG27
1.57303e-163	8.20183	0.012	0.433	7.86514e-160	S2	ACP6
5.21097e-163	1.14849	0.016	0.347	2.60549e-159	S2	CAPN12
8.9674e-163	4.33485	0.069	0.792	4.4837e-159	S2	LY9
1.98437e-162	8.33341	0.033	0.69	9.92185e-159	S2	AKTIP
2.06202e-162	1.9273	0.024	0.475	1.03101e-158	S2	AL021368.2
1.19925e-161	9.3583	0.004	0.377	5.99624e-158	S2	NEK2
2.97281e-161	6.77933	0.06	0.614	1.4864e-157	S2	CENPK
3.51757e-161	7.96189	0.004	0.509	1.75878e-157	S2	HIST1H2BH
5.79948e-161	7.46909	0.016	0.381	2.89974e-157	S2	ANO8
9.85495e-161	1.52017	0.041	0.255	4.92748e-157	S2	HAGH
9.88509e-161	4.46425	0.022	0.508	4.94255e-157	S2	LYPLAL1
1.5942e-160	1.64018	0.074	0.618	7.97099e-157	S2	SRPK1
2.04133e-160	8.70281	0.008	0.53	1.02066e-156	S2	LINC01431
2.53509e-160	9.29087	0.008	0.592	1.26755e-156	S2	AC008083.2
2.70287e-160	6.54634	0.017	0.587	1.35143e-156	S2	GPR18
1.06849e-159	9.57172	0.004	0.259	5.34247e-156	S2	TMPRSS13
4.59429e-159	7.94827	0.011	0.428	2.29715e-155	S2	BBS9
1.5197e-158	9.11497	0.003	0.667	7.5985e-155	S2	EGLN3
1.90792e-158	4.34875	0.016	0.606	9.5396e-155	S2	LIMA1
7.14993e-158	1.53156	0.012	0.437	3.57496e-154	S2	KIF18A
7.24782e-158	7.9093	0.016	0.597	3.62391e-154	S2	CHN1
1.90825e-157	7.55926	0.009	0.589	9.54125e-154	S2	CBR3
2.15027e-157	4.2232	0.022	0.254	1.07513e-153	S2	RAD9A
2.58948e-157	6.93427	0.014	0.372	1.29474e-153	S2	FOCAD
3.76054e-157	5.12969	0.056	0.604	1.88027e-153	S2	IL23A
6.25443e-157	6.60685	0.027	0.557	3.12721e-153	S2	RTTN
2.63502e-156	7.04503	0.013	0.555	1.31751e-152	S2	FAM120C
1.59477e-155	4.95073	0.024	0.641	7.97384e-152	S2	AC004585.1
2.54788e-155	4.29213	0.018	0.545	1.27394e-151	S2	MIR155HG
3.25901e-155	6.86159	0.053	0.511	1.62951e-151	S2	NSD2
3.39374e-155	9.17521	0.023	0.438	1.69687e-151	S2	ARHGAP11A
4.73506e-155	4.23706	0.048	0.734	2.36753e-151	S2	BCAS4
5.37884e-155	5.15484	0.016	0.491	2.68942e-151	S2	ZNF383
9.31007e-155	8.05052	0.01	0.518	4.65504e-151	S2	IFNG-AS1
1.74912e-154	3.2934	0.046	0.514	8.74559e-151	S2	MX2
2.47159e-154	4.84325	0.04	0.621	1.23579e-150	S2	TMEM263
3.07038e-154	7.79046	0.024	0.503	1.53519e-150	S2	CYB561
4.7374e-154	6.73327	0.03	0.553	2.3687e-150	S2	PAQR3
8.84732e-154	5.37556	0.011	0.416	4.42366e-150	S2	ST6GALNAC6
2.73422e-153	7.84982	0.043	0.357	1.36711e-149	S2	F5
2.81277e-153	8.46358	0.008	0.607	1.40639e-149	S2	AC019131.2
5.63348e-153	6.77412	0.024	0.711	2.81674e-149	S2	ZNF483
6.50922e-153	3.44269	0.088	0.587	3.25461e-149	S2	PTTG1
8.49749e-153	6.76992	0.016	0.481	4.24875e-149	S2	PHLPP2
8.91213e-153	2.44925	0.028	0.425	4.45607e-149	S2	GPN2
1.21823e-152	2.54682	0.059	0.553	6.09115e-149	S2	TTC39B
2.46546e-152	8.8445	0.011	0.443	1.23273e-148	S2	RHBDL1
4.71251e-152	4.09196	0.024	0.58	2.35625e-148	S2	PRKCZ
5.03821e-152	4.99685	0.027	0.525	2.5191e-148	S2	CHIC1
1.43848e-151	3.57305	0.007	0.35	7.19239e-148	S2	HCRT
3.4585e-151	8.12943	0.013	0.497	1.72925e-147	S2	CLU
4.10661e-151	6.71427	0.027	0.579	2.05331e-147	S2	AP002495.2
5.54601e-151	7.67407	0.022	0.503	2.77301e-147	S2	DLG3
1.38122e-150	8.42083	0.007	0.548	6.90609e-147	S2	SDCBP2-AS1
1.64434e-150	7.89429	0.013	0.572	8.22172e-147	S2	ZNF680
1.70623e-150	6.27626	0.018	0.531	8.53114e-147	S2	MFSD14A
2.1516e-150	4.3446	0.057	0.45	1.0758e-146	S2	CCDC141
2.53109e-150	9.05513	0.008	0.448	1.26554e-146	S2	TTC22
2.8611e-150	2.18107	0.046	0.389	1.43055e-146	S2	AXIN1
5.20106e-150	5.09302	0.022	0.484	2.60053e-146	S2	SLAMF6
5.32525e-150	8.68975	0.007	0.548	2.66263e-146	S2	SNHG22
1.81748e-149	8.68767	0.014	0.657	9.08739e-146	S2	ENO2
8.17056e-149	5.29287	0.019	0.396	4.08528e-145	S2	AK1
1.40249e-148	6.57998	0.013	0.552	7.01245e-145	S2	MCAM
1.60307e-148	8.18935	0.004	0.616	8.01537e-145	S2	CPNE7
3.18497e-148	2.79596	0.016	0.413	1.59248e-144	S2	LINC01588
3.33306e-148	5.51429	0.008	0.457	1.66653e-144	S2	AL139089.1
4.08032e-148	8.22034	0.015	0.474	2.04016e-144	S2	TSPAN5
6.33263e-148	7.59152	0.012	0.475	3.16632e-144	S2	GPR180
6.55924e-148	4.27685	0.072	0.699	3.27962e-144	S2	ATP8B2
1.53297e-147	2.69921	0.016	0.338	7.66484e-144	S2	AC093495.1
1.70321e-147	7.52997	0.007	0.403	8.51603e-144	S2	PRIMPOL
1.87851e-147	6.91434	0.01	0.58	9.39256e-144	S2	C10orf88
2.10856e-147	7.28284	0.012	0.54	1.05428e-143	S2	FBXL8
2.67588e-147	4.10546	0.019	0.42	1.33794e-143	S2	VIM-AS1
4.8282e-147	1.55582	0.02	0.357	2.4141e-143	S2	SBK1
3.41168e-146	8.09475	0.031	0.526	1.70584e-142	S2	WEE1
3.67999e-146	1.76682	0.033	0.511	1.83999e-142	S2	TCTN3
7.77391e-146	5.63386	0.047	0.381	3.88696e-142	S2	RFX3
1.05188e-145	4.56379	0.004	0.55	5.2594e-142	S2	ZNF181
1.45235e-145	5.70728	0.043	0.448	7.26175e-142	S2	CRIP2
1.66002e-145	6.38403	0.021	0.521	8.30008e-142	S2	AL645728.1
1.99915e-145	7.42129	0.016	0.616	9.99574e-142	S2	ZNF519
3.93734e-145	4.4236	0.029	0.404	1.96867e-141	S2	GPR89A
4.75434e-145	1.73903	0.042	0.526	2.37717e-141	S2	AC087239.1
7.62666e-145	7.50072	0.021	0.367	3.81333e-141	S2	ORC2
9.77089e-145	6.67662	0.005	0.484	4.88545e-141	S2	ENO3
1.0294e-144	7.94954	0.02	0.44	5.14698e-141	S2	CYB561D2.1
1.06581e-144	1.0382	0.039	0.641	5.32907e-141	S2	PLCG1
1.07356e-144	7.2667	0.075	0.638	5.36781e-141	S2	TRAK2
2.68366e-144	8.40852	0.006	0.352	1.34183e-140	S2	HSD17B1
3.76426e-144	4.08479	0.026	0.257	1.88213e-140	S2	NUSAP1
6.1794e-144	8.31775	0.023	0.58	3.0897e-140	S2	TSPAN18
7.26442e-144	9.18495	0.01	0.526	3.63221e-140	S2	HIST1H2AG
1.04826e-143	7.79354	0.003	0.452	5.24129e-140	S2	GGACT
1.10258e-143	1.85283	0.037	0.252	5.51288e-140	S2	SLC33A1
1.11373e-143	6.09059	0.006	0.651	5.56867e-140	S2	AC099811.4
1.40302e-143	6.74059	0.02	0.413	7.01511e-140	S2	IGFBP4
2.02673e-143	7.57968	0.004	0.472	1.01337e-139	S2	ZNF324B
2.70012e-143	7.32107	0.008	0.582	1.35006e-139	S2	KRTCAP3
3.45964e-143	6.15655	0.004	0.56	1.72982e-139	S2	C1QTNF3
4.62804e-143	8.28034	0.007	0.535	2.31402e-139	S2	AC006480.2
4.7155e-143	6.18393	0.006	0.399	2.35775e-139	S2	AKAP5
5.23817e-143	7.16258	0.011	0.416	2.61909e-139	S2	MAP2K6
5.96268e-143	6.81489	0.006	0.582	2.98134e-139	S2	CEACAM1
8.49585e-143	7.16713	0.007	0.32	4.24793e-139	S2	ATP5MGL
1.17081e-142	3.22067	0.068	0.552	5.85405e-139	S2	CD8B
1.17256e-142	6.9438	0.004	0.45	5.86281e-139	S2	CELA1
1.72372e-142	3.82807	0.017	0.448	8.61859e-139	S2	ZNF468
1.74111e-142	4.76632	0.011	0.477	8.70556e-139	S2	CD200
1.78159e-142	7.6316	0.012	0.487	8.90796e-139	S2	ADTRP
3.07977e-142	5.54853	0.025	0.34	1.53988e-138	S2	SZT2
3.99364e-142	2.34626	0.022	0.496	1.99682e-138	S2	HIP1R
4.47954e-142	6.80975	0.031	0.563	2.23977e-138	S2	SLC39A8
6.45831e-142	7.37783	0.065	0.459	3.22916e-138	S2	HIST1H1E
6.87897e-142	6.67603	0.024	0.379	3.43949e-138	S2	PPP1R21
9.29586e-142	6.51383	0.044	0.487	4.64793e-138	S2	VAMP1
1.34157e-141	7.37978	0.023	0.438	6.70787e-138	S2	CYB5D2
1.53494e-141	8.99409	0.004	0.508	7.67472e-138	S2	RMRP
1.87573e-141	7.51541	0.008	0.36	9.37864e-138	S2	AC007384.1
2.6561e-141	0.98938	0.045	0.318	1.32805e-137	S2	PLCL2
3.46581e-141	5.99004	0.012	0.614	1.7329e-137	S2	ARHGEF5
4.49007e-141	4.96524	0.016	0.523	2.24504e-137	S2	AL360270.1
5.28495e-141	4.44317	0.02	0.455	2.64248e-137	S2	BORA
6.03639e-141	1.95313	0.027	0.421	3.01819e-137	S2	FBXO38
1.22776e-140	5.98591	0.017	0.371	6.13879e-137	S2	AL355488.1
1.33947e-140	7.55102	0.018	0.399	6.69736e-137	S2	CLCN3
1.98323e-140	3.53923	0.057	0.475	9.91617e-137	S2	HIST1H4C
3.52838e-140	4.37905	0.069	0.425	1.76419e-136	S2	TOX
4.22241e-140	4.09749	0.019	0.462	2.1112e-136	S2	SEC61A2
5.11791e-140	4.07323	0.017	0.416	2.55896e-136	S2	AP4B1
5.68683e-140	8.99198	0.006	0.303	2.84341e-136	S2	PAN3-AS1
6.44613e-140	2.96205	0.014	0.347	3.22306e-136	S2	ANKS3
9.95086e-140	7.83234	0.012	0.403	4.97543e-136	S2	IQCG
1.07763e-139	5.96457	0.02	0.381	5.38813e-136	S2	TPX2
1.21096e-139	8.9221	0.018	0.536	6.05478e-136	S2	TTC39C-AS1
1.4736e-139	7.62415	0.009	0.44	7.36802e-136	S2	PLK4
1.53565e-139	7.07658	0.015	0.428	7.67827e-136	S2	SAMD10
1.61631e-139	7.16491	0.012	0.357	8.08157e-136	S2	ACTA2
1.89532e-139	8.14237	0.014	0.503	9.47662e-136	S2	EXOC6B
2.27999e-139	5.83013	0.01	0.479	1.13999e-135	S2	SARM1
2.51488e-139	5.03048	0.005	0.42	1.25744e-135	S2	USP6
6.17844e-139	4.28676	0.011	0.389	3.08922e-135	S2	ANKMY1
1.13372e-138	1.48355	0.046	0.276	5.66862e-135	S2	AL139246.5
7.80478e-138	5.39727	0.015	0.365	3.90239e-134	S2	UQCC1
1.10642e-137	2.70444	0.017	0.343	5.5321e-134	S2	ALMS1
1.44488e-137	7.56577	0.019	0.494	7.22442e-134	S2	FHL1
1.62222e-137	7.85431	0.009	0.526	8.11108e-134	S2	UBE3D
2.05628e-137	4.15927	0.014	0.472	1.02814e-133	S2	AC048341.1
8.69515e-137	8.18704	0.026	0.533	4.34758e-133	S2	GPR82
1.21037e-136	0.845166	0.007	0.347	6.05187e-133	S2	CEP89
1.3096e-136	4.75049	0.054	0.467	6.54802e-133	S2	MAGEH1
1.49053e-136	8.88499	0.011	0.496	7.45267e-133	S2	MEGF6
1.76458e-136	1.04575	0.044	0.562	8.82292e-133	S2	ZNF107
2.43477e-136	7.53362	0.016	0.43	1.21738e-132	S2	AC027020.2
3.21129e-136	7.03294	0.028	0.286	1.60565e-132	S2	STXBP5
4.25879e-136	6.22633	0.007	0.445	2.12939e-132	S2	KLHL11
4.30691e-136	7.4705	0.016	0.293	2.15345e-132	S2	PIGQ
5.84073e-136	3.7854	0.029	0.371	2.92036e-132	S2	MCM7
6.26531e-136	4.88238	0.028	0.426	3.13265e-132	S2	ALKBH6
9.08661e-136	7.74777	0.009	0.453	4.5433e-132	S2	RYR1
1.26505e-135	4.47433	0.061	0.452	6.32527e-132	S2	HPGD
2.48183e-135	7.3695	0.005	0.347	1.24091e-131	S2	U73166.1
3.28373e-135	2.33996	0.053	0.558	1.64187e-131	S2	NMT2
3.56631e-135	7.57761	0.004	0.623	1.78316e-131	S2	STX18-AS1
3.68302e-135	7.16885	0.019	0.425	1.84151e-131	S2	ASPM
3.74539e-135	3.27751	0.036	0.45	1.8727e-131	S2	IL11RA
3.83555e-135	2.30383	0.018	0.293	1.91777e-131	S2	ATP10A
6.05142e-135	5.08519	0.034	0.398	3.02571e-131	S2	HES4
8.2764e-135	6.97047	0.02	0.291	4.1382e-131	S2	IFFO1
9.34629e-135	2.74463	0.049	0.479	4.67314e-131	S2	HSPA1A
1.1397e-134	5.67901	0.024	0.369	5.69849e-131	S2	CEP128
1.82448e-134	2.17307	0.06	0.384	9.12239e-131	S2	ADAT2
2.93185e-134	8.84043	0.009	0.447	1.46593e-130	S2	CD109
3.24603e-134	7.2821	0.014	0.437	1.62302e-130	S2	SGSM3
3.49012e-134	6.60224	0.007	0.481	1.74506e-130	S2	AC138969.1
4.13713e-134	8.9841	0.004	0.511	2.06857e-130	S2	ZNF718
4.17189e-134	4.89897	0.043	0.465	2.08595e-130	S2	TRGC2
4.92437e-134	9.60078	0.005	0.54	2.46219e-130	S2	TNNC2
7.11325e-134	2.87336	0.039	0.526	3.55663e-130	S2	THAP6
8.56034e-134	7.55399	0.004	0.536	4.28017e-130	S2	ZNF490
1.03156e-133	5.69443	0.018	0.293	5.15782e-130	S2	TOM1L2
2.19529e-133	5.32708	0.012	0.496	1.09764e-129	S2	AC025171.3
3.55535e-133	3.06536	0.055	0.497	1.77768e-129	S2	CEP164
8.71471e-133	7.00978	0.013	0.435	4.35735e-129	S2	ABCC4
1.29195e-132	7.04099	0.015	0.443	6.45977e-129	S2	PIK3IP1-AS1
1.40983e-132	7.65828	0.008	0.338	7.04913e-129	S2	UBXN10-AS1
1.63513e-132	8.52282	0.007	0.365	8.17564e-129	S2	POT1
1.91485e-132	5.84496	0.013	0.408	9.57423e-129	S2	FAM213B
2.1156e-132	7.63791	0.005	0.57	1.0578e-128	S2	SERPINB9P1
3.37315e-132	2.17167	0.026	0.606	1.68658e-128	S2	ZBTB49
5.1293e-132	4.83863	0.009	0.513	2.56465e-128	S2	AC062029.1
6.06336e-132	5.64346	0.05	0.672	3.03168e-128	S2	FAM222B
8.22919e-132	9.17379	0.007	0.352	4.1146e-128	S2	AC072061.1
1.35296e-131	4.93837	0.008	0.585	6.76479e-128	S2	RAPGEFL1
1.45567e-131	4.15168	0.023	0.486	7.27834e-128	S2	ASB3
1.83298e-131	2.74165	0.06	0.379	9.1649e-128	S2	SMC6
2.16598e-131	5.7255	0.024	0.636	1.08299e-127	S2	RAB3IP
2.43206e-131	6.52944	0.047	0.421	1.21603e-127	S2	TRIM14
2.56294e-131	5.22187	0.131	0.55	1.28147e-127	S2	HAPLN3
3.13877e-131	7.71986	0.006	0.283	1.56938e-127	S2	ZCWPW1
4.22712e-131	8.08352	0.013	0.572	2.11356e-127	S2	KCNA3
5.20469e-131	1.90568	0.052	0.558	2.60235e-127	S2	ANKRD36B
8.97791e-131	1.75364	0.021	0.325	4.48895e-127	S2	DGCR2
9.87215e-131	5.93752	0.049	0.528	4.93607e-127	S2	ZNF507
1.99336e-130	4.91286	0.046	0.404	9.96679e-127	S2	CEP290
2.00159e-130	5.07744	0.009	0.482	1.00079e-126	S2	USP13
2.3507e-130	5.916	0.013	0.447	1.17535e-126	S2	NME6
4.1849e-130	3.31241	0.022	0.401	2.09245e-126	S2	ST6GAL1
6.25585e-130	4.52481	0.02	0.413	3.12792e-126	S2	TRMT13
9.10871e-130	4.62936	0.015	0.503	4.55436e-126	S2	ZNF839
9.40048e-130	1.87224	0.033	0.474	4.70024e-126	S2	PIBF1
1.39107e-129	3.73054	0.054	0.565	6.95534e-126	S2	SIRPG
1.75574e-129	1.99745	0.051	0.567	8.7787e-126	S2	APOBEC3H
2.26178e-129	4.99106	0.068	0.701	1.13089e-125	S2	MIR194-2HG
2.39887e-129	3.89822	0.015	0.384	1.19944e-125	S2	TMEM135
2.42861e-129	6.18602	0.057	0.482	1.2143e-125	S2	GMNN
3.46608e-129	1.83888	0.061	0.408	1.73304e-125	S2	TFDP1
3.57684e-129	4.02584	0.057	0.259	1.78842e-125	S2	MYBL1
3.58664e-129	6.91549	0.087	0.575	1.79332e-125	S2	REXO2
6.68926e-129	9.14098	0.003	0.709	3.34463e-125	S2	TLE2
9.54104e-129	2.02495	0.024	0.56	4.77052e-125	S2	ZSCAN25
1.08771e-128	6.04971	0.011	0.418	5.43854e-125	S2	AC005332.7
1.25875e-128	3.63777	0.072	0.68	6.29373e-125	S2	LINC01215
1.69707e-128	3.74759	0.043	0.475	8.48534e-125	S2	MANEA-DT
3.48559e-128	7.67745	0.02	0.626	1.74279e-124	S2	ITPRIPL1
7.34001e-128	4.72885	0.019	0.404	3.67001e-124	S2	DOPEY1
8.43257e-128	5.86756	0.033	0.448	4.21628e-124	S2	ETAA1
1.20417e-127	5.4298	0.016	0.431	6.02084e-124	S2	ZNF410
1.21733e-127	8.62333	0.012	0.54	6.08667e-124	S2	TOLLIP-AS1
1.26285e-127	1.06891	0.088	0.386	6.31425e-124	S2	CCDC82
1.31184e-127	6.39511	0.038	0.389	6.55918e-124	S2	ZBTB41
1.96131e-127	5.62713	0.045	0.497	9.80654e-124	S2	DZIP3
2.04843e-127	3.33091	0.02	0.401	1.02421e-123	S2	USP19
2.53863e-127	6.15293	0.064	0.259	1.26932e-123	S2	CFAP20
2.79549e-127	8.20441	0.015	0.469	1.39774e-123	S2	PAAF1
2.99586e-127	4.78309	0.017	0.447	1.49793e-123	S2	SIDT1
3.04505e-127	8.54056	0.012	0.399	1.52253e-123	S2	TMEM86B
3.9836e-127	6.84474	0.013	0.342	1.9918e-123	S2	USP30-AS1
6.29138e-127	3.07551	0.029	0.697	3.14569e-123	S2	SFMBT1
7.1462e-127	5.72718	0.008	0.406	3.5731e-123	S2	CARNS1
8.02952e-127	0.661499	0.045	0.347	4.01476e-123	S2	STOM
1.15593e-126	6.61331	0.011	0.398	5.77965e-123	S2	TRIM66
1.1622e-126	5.66865	0.118	0.631	5.81099e-123	S2	AC133644.2
1.34702e-126	7.20227	0.008	0.325	6.73511e-123	S2	CENPJ
1.85891e-126	5.95869	0.013	0.604	9.29455e-123	S2	CXCR5
1.87154e-126	6.93119	0.019	0.369	9.35771e-123	S2	RXRB
2.07695e-126	9.82623	0.008	0.481	1.03848e-122	S2	AL450384.2
2.22235e-126	2.9377	0.041	0.543	1.11117e-122	S2	DCP1B
5.75446e-126	6.80008	0.014	0.401	2.87723e-122	S2	NPIPA1
1.07203e-125	4.08951	0.036	0.508	5.36013e-122	S2	HCG18
1.23345e-125	5.69173	0.099	0.447	6.16727e-122	S2	NUCB2
1.26545e-125	7.09824	0.086	0.531	6.32723e-122	S2	LINC01943
1.57647e-125	4.97918	0.021	0.279	7.88237e-122	S2	NTNG2
1.90641e-125	7.29476	0.025	0.475	9.53203e-122	S2	TOP2A
1.94271e-125	7.45241	0.014	0.442	9.71356e-122	S2	MVK
2.01469e-125	4.46683	0.047	0.692	1.00735e-121	S2	ZNF831
2.4559e-125	6.5428	0.012	0.518	1.22795e-121	S2	ZNF891
4.16298e-125	5.7931	0.031	0.592	2.08149e-121	S2	AC013264.1
8.36619e-125	7.29221	0.078	0.342	4.1831e-121	S2	ARRDC3
8.49078e-125	6.9221	0.069	0.357	4.24539e-121	S2	TFDP2
1.52919e-124	8.94207	0.006	0.492	7.64595e-121	S2	AL645568.1
2.76722e-124	4.78328	0.012	0.545	1.38361e-120	S2	ZCCHC4
3.10134e-124	3.75903	0.023	0.338	1.55067e-120	S2	ATP7A
4.56864e-124	7.69412	0.019	0.306	2.28432e-120	S2	TRGC1
5.21667e-124	5.17099	0.033	0.299	2.60834e-120	S2	TRIM73
8.48198e-124	7.02503	0.036	0.387	4.24099e-120	S2	CHEK1
1.17727e-123	4.92613	0.014	0.381	5.88633e-120	S2	ISYNA1
1.3657e-123	1.28094	0.066	0.362	6.82849e-120	S2	ZNF407
1.98576e-123	5.65402	0.033	0.42	9.92879e-120	S2	APBA3
2.74377e-123	1.04482	0.019	0.32	1.37189e-119	S2	NAALADL1
5.59656e-123	1.25112	0.097	0.406	2.79828e-119	S2	EIF2AK1
7.42194e-123	3.21278	0.174	0.45	3.71097e-119	S2	GZMK
1.5207e-122	6.03775	0.011	0.364	7.6035e-119	S2	TMEM273
1.57638e-122	2.44258	0.098	0.629	7.8819e-119	S2	TAGAP
3.37448e-122	7.88802	0.029	0.396	1.68724e-118	S2	AC078883.3
3.6305e-122	5.72795	0.038	0.657	1.81525e-118	S2	PCNX2
4.64263e-122	1.83288	0.036	0.379	2.32132e-118	S2	SERTAD1
5.09521e-122	1.91046	0.037	0.474	2.5476e-118	S2	AKT3
5.26731e-122	4.05891	0.06	0.33	2.63366e-118	S2	LEMD3
6.05573e-122	7.16407	0.013	0.553	3.02787e-118	S2	GADD45G
6.3523e-122	9.5784	0.005	0.406	3.17615e-118	S2	ACE
6.81557e-122	9.00231	0.006	0.623	3.40779e-118	S2	GOT1
1.37352e-121	7.37868	0.01	0.567	6.86762e-118	S2	AC111182.1
1.42172e-121	4.80641	0.008	0.377	7.10859e-118	S2	PDP2
1.61689e-121	7.75021	0.016	0.371	8.08444e-118	S2	PNMA5
1.85593e-121	5.37345	0.027	0.396	9.27965e-118	S2	KCNN4
1.86085e-121	4.52704	0.013	0.325	9.30426e-118	S2	KRCC1
1.97261e-121	7.80741	0.003	0.641	9.86304e-118	S2	NRG4
2.10219e-121	8.23079	0.012	0.396	1.05109e-117	S2	LXN
2.38739e-121	1.74206	0.12	0.487	1.1937e-117	S2	UBE2S
2.51399e-121	4.32862	0.056	0.306	1.257e-117	S2	IKBKB
2.82109e-121	3.69147	0.034	0.416	1.41055e-117	S2	PLXNA3
2.94323e-121	7.98321	0.003	0.465	1.47161e-117	S2	ZNF225
3.67659e-121	2.12436	0.031	0.629	1.83829e-117	S2	MYEF2
3.95943e-121	8.37832	0.008	0.387	1.97972e-117	S2	ZCCHC18
4.55592e-121	6.50229	0.008	0.315	2.27796e-117	S2	APBB3
4.77823e-121	8.20482	0.008	0.321	2.38912e-117	S2	KLHL17
5.07814e-121	4.67665	0.045	0.496	2.53907e-117	S2	CCDC7
6.44346e-121	8.60881	0.006	0.426	3.22173e-117	S2	KCNRG
7.83642e-121	7.86551	0.005	0.335	3.91821e-117	S2	SLC4A8
8.60764e-121	1.95378	0.032	0.315	4.30382e-117	S2	UROD
9.08701e-121	5.39723	0.016	0.377	4.5435e-117	S2	LMBRD2
1.34719e-120	5.64449	0.021	0.411	6.73594e-117	S2	AGER
1.63368e-120	5.94288	0.076	0.452	8.16841e-117	S2	HIST1H1D
1.96532e-120	6.6079	0.023	0.411	9.8266e-117	S2	CEP152
2.43378e-120	7.79325	0.013	0.555	1.21689e-116	S2	ZNF525
2.66573e-120	7.07919	0.017	0.518	1.33286e-116	S2	PIK3C2B
3.86145e-120	7.65331	0.023	0.423	1.93073e-116	S2	EPHB6
3.98035e-120	8.42525	0.009	0.487	1.99018e-116	S2	HIST1H2AE
4.3824e-120	2.0703	0.053	0.484	2.1912e-116	S2	HIST2H2AC
7.40319e-120	9.1149	0.008	0.398	3.70159e-116	S2	AC114490.3
7.98022e-120	5.40699	0.044	0.653	3.99011e-116	S2	MAP1LC3A
8.0223e-120	8.82996	0.008	0.357	4.01115e-116	S2	TAS2R14
9.903e-120	4.99969	0.01	0.372	4.9515e-116	S2	SRCAP
1.88158e-119	6.75901	0.117	0.711	9.40788e-116	S2	KPNA2
1.90396e-119	6.02987	0.038	0.452	9.5198e-116	S2	ZNF493
3.8096e-119	8.33499	0.01	0.523	1.9048e-115	S2	KCNJ14
4.9272e-119	8.70258	0.012	0.448	2.4636e-115	S2	AL683813.1
5.29592e-119	4.28093	0.024	0.45	2.64796e-115	S2	CLUAP1
5.47968e-119	6.74379	0.035	0.604	2.73984e-115	S2	LINC01934
6.81263e-119	4.49744	0.021	0.264	3.40632e-115	S2	ABCB10
6.98454e-119	7.43581	0.095	0.457	3.49227e-115	S2	CITED2
9.06644e-119	8.27158	0.003	0.481	4.53322e-115	S2	HCN2
9.30726e-119	5.2921	0.006	0.467	4.65363e-115	S2	CHTF18
1.09638e-118	7.2325	0.017	0.349	5.48189e-115	S2	AC105446.1
1.52915e-118	5.22215	0.069	0.636	7.64573e-115	S2	DGKH
1.92538e-118	4.68013	0.119	0.381	9.62688e-115	S2	ZCCHC8
2.26753e-118	7.09342	0.066	0.477	1.13377e-114	S2	C15orf53
2.29741e-118	6.81321	0.053	0.393	1.14871e-114	S2	ATAD5
2.40505e-118	7.53507	0.006	0.616	1.20252e-114	S2	PAQR6
2.78454e-118	7.44979	0.013	0.418	1.39227e-114	S2	FUK
4.40604e-118	4.18827	0.014	0.294	2.20302e-114	S2	TSPAN2
8.81504e-118	4.75201	0.027	0.494	4.40752e-114	S2	RINT1
9.97861e-118	6.42509	0.129	0.641	4.9893e-114	S2	RGCC
1.12071e-117	8.03617	0.005	0.367	5.60357e-114	S2	NBPF20
1.74829e-117	3.77284	0.007	0.455	8.74144e-114	S2	ZSCAN30
2.3106e-117	8.49032	0.003	0.293	1.1553e-113	S2	DNAJC3-DT
2.39021e-117	5.60362	0.029	0.557	1.19511e-113	S2	SH2D3A
3.22077e-117	2.35218	0.022	0.36	1.61038e-113	S2	PDE1B
3.62584e-117	7.8578	0.004	0.306	1.81292e-113	S2	RAD51AP1
5.11216e-117	4.68907	0.018	0.364	2.55608e-113	S2	DLGAP1-AS2
5.57041e-117	9.28979	0.008	0.481	2.7852e-113	S2	ESR1
6.79669e-117	7.17836	0.041	0.384	3.39834e-113	S2	GDPD5
8.9182e-117	7.5497	0.017	0.548	4.4591e-113	S2	GRAMD2B
9.70417e-117	3.31974	0.007	0.349	4.85209e-113	S2	AC091814.1
1.17308e-116	4.5296	0.028	0.396	5.86541e-113	S2	TTN-AS1
1.20708e-116	5.17924	0.023	0.582	6.03542e-113	S2	AC006369.1
1.76351e-116	4.10888	0.013	0.394	8.81755e-113	S2	AGAP2
2.01832e-116	2.98345	0.036	0.475	1.00916e-112	S2	LANCL1
2.53267e-116	5.49612	0.024	0.474	1.26634e-112	S2	MMAA
2.57907e-116	8.08318	0.018	0.575	1.28954e-112	S2	ORC5
3.58029e-116	1.10909	0.025	0.469	1.79014e-112	S2	ZFP90
3.83982e-116	7.36499	0.005	0.442	1.91991e-112	S2	CFAP44
3.86479e-116	3.27628	0.042	0.514	1.9324e-112	S2	SPNS3
5.27421e-116	6.19064	0.017	0.575	2.6371e-112	S2	LTA
1.12448e-115	9.42573	0.008	0.575	5.62241e-112	S2	CCDC96
1.69631e-115	5.54984	0.044	0.528	8.48154e-112	S2	FASN
2.01956e-115	5.93979	0.022	0.516	1.00978e-111	S2	AC124312.1
3.67171e-115	1.50872	0.051	0.384	1.83586e-111	S2	NCAPH2
5.20814e-115	6.28432	0.005	0.479	2.60407e-111	S2	TAF1A
9.48294e-115	8.62679	0.004	0.541	4.74147e-111	S2	AC239868.3
1.91003e-114	7.65464	0.012	0.325	9.55015e-111	S2	USP40
3.27328e-114	7.06632	0.019	0.404	1.63664e-110	S2	SOCS2
3.85835e-114	7.90663	0.005	0.284	1.92917e-110	S2	DHFR2
4.14079e-114	2.87571	0.029	0.491	2.0704e-110	S2	NDUFAF7
5.31899e-114	2.34947	0.069	0.342	2.6595e-110	S2	BTN3A1
5.64976e-114	1.37177	0.05	0.425	2.82488e-110	S2	TBC1D10A
6.43995e-114	4.46589	0.019	0.365	3.21998e-110	S2	FAM120B
7.04509e-114	8.96435	0.028	0.431	3.52255e-110	S2	PI16
1.53613e-113	6.91	0.016	0.597	7.68064e-110	S2	AL137779.1
1.72604e-113	8.2925	0.009	0.271	8.63022e-110	S2	NUF2
2.0231e-113	1.22426	0.022	0.293	1.01155e-109	S2	TMEM62
2.17906e-113	1.19911	0.07	0.293	1.08953e-109	S2	CA5B
2.45769e-113	4.76242	0.028	0.469	1.22884e-109	S2	SLC41A1
2.86564e-113	1.97694	0.032	0.316	1.43282e-109	S2	MIR222HG
3.57551e-113	8.32048	0.01	0.503	1.78775e-109	S2	OXSM
4.59385e-113	7.71131	0.011	0.582	2.29693e-109	S2	ESR2
4.72496e-113	7.00265	0.021	0.327	2.36248e-109	S2	SLC35D1
4.91596e-113	0.299991	0.049	0.43	2.45798e-109	S2	DNMT3A
5.03036e-113	8.84234	0.015	0.352	2.51518e-109	S2	REM2
5.10811e-113	3.93682	0.049	0.601	2.55406e-109	S2	MYC
6.61243e-113	2.34088	0.067	0.394	3.30622e-109	S2	CD2AP
7.48463e-113	0.979984	0.057	0.685	3.74231e-109	S2	FBXO32
8.18451e-113	4.63773	0.022	0.418	4.09225e-109	S2	SLC16A4
9.35873e-113	4.56834	0.057	0.523	4.67936e-109	S2	DLGAP1-AS1
1.25036e-112	3.47861	0.054	0.428	6.25181e-109	S2	TMEM161B
1.26476e-112	6.15605	0.006	0.504	6.32381e-109	S2	RAC3
1.30246e-112	3.94777	0.013	0.333	6.51232e-109	S2	AC007448.3
1.33613e-112	2.46987	0.066	0.364	6.68064e-109	S2	HIST3H2A
1.35502e-112	3.25253	0.106	0.636	6.77508e-109	S2	TRAF1
2.47338e-112	3.32788	0.035	0.501	1.23669e-108	S2	CBFA2T2
3.27758e-112	5.13927	0.049	0.508	1.63879e-108	S2	LAG3
3.54684e-112	4.27324	0.113	0.536	1.77342e-108	S2	TIGIT
4.75929e-112	2.49166	0.029	0.425	2.37965e-108	S2	CUL9
6.99741e-112	3.34728	0.035	0.426	3.49871e-108	S2	PEX1
7.21425e-112	4.28226	0.038	0.641	3.60712e-108	S2	AC090948.1
1.07938e-111	3.601	0.127	0.585	5.39692e-108	S2	SUCO
1.3845e-111	9.02541	0.01	0.582	6.92251e-108	S2	ZNF182
1.73556e-111	4.34439	0.009	0.406	8.6778e-108	S2	RBBP9
2.31791e-111	7.4173	0.139	0.541	1.15895e-107	S2	TFRC
2.43544e-111	4.25806	0.02	0.283	1.21772e-107	S2	CERS4
2.56545e-111	7.08601	0.022	0.514	1.28272e-107	S2	GPHN
2.65818e-111	5.01649	0.004	0.352	1.32909e-107	S2	SHCBP1
3.05221e-111	1.15418	0.044	0.587	1.52611e-107	S2	CSKMT
4.24362e-111	5.41737	0.064	0.682	2.12181e-107	S2	LINS1
5.21691e-111	4.64372	0.04	0.477	2.60846e-107	S2	STAMBPL1
5.49499e-111	1.04442	0.093	0.31	2.74749e-107	S2	RUNX1
6.29228e-111	1.25335	0.049	0.475	3.14614e-107	S2	MTRR
7.38974e-111	1.11998	0.094	0.677	3.69487e-107	S2	HEATR1
7.48381e-111	8.35331	0.004	0.357	3.74191e-107	S2	WBP1
9.78637e-111	8.41511	0.008	0.393	4.89318e-107	S2	ALG14
1.75947e-110	7.06689	0.008	0.457	8.79734e-107	S2	MCC
2.93802e-110	5.69388	0.024	0.389	1.46901e-106	S2	C22orf46
3.64102e-110	6.82566	0.012	0.399	1.82051e-106	S2	DROSHA
6.5691e-110	3.67844	0.02	0.347	3.28455e-106	S2	AC139887.2
7.04053e-110	3.82895	0.047	0.596	3.52027e-106	S2	WDR36
7.32096e-110	2.66484	0.047	0.36	3.66048e-106	S2	NUP160
9.26542e-110	2.57606	0.059	0.437	4.63271e-106	S2	DNAJC9
1.06284e-109	9.27001	0.004	0.338	5.31419e-106	S2	CFAP70
1.20694e-109	5.11147	0.02	0.491	6.03469e-106	S2	P2RX5
1.71881e-109	9.45549	0.006	0.387	8.59405e-106	S2	STON1
2.22144e-109	8.0486	0.011	0.354	1.11072e-105	S2	MATN1-AS1
2.336e-109	4.59866	0.04	0.491	1.168e-105	S2	MMD
3.37987e-109	6.91856	0.018	0.577	1.68993e-105	S2	LZTS3
4.64377e-109	4.02609	0.026	0.337	2.32189e-105	S2	INTS4
6.01368e-109	1.09382	0.032	0.267	3.00684e-105	S2	TCHP
6.80886e-109	5.54367	0.031	0.296	3.40443e-105	S2	FBXL17
7.57478e-109	6.80234	0.016	0.447	3.78739e-105	S2	FANCD2
9.26904e-109	1.29539	0.066	0.349	4.63452e-105	S2	REV3L
1.4921e-108	0.561262	0.047	0.384	7.46052e-105	S2	KIAA0319L
1.60249e-108	4.74702	0.008	0.404	8.01244e-105	S2	GOLGA6L4
1.86926e-108	6.02297	0.013	0.447	9.34629e-105	S2	AC099778.1
2.07648e-108	5.92716	0.083	0.504	1.03824e-104	S2	NT5C3A
2.19126e-108	9.52308	0.005	0.332	1.09563e-104	S2	AL731569.1
2.34737e-108	7.62077	0.01	0.374	1.17369e-104	S2	LINC02328
2.89994e-108	2.95575	0.01	0.553	1.44997e-104	S2	AC008555.5
3.16523e-108	6.46605	0.008	0.291	1.58261e-104	S2	NEMP1
4.38618e-108	5.10184	0.013	0.308	2.19309e-104	S2	AL353622.1
4.87153e-108	8.47507	0.011	0.487	2.43576e-104	S2	TAF4B
5.68764e-108	5.53616	0.042	0.469	2.84382e-104	S2	LTBP3
8.11807e-108	4.96095	0.019	0.274	4.05903e-104	S2	KIF16B
8.64075e-108	4.00387	0.073	0.389	4.32038e-104	S2	FLNB
9.58348e-108	6.91549	0.009	0.31	4.79174e-104	S2	TMEM67
1.03026e-107	7.12912	0.008	0.379	5.15128e-104	S2	COLEC12
1.1412e-107	5.25498	0.01	0.349	5.706e-104	S2	RETSAT
1.5722e-107	5.14086	0.013	0.452	7.86101e-104	S2	C17orf67
1.71979e-107	6.5417	0.009	0.486	8.59894e-104	S2	ZNF841
2.00959e-107	6.03742	0.033	0.587	1.0048e-103	S2	ST8SIA1
2.62656e-107	5.05518	0.05	0.572	1.31328e-103	S2	LINC01871
3.5674e-107	7.94648	0.002	0.332	1.7837e-103	S2	KCTD11
4.541e-107	8.6144	0.004	0.528	2.2705e-103	S2	AC008764.6
5.85189e-107	7.35424	0.005	0.415	2.92595e-103	S2	TMSB15B
7.22843e-107	1.34431	0.039	0.298	3.61421e-103	S2	PCNX3
7.2554e-107	7.89863	0.016	0.342	3.6277e-103	S2	TARS2
7.59668e-107	3.23372	0.014	0.293	3.79834e-103	S2	AGPAT4
1.18636e-106	6.30573	0.083	0.423	5.93182e-103	S2	FAM98B
1.19968e-106	8.29946	0.003	0.487	5.99841e-103	S2	C10orf91
1.33646e-106	2.52067	0.107	0.345	6.6823e-103	S2	NUDT4
1.38027e-106	8.68967	0.005	0.279	6.90134e-103	S2	AC010969.2
1.72555e-106	9.45246	0.004	0.443	8.62777e-103	S2	ENO1-AS1
2.37597e-106	8.73866	0.002	0.399	1.18799e-102	S2	AC037487.2
2.50913e-106	5.72969	0.023	0.44	1.25456e-102	S2	INPP5E
2.71622e-106	1.24918	0.089	0.393	1.35811e-102	S2	USP1
4.34845e-106	4.80134	0.059	0.391	2.17423e-102	S2	CDKN2A
4.83081e-106	8.90947	0.003	0.494	2.41541e-102	S2	ZNF441
5.24192e-106	1.17817	0.078	0.299	2.62096e-102	S2	SLFN12L
7.34742e-106	6.8681	0.048	0.452	3.67371e-102	S2	METTL8
7.62502e-106	8.98747	0.003	0.508	3.81251e-102	S2	PEX12
1.01196e-105	2.83737	0.012	0.376	5.05979e-102	S2	PAXIP1-AS2
1.06323e-105	8.66344	0.018	0.53	5.31614e-102	S2	KIAA1324
1.13238e-105	1.58665	0.06	0.301	5.66188e-102	S2	VPS11
1.165e-105	7.03016	0.012	0.379	5.82502e-102	S2	PPME1
1.24845e-105	4.26036	0.09	0.431	6.24223e-102	S2	ZNF880
1.3149e-105	8.16749	0.01	0.514	6.57451e-102	S2	LINC00662
1.77055e-105	2.3837	0.086	0.597	8.85275e-102	S2	TSHZ2
1.92554e-105	4.74214	0.061	0.288	9.62769e-102	S2	ATG4D
2.0405e-105	4.59232	0.035	0.32	1.02025e-101	S2	EIF2AK3
2.15965e-105	3.36228	0.038	0.342	1.07983e-101	S2	CTC1
2.72321e-105	6.59571	0.032	0.469	1.36161e-101	S2	TNFRSF9
2.83631e-105	3.50069	0.024	0.379	1.41815e-101	S2	DNAJC27
2.86444e-105	5.05312	0.073	0.394	1.43222e-101	S2	CBX7
3.58922e-105	3.6719	0.017	0.267	1.79461e-101	S2	PITPNM2
4.25949e-105	9.75869	0.013	0.437	2.12974e-101	S2	SLC16A10
4.53589e-105	7.55794	0.011	0.386	2.26794e-101	S2	SLC30A6
5.86722e-105	9.10589	0.004	0.391	2.93361e-101	S2	AL031775.1
7.13549e-105	8.37674	0.004	0.323	3.56775e-101	S2	AC018647.2
8.41443e-105	5.10796	0.017	0.438	4.20722e-101	S2	COQ10A
1.10967e-104	3.45756	0.037	0.376	5.54836e-101	S2	RABEP2
1.17133e-104	6.37848	0.005	0.641	5.85665e-101	S2	LINC00944
1.23645e-104	3.8004	0.156	0.636	6.18227e-101	S2	TOPORS
1.77659e-104	2.80932	0.017	0.384	8.88295e-101	S2	PCNA
2.3419e-104	1.53103	0.029	0.382	1.17095e-100	S2	MGAT5
2.82909e-104	5.80352	0.069	0.614	1.41455e-100	S2	ADAM19
2.96766e-104	9.28525	0.007	0.684	1.48383e-100	S2	TRAV8-2
3.11319e-104	8.11386	0.017	0.354	1.5566e-100	S2	CHI3L2
3.76499e-104	9.55672	0.005	0.525	1.8825e-100	S2	PLEKHG1
4.6318e-104	5.3838	0.009	0.338	2.3159e-100	S2	HMBS
5.83894e-104	3.86877	0.016	0.518	2.91947e-100	S2	TENM1
6.78839e-104	6.33613	0.015	0.376	3.3942e-100	S2	OCLN
6.83009e-104	6.4689	0.004	0.272	3.41504e-100	S2	SGSM1
7.76719e-104	9.07832	0.013	0.315	3.8836e-100	S2	LINC00891
9.93385e-104	7.55127	0.016	0.286	4.96693e-100	S2	DMTN
1.20819e-103	2.63217	0.037	0.486	6.04094e-100	S2	TBCE
1.56768e-103	7.79704	0.016	0.487	7.83838e-100	S2	MANEA
1.62823e-103	8.38254	0.012	0.453	8.14113e-100	S2	AC023590.1
1.75857e-103	0.520382	0.031	0.294	8.79284e-100	S2	ZNF266
1.92267e-103	6.53304	0.039	0.338	9.61336e-100	S2	BRCA2
1.99934e-103	3.08897	0.035	0.408	9.99671e-100	S2	TRMO
2.00668e-103	5.34975	0.008	0.364	1.00334e-99	S2	PEX6
2.07145e-103	3.19543	0.011	0.313	1.03573e-99	S2	TBKBP1
2.96272e-103	6.81495	0.011	0.376	1.48136e-99	S2	CENPW
2.99545e-103	7.17625	0.01	0.396	1.49772e-99	S2	MAP9
3.65485e-103	0.885833	0.072	0.695	1.82743e-99	S2	GALM
3.75429e-103	7.32542	0.007	0.443	1.87714e-99	S2	LINC00324
4.2363e-103	5.99862	0.026	0.528	2.11815e-99	S2	ZNF75A
5.32805e-103	8.50707	0.007	0.401	2.66402e-99	S2	ZNF429
6.62731e-103	4.7719	0.008	0.448	3.31365e-99	S2	SYCP2
1.23041e-102	3.58726	0.018	0.411	6.15206e-99	S2	CCDC85C
1.48945e-102	7.95119	0.027	0.343	7.44724e-99	S2	SGK494
1.83606e-102	8.08927	0.01	0.479	9.18032e-99	S2	AL031777.3
2.59317e-102	0.711717	0.095	0.596	1.29658e-98	S2	PITPNC1
3.13432e-102	3.89644	0.025	0.365	1.56716e-98	S2	VPS9D1
3.42076e-102	7.87325	0.011	0.565	1.71038e-98	S2	ZXDA
5.66792e-102	2.36987	0.087	0.484	2.83396e-98	S2	FCMR
6.00044e-102	7.01771	0.021	0.55	3.00022e-98	S2	TUBD1
6.86517e-102	4.44975	0.052	0.413	3.43259e-98	S2	ID3
7.47332e-102	7.30189	0.004	0.396	3.73666e-98	S2	APOBEC3F
9.09491e-102	3.3157	0.032	0.58	4.54746e-98	S2	SLC5A6
1.12159e-101	6.11311	0.005	0.367	5.60794e-98	S2	ZNF649
1.2238e-101	6.93458	0.01	0.261	6.11898e-98	S2	KNTC1
1.35484e-101	6.51186	0.025	0.409	6.7742e-98	S2	PRC1
1.45165e-101	4.96567	0.031	0.45	7.25824e-98	S2	PPP2R1B
1.52183e-101	6.76152	0.026	0.562	7.60915e-98	S2	APBB1
1.55347e-101	9.16731	0.003	0.486	7.76734e-98	S2	STAM-AS1
1.66042e-101	3.53882	0.056	0.477	8.3021e-98	S2	KIF21B
1.6786e-101	4.17784	0.05	0.394	8.39302e-98	S2	IFNG
1.69289e-101	1.66766	0.052	0.431	8.46443e-98	S2	SYT11
1.86272e-101	5.12309	0.042	0.479	9.31359e-98	S2	SLC35A2
2.00298e-101	6.10098	0.071	0.525	1.00149e-97	S2	FXYD1
2.47218e-101	3.7445	0.014	0.398	1.23609e-97	S2	CASTOR3
2.66143e-101	0.92492	0.08	0.646	1.33072e-97	S2	PRKCQ
2.7036e-101	3.27448	0.06	0.636	1.3518e-97	S2	SLAMF1
3.03262e-101	8.1499	0.009	0.416	1.51631e-97	S2	TCEANC
3.9514e-101	6.04795	0.017	0.406	1.9757e-97	S2	LIG1
4.5954e-101	7.2399	0.02	0.271	2.2977e-97	S2	PCNX4
7.46541e-101	8.65744	0.002	0.345	3.7327e-97	S2	SPTY2D1OS
7.48343e-101	9.44196	0.01	0.44	3.74171e-97	S2	OR2A25
7.88192e-101	1.27704	0.123	0.42	3.94096e-97	S2	TUBB4B
9.36544e-101	3.79488	0.01	0.364	4.68272e-97	S2	MYO1C
9.9115e-101	6.3773	0.016	0.426	4.95575e-97	S2	AC142472.1
1.25224e-100	9.7391	0.009	0.452	6.26119e-97	S2	TRMT12
1.36901e-100	7.02212	0.008	0.607	6.84504e-97	S2	ZNF10
1.67005e-100	6.73434	0.005	0.365	8.35027e-97	S2	AC008079.2
1.75035e-100	7.96071	0.005	0.514	8.75174e-97	S2	AL354822.1
2.2866e-100	0.408946	0.127	0.291	1.1433e-96	S2	GLRX5
2.82586e-100	6.92096	0.012	0.415	1.41293e-96	S2	CADM1
3.65085e-100	4.08131	0.015	0.415	1.82542e-96	S2	PMS1
3.86308e-100	2.64106	0.08	0.387	1.93154e-96	S2	MAP3K5
4.07777e-100	5.40524	0.035	0.347	2.03888e-96	S2	UBALD1
4.10729e-100	5.21144	0.039	0.404	2.05364e-96	S2	DDX20
4.27346e-100	3.72676	0.071	0.599	2.13673e-96	S2	RAB30
4.93037e-100	5.27965	0.071	0.399	2.46519e-96	S2	IKZF2
5.03208e-100	8.04852	0.019	0.274	2.51604e-96	S2	FLCN
6.25403e-100	5.84809	0.007	0.298	3.12701e-96	S2	KYAT1
6.28415e-100	3.7722	0.045	0.519	3.14208e-96	S2	ZNF274
6.44461e-100	4.39215	0.016	0.379	3.22231e-96	S2	FAM169A
7.33679e-100	4.29537	0.026	0.357	3.6684e-96	S2	NUP205
7.43431e-100	5.74393	0.018	0.462	3.71715e-96	S2	AL035071.1
8.37225e-100	4.37419	0.026	0.279	4.18612e-96	S2	WDR7
1.11924e-99	3.03139	0.048	0.504	5.59618e-96	S2	APOLD1
1.20852e-99	5.12886	0.157	0.663	6.0426e-96	S2	LEF1
1.29709e-99	5.93954	0.006	0.306	6.48545e-96	S2	LRRC8C-DT
1.40052e-99	7.17818	0.017	0.489	7.0026e-96	S2	TUBE1
2.02806e-99	3.57938	0.157	0.614	1.01403e-95	S2	CD84
2.40681e-99	8.37335	0.01	0.308	1.20341e-95	S2	LINC01730
2.69346e-99	3.01451	0.069	0.596	1.34673e-95	S2	MT1F
3.53824e-99	7.15171	0.006	0.563	1.76912e-95	S2	ZBTB32
3.89357e-99	3.78539	0.071	0.437	1.94678e-95	S2	TP53I13
3.92158e-99	7.89251	0.006	0.343	1.96079e-95	S2	AL159169.2
4.49431e-99	1.57849	0.115	0.525	2.24716e-95	S2	PLIN2
5.10751e-99	7.25584	0.007	0.335	2.55376e-95	S2	AC144652.1
5.13813e-99	6.89949	0.021	0.359	2.56907e-95	S2	MTERF2
6.48629e-99	6.57647	0.031	0.303	3.24314e-95	S2	MYO19
6.54862e-99	3.46422	0.152	0.387	3.27431e-95	S2	UBE2H
1.10074e-98	8.24235	0.014	0.535	5.5037e-95	S2	GOLGA7B
1.10469e-98	2.68196	0.107	0.486	5.52347e-95	S2	HELLS
1.31643e-98	1.42489	0.058	0.279	6.58216e-95	S2	VPS13B
1.32905e-98	8.15146	0.005	0.325	6.64523e-95	S2	DFFB
1.80341e-98	3.77784	0.015	0.384	9.01703e-95	S2	LINC00294
1.90958e-98	5.66814	0.026	0.413	9.54788e-95	S2	FAM229A
1.96031e-98	3.46845	0.075	0.394	9.80155e-95	S2	AHI1
2.44947e-98	9.22958	0.004	0.389	1.22473e-94	S2	AL034549.1
3.56827e-98	4.20359	0.071	0.525	1.78413e-94	S2	CD82
6.78973e-98	2.44668	0.038	0.31	3.39487e-94	S2	NCALD
9.21372e-98	8.99939	0.005	0.328	4.60686e-94	S2	AC009053.2
9.80056e-98	4.20912	0.007	0.357	4.90028e-94	S2	FBF1
1.07005e-97	8.69196	0.015	0.565	5.35025e-94	S2	LINC02273
1.22794e-97	9.05133	0.011	0.521	6.13971e-94	S2	ABCD2
1.28157e-97	8.94627	0.011	0.519	6.40787e-94	S2	GCNT4
1.34389e-97	3.77314	0.049	0.316	6.71946e-94	S2	ZNF37A
1.48296e-97	1.24166	0.129	0.386	7.41478e-94	S2	MGST3
2.24302e-97	1.55447	0.018	0.286	1.12151e-93	S2	GIMAP6
2.43701e-97	7.50027	0.007	0.338	1.2185e-93	S2	CNNM4
2.45732e-97	1.33901	0.137	0.533	1.22866e-93	S2	SRSF8
2.55227e-97	5.52678	0.069	0.335	1.27614e-93	S2	KLRG1
2.75329e-97	7.34794	0.004	0.44	1.37664e-93	S2	AC009113.1
2.79602e-97	3.15233	0.021	0.272	1.39801e-93	S2	PKD1
2.92127e-97	6.97287	0.015	0.298	1.46064e-93	S2	AL359962.2
3.04491e-97	2.09316	0.021	0.409	1.52245e-93	S2	NOP14-AS1
3.66696e-97	4.55405	0.008	0.387	1.83348e-93	S2	MEG8
4.55908e-97	8.35914	0.004	0.357	2.27954e-93	S2	LINC00921
4.58614e-97	0.854195	0.024	0.35	2.29307e-93	S2	DDX59
5.38653e-97	8.67784	0.008	0.403	2.69327e-93	S2	MTBP
5.8308e-97	7.74155	0.007	0.501	2.9154e-93	S2	CCDC120
8.01362e-97	3.80016	0.111	0.611	4.00681e-93	S2	DUSP5
9.49972e-97	9.25395	0.017	0.42	4.74986e-93	S2	SLC40A1
1.1011e-96	1.07549	0.032	0.308	5.5055e-93	S2	FAM217B
1.63703e-96	8.57457	0.01	0.306	8.18513e-93	S2	MEN1
1.78004e-96	4.66815	0.029	0.296	8.9002e-93	S2	PCNT
1.83547e-96	1.52316	0.017	0.259	9.17737e-93	S2	TAF1C
2.03379e-96	3.98461	0.022	0.327	1.01689e-92	S2	UBXN2B
2.09463e-96	3.23099	0.02	0.384	1.04732e-92	S2	AC012360.3
2.13452e-96	6.6982	0.004	0.345	1.06726e-92	S2	SIK1
2.17261e-96	7.05278	0.008	0.359	1.0863e-92	S2	LINC02084
3.88367e-96	5.22046	0.03	0.333	1.94183e-92	S2	MFGE8
4.07572e-96	9.11987	0.003	0.33	2.03786e-92	S2	PTPN13
5.69992e-96	4.45022	0.151	0.596	2.84996e-92	S2	HIST1H1C
6.91248e-96	6.0284	0.023	0.547	3.45624e-92	S2	CTBP1-DT
7.31382e-96	2.42576	0.022	0.44	3.65691e-92	S2	SCAI
8.37246e-96	9.02813	0.004	0.509	4.18623e-92	S2	AC090229.1
9.00535e-96	1.46289	0.056	0.352	4.50267e-92	S2	PIK3C3
1.09702e-95	9.1976	0.015	0.491	5.48509e-92	S2	PARD6G
1.54567e-95	2.42006	0.045	0.355	7.72836e-92	S2	SLC7A6
1.70381e-95	6.35755	0.042	0.479	8.51903e-92	S2	KIAA0586
2.03163e-95	2.81593	0.03	0.376	1.01581e-91	S2	FAM160B2
2.08963e-95	6.93996	0.018	0.645	1.04481e-91	S2	AC103724.4
2.18744e-95	7.20543	0.133	0.604	1.09372e-91	S2	GADD45A
2.21323e-95	5.14207	0.004	0.477	1.10661e-91	S2	FBLIM1
2.30866e-95	8.73692	0.002	0.313	1.15433e-91	S2	ASIC3
2.5837e-95	6.33532	0.029	0.36	1.29185e-91	S2	CEP250
2.6856e-95	6.79665	0.006	0.464	1.3428e-91	S2	CCT6B
2.99486e-95	9.46459	0.004	0.475	1.49743e-91	S2	AC005899.5
7.05594e-95	3.38053	0.046	0.34	3.52797e-91	S2	MSMO1
7.26532e-95	3.79209	0.097	0.31	3.63266e-91	S2	DENND4A
1.02451e-94	3.53758	0.034	0.523	5.12253e-91	S2	OTUD6B
1.10148e-94	2.67933	0.053	0.274	5.5074e-91	S2	BARD1
1.1691e-94	3.73916	0.073	0.467	5.84551e-91	S2	NOL9
1.20797e-94	8.5099	0.002	0.259	6.03984e-91	S2	ANKRD6
1.23508e-94	5.67194	0.008	0.315	6.17539e-91	S2	PRDM15
1.37518e-94	4.21112	0.08	0.288	6.87589e-91	S2	TMEM131L
1.38647e-94	0.891316	0.14	0.34	6.93236e-91	S2	UBR2
2.02134e-94	7.44632	0.012	0.36	1.01067e-90	S2	ZMYM1
2.39384e-94	6.05621	0.032	0.574	1.19692e-90	S2	TRMT11
2.89152e-94	6.25459	0.012	0.499	1.44576e-90	S2	ZNF345
3.09737e-94	7.67826	0.02	0.438	1.54868e-90	S2	DNAJA4
3.39207e-94	8.05846	0.013	0.618	1.69603e-90	S2	AC020659.1
3.7062e-94	7.3884	0.005	0.484	1.8531e-90	S2	TKTL1
3.72782e-94	9.74241	0.007	0.438	1.86391e-90	S2	UBE2T
3.82462e-94	5.60019	0.041	0.464	1.91231e-90	S2	CHRM3-AS2
4.53886e-94	3.09578	0.045	0.457	2.26943e-90	S2	CCL28
4.65121e-94	5.87689	0.006	0.372	2.3256e-90	S2	GINS2
5.47457e-94	5.32644	0.018	0.342	2.73729e-90	S2	MCM3
6.41337e-94	4.29382	0.019	0.35	3.20668e-90	S2	EIF3C
7.09649e-94	5.24929	0.018	0.409	3.54825e-90	S2	NPIPB4
8.60768e-94	9.11849	0.003	0.379	4.30384e-90	S2	RNF227
8.71852e-94	1.08171	0.055	0.281	4.35926e-90	S2	ZDHHC17
1.09875e-93	2.04886	0.029	0.474	5.49376e-90	S2	POMT1
1.11548e-93	5.84657	0.01	0.335	5.57738e-90	S2	LINC00852
1.1272e-93	8.49321	0.012	0.345	5.63602e-90	S2	SLC14A1
1.18358e-93	6.66271	0.023	0.335	5.91788e-90	S2	CENPF
1.25728e-93	3.21162	0.018	0.32	6.28641e-90	S2	TUBGCP4
1.90308e-93	6.1639	0.015	0.467	9.51541e-90	S2	PPP2R3B
1.95682e-93	7.98659	0.008	0.345	9.78409e-90	S2	AL135791.1
2.02616e-93	5.21734	0.025	0.286	1.01308e-89	S2	INTS6L
2.20269e-93	2.63065	0.013	0.354	1.10135e-89	S2	ANKMY2
2.30733e-93	1.45012	0.094	0.327	1.15366e-89	S2	N4BP2
2.39457e-93	5.56465	0.021	0.663	1.19728e-89	S2	FGFR1
2.85946e-93	8.11709	0.009	0.487	1.42973e-89	S2	KIAA0391
3.21093e-93	9.16237	0.012	0.44	1.60547e-89	S2	GINS4
3.63487e-93	6.85281	0.049	0.509	1.81743e-89	S2	TRIP11
3.75039e-93	0.648149	0.071	0.44	1.8752e-89	S2	GIMAP4
7.61701e-93	6.94857	0.015	0.381	3.80851e-89	S2	GPATCH1
8.10797e-93	3.80101	0.062	0.457	4.05399e-89	S2	TRIM23
1.03363e-92	1.26323	0.192	0.475	5.16815e-89	S2	GABARAPL2
1.28296e-92	6.97888	0.009	0.428	6.41479e-89	S2	OSGEPL1
1.40069e-92	2.07404	0.044	0.577	7.00346e-89	S2	GRAP2
1.41369e-92	4.76431	0.024	0.399	7.06847e-89	S2	PRMT7
1.57945e-92	5.94755	0.005	0.464	7.89723e-89	S2	ZNF597
1.73429e-92	6.73437	0.012	0.396	8.67146e-89	S2	AL683807.1
1.94873e-92	9.46918	0.009	0.486	9.74366e-89	S2	ANKRD37
2.00117e-92	1.44555	0.049	0.342	1.00059e-88	S2	NPC1
2.67327e-92	7.89499	0.006	0.513	1.33663e-88	S2	SNURF
2.68255e-92	8.73183	0.008	0.508	1.34127e-88	S2	AC009061.2
2.85491e-92	8.86397	0.003	0.455	1.42745e-88	S2	ZNF517
3.11996e-92	8.64141	0.009	0.577	1.55998e-88	S2	TTC33
3.13078e-92	2.53073	0.056	0.503	1.56539e-88	S2	MFSD8
3.15978e-92	6.81108	0.012	0.381	1.57989e-88	S2	NEMP2
3.39389e-92	2.04462	0.073	0.384	1.69694e-88	S2	CD226
3.8437e-92	8.80989	0.003	0.315	1.92185e-88	S2	ZNF619
8.04905e-92	7.05835	0.017	0.547	4.02452e-88	S2	PHLDB3
8.16093e-92	5.48869	0.035	0.252	4.08046e-88	S2	TAF5L
9.36854e-92	6.23099	0.012	0.384	4.68427e-88	S2	KLC2
1.09415e-91	3.9077	0.058	0.569	5.47074e-88	S2	SELENOM
1.10679e-91	8.21897	0.016	0.364	5.53396e-88	S2	AC109454.2
1.34711e-91	9.04075	0.009	0.491	6.73554e-88	S2	ITFG2-AS1
1.95652e-91	1.93435	0.096	0.501	9.78258e-88	S2	SRRT
3.37755e-91	7.87616	0.026	0.597	1.68878e-87	S2	PCAT1
3.54413e-91	6.08649	0.013	0.523	1.77206e-87	S2	NGRN
3.94271e-91	7.60488	0.004	0.31	1.97135e-87	S2	LINC00910
4.15133e-91	0.758391	0.018	0.269	2.07567e-87	S2	C2CD2L
4.26706e-91	1.98849	0.036	0.42	2.13353e-87	S2	APPBP2
4.61802e-91	8.15817	0.008	0.442	2.30901e-87	S2	AC073389.1
4.65521e-91	5.39816	0.069	0.447	2.32761e-87	S2	USP46
4.96922e-91	7.08907	0.007	0.352	2.48461e-87	S2	ZNF549
5.39012e-91	0.801072	0.028	0.255	2.69506e-87	S2	YES1
7.25836e-91	6.39136	0.015	0.32	3.62918e-87	S2	BCAS3
7.78302e-91	4.94324	0.053	0.431	3.89151e-87	S2	ZFPM1
1.06347e-90	3.07887	0.047	0.591	5.31737e-87	S2	ZNF720
1.16131e-90	3.99899	0.052	0.337	5.80656e-87	S2	MIB1
1.33198e-90	2.67436	0.037	0.335	6.65991e-87	S2	ZUP1
1.37057e-90	1.59559	0.056	0.548	6.85286e-87	S2	ECHDC2
1.41674e-90	7.6317	0.111	0.535	7.08371e-87	S2	IRS2
1.54521e-90	5.00461	0.025	0.416	7.72606e-87	S2	GFI1
2.59432e-90	3.56928	0.004	0.291	1.29716e-86	S2	TMEM241
3.52549e-90	8.85135	0.006	0.53	1.76275e-86	S2	AL513550.1
4.24511e-90	7.37546	0.01	0.421	2.12256e-86	S2	RTL10
4.3877e-90	8.27979	0.019	0.663	2.19385e-86	S2	AL157373.2
5.28874e-90	7.80636	0.003	0.293	2.64437e-86	S2	AC073320.1
8.44259e-90	2.56459	0.082	0.619	4.2213e-86	S2	SIT1
8.55858e-90	5.26789	0.032	0.455	4.27929e-86	S2	ABHD17B
1.04072e-89	4.67032	0.096	0.46	5.20362e-86	S2	UGCG
1.1218e-89	4.59095	0.074	0.562	5.60899e-86	S2	LPIN2
1.16997e-89	4.13303	0.053	0.42	5.84986e-86	S2	TOGARAM1
1.18603e-89	5.27115	0.024	0.42	5.93017e-86	S2	KCTD13
1.19823e-89	4.83161	0.013	0.518	5.99113e-86	S2	H2AFX
1.32272e-89	6.80238	0.036	0.438	6.61362e-86	S2	CENPE
1.40481e-89	3.27825	0.106	0.442	7.02406e-86	S2	CTLA4
1.46177e-89	4.89021	0.194	0.491	7.30887e-86	S2	RTKN2
2.34135e-89	0.308478	0.098	0.455	1.17068e-85	S2	HSPB1
2.80723e-89	6.27003	0.008	0.42	1.40361e-85	S2	UBXN8
3.88653e-89	1.50139	0.105	0.305	1.94326e-85	S2	NFKBIB
3.89094e-89	0.966547	0.17	0.276	1.94547e-85	S2	UPP1
4.83071e-89	7.43134	0.01	0.555	2.41535e-85	S2	AMIGO2
4.9246e-89	8.20079	0.007	0.288	2.4623e-85	S2	YY2
5.85597e-89	3.20716	0.05	0.384	2.92799e-85	S2	CEP44
6.55026e-89	1.20464	0.091	0.452	3.27513e-85	S2	SLIRP
7.34317e-89	9.24428	0.003	0.577	3.67159e-85	S2	SDCBP2
8.62253e-89	6.80895	0.011	0.389	4.31126e-85	S2	GSDMB
1.097e-88	7.77736	0.003	0.332	5.485e-85	S2	CCNB2
1.38135e-88	2.32905	0.049	0.494	6.90675e-85	S2	MCOLN2
1.40178e-88	4.71614	0.035	0.396	7.00891e-85	S2	FGFR1OP
1.57647e-88	4.20278	0.029	0.42	7.88233e-85	S2	CKS2
1.86103e-88	4.96793	0.048	0.376	9.30515e-85	S2	RPAP2
2.05533e-88	2.15788	0.023	0.357	1.02766e-84	S2	SKIV2L
2.3427e-88	5.1377	0.061	0.303	1.17135e-84	S2	HDAC4
2.40155e-88	5.74732	0.021	0.547	1.20078e-84	S2	NR4A3
2.43704e-88	2.85455	0.082	0.555	1.21852e-84	S2	PGAP1
2.45912e-88	8.23091	0.016	0.381	1.22956e-84	S2	HAUS5
2.8829e-88	4.96795	0.017	0.379	1.44145e-84	S2	WDR89
3.16205e-88	9.2817	0.005	0.281	1.58103e-84	S2	LINC01353
3.66926e-88	2.07249	0.037	0.438	1.83463e-84	S2	D2HGDH
3.89941e-88	5.98181	0.02	0.387	1.94971e-84	S2	SMIM8
4.40383e-88	4.9269	0.03	0.262	2.20192e-84	S2	IL18R1
5.41756e-88	2.26747	0.101	0.46	2.70878e-84	S2	FRMD4B
7.3408e-88	1.42412	0.182	0.596	3.6704e-84	S2	MPC2
9.07899e-88	6.62276	0.007	0.254	4.5395e-84	S2	CES1
1.30222e-87	7.3886	0.009	0.327	6.51109e-84	S2	ZNF446
1.93979e-87	8.24177	0.013	0.335	9.69897e-84	S2	GPD1L
2.15312e-87	5.75783	0.053	0.387	1.07656e-83	S2	MAP3K4
2.31076e-87	3.92906	0.016	0.357	1.15538e-83	S2	MDC1
2.49107e-87	6.4095	0.022	0.494	1.24553e-83	S2	MAP3K9
3.23092e-87	8.53719	0.007	0.374	1.61546e-83	S2	AC087623.3
4.48597e-87	1.03041	0.018	0.315	2.24298e-83	S2	SLC25A44
5.2003e-87	7.63334	0.016	0.254	2.60015e-83	S2	NOD1
5.20613e-87	2.1764	0.038	0.323	2.60306e-83	S2	KANSL3
6.80973e-87	8.51908	0.002	0.261	3.40486e-83	S2	TEX12
7.60697e-87	3.68406	0.027	0.545	3.80348e-83	S2	SLC35F2
8.92561e-87	4.90043	0.053	0.557	4.4628e-83	S2	MAST4
9.51268e-87	4.12512	0.019	0.305	4.75634e-83	S2	FLYWCH1
9.95871e-87	3.96177	0.157	0.623	4.97936e-83	S2	ATAD2
1.30058e-86	4.44818	0.017	0.394	6.50292e-83	S2	AC012645.3
1.48041e-86	3.93905	0.026	0.289	7.40205e-83	S2	A2M-AS1
1.98531e-86	7.21821	0.006	0.33	9.92656e-83	S2	CCDC61
2.17301e-86	4.04465	0.024	0.343	1.08651e-82	S2	KLHL9
3.87454e-86	8.64888	0.013	0.496	1.93727e-82	S2	PRNCR1
3.88756e-86	6.25539	0.007	0.342	1.94378e-82	S2	AL445248.1
5.16343e-86	8.50887	0.006	0.42	2.58171e-82	S2	LDOC1
5.41654e-86	8.74992	0.007	0.299	2.70827e-82	S2	TBCCD1
6.50763e-86	8.74713	0.007	0.459	3.25381e-82	S2	PLXNA4
7.20058e-86	2.20074	0.018	0.337	3.60029e-82	S2	DIABLO.1
7.2811e-86	4.07581	0.096	0.428	3.64055e-82	S2	NSUN6
7.32166e-86	4.91702	0.045	0.262	3.66083e-82	S2	MINDY2
8.79533e-86	3.76888	0.064	0.371	4.39766e-82	S2	GFPT1
9.22571e-86	2.20618	0.008	0.347	4.61285e-82	S2	DPY19L4
9.6663e-86	9.62419	0.004	0.384	4.83315e-82	S2	MRC2
9.91658e-86	6.09248	0.105	0.267	4.95829e-82	S2	CCDC14
1.16751e-85	1.69032	0.071	0.428	5.83757e-82	S2	SENP2
1.37445e-85	4.88305	0.003	0.445	6.87224e-82	S2	DENND6A-AS1
1.51882e-85	7.01918	0.014	0.271	7.59409e-82	S2	ADHFE1
1.56154e-85	1.48233	0.062	0.299	7.8077e-82	S2	ATP2B4
1.60012e-85	2.28978	0.014	0.289	8.00059e-82	S2	ATF3
1.61619e-85	2.62743	0.117	0.418	8.08093e-82	S2	ANKRD28
1.98867e-85	3.8443	0.027	0.315	9.94336e-82	S2	FCHSD1
2.22923e-85	6.38476	0.02	0.516	1.11461e-81	S2	AC004918.1
2.26912e-85	7.17159	0.005	0.272	1.13456e-81	S2	RNF215
2.66465e-85	7.73762	0.012	0.499	1.33232e-81	S2	AC097534.2
2.75779e-85	7.71275	0.109	0.494	1.37889e-81	S2	ALOX5AP
3.34023e-85	4.26816	0.038	0.501	1.67012e-81	S2	DPP4
3.64152e-85	6.72319	0.007	0.306	1.82076e-81	S2	TCEANC2
3.95678e-85	4.49448	0.147	0.477	1.97839e-81	S2	TBC1D4
3.99195e-85	3.24553	0.079	0.448	1.99598e-81	S2	TCP11L2
4.49375e-85	3.06084	0.024	0.416	2.24687e-81	S2	LINC01772
4.72837e-85	7.01976	0.012	0.332	2.36418e-81	S2	SMYD4
4.86096e-85	7.42244	0.01	0.352	2.43048e-81	S2	C22orf34
5.63752e-85	7.77067	0.016	0.365	2.81876e-81	S2	AC093010.2
7.3179e-85	6.70387	0.005	0.389	3.65895e-81	S2	LTK
1.01258e-84	3.2523	0.067	0.513	5.06288e-81	S2	MTX3
1.3626e-84	6.50498	0.02	0.35	6.81298e-81	S2	HARS2
1.61133e-84	5.89633	0.174	0.531	8.05664e-81	S2	LYAR
1.77943e-84	1.65588	0.04	0.311	8.89713e-81	S2	PRR5
1.78532e-84	5.22754	0.022	0.288	8.9266e-81	S2	VPS33B
1.93493e-84	9.27422	0.003	0.327	9.67463e-81	S2	AC068338.3
2.16992e-84	1.64117	0.032	0.377	1.08496e-80	S2	SLC12A2
2.7987e-84	6.07532	0.11	0.547	1.39935e-80	S2	MTR
3.05977e-84	4.5152	0.037	0.354	1.52988e-80	S2	CASD1
3.68126e-84	3.75902	0.095	0.619	1.84063e-80	S2	TESPA1
3.80062e-84	4.27873	0.062	0.359	1.90031e-80	S2	ZBTB10
3.8258e-84	4.59551	0.093	0.418	1.9129e-80	S2	MON2
3.9324e-84	3.75534	0.016	0.453	1.9662e-80	S2	EDA
4.74069e-84	6.70795	0.012	0.494	2.37034e-80	S2	CXCR6
4.89471e-84	2.29709	0.146	0.494	2.44735e-80	S2	LRBA
5.36236e-84	2.82357	0.028	0.347	2.68118e-80	S2	LRCH3
6.3863e-84	3.44076	0.016	0.376	3.19315e-80	S2	CARD8-AS1
6.60758e-84	1.93787	0.083	0.299	3.30379e-80	S2	DYNLL1
9.02607e-84	8.28035	0.008	0.525	4.51303e-80	S2	SGCB
9.67243e-84	3.09938	0.023	0.328	4.83621e-80	S2	GORAB
1.11924e-83	7.04808	0.009	0.321	5.59619e-80	S2	CHPF
1.29789e-83	4.65207	0.049	0.42	6.48946e-80	S2	HEXIM1
1.30502e-83	5.84284	0.016	0.325	6.52512e-80	S2	LRRC32
1.6592e-83	7.23906	0.01	0.262	8.29598e-80	S2	VARS2
2.55189e-83	9.25816	0.017	0.437	1.27594e-79	S2	CHAF1B
3.31844e-83	3.04859	0.088	0.707	1.65922e-79	S2	ZDBF2
3.47068e-83	1.70291	0.059	0.472	1.73534e-79	S2	PUS7L
4.28155e-83	9.30365	0.004	0.32	2.14078e-79	S2	CMC4
4.32391e-83	1.57865	0.051	0.276	2.16195e-79	S2	STARD4
4.51715e-83	8.12136	0.007	0.352	2.25858e-79	S2	HHAT
5.32769e-83	2.28584	0.109	0.266	2.66385e-79	S2	PIM1
6.36602e-83	1.49525	0.033	0.303	3.18301e-79	S2	STK39
8.19212e-83	7.82229	0.025	0.504	4.09606e-79	S2	FXYD7
9.36885e-83	8.23596	0.001	0.376	4.68443e-79	S2	IL4I1
1.16399e-82	5.71645	0.016	0.421	5.81996e-79	S2	MTERF1
1.34855e-82	5.88512	0.026	0.404	6.74274e-79	S2	GCLM
1.50546e-82	5.63057	0.05	0.416	7.5273e-79	S2	HOXB2
1.52029e-82	7.78628	0.026	0.531	7.60145e-79	S2	MCF2L2
1.65694e-82	2.30812	0.05	0.382	8.28471e-79	S2	CEP120
1.66599e-82	6.39293	0.002	0.442	8.32993e-79	S2	HIST1H2BJ
2.19681e-82	3.85622	0.016	0.455	1.09841e-78	S2	STAG3
2.65767e-82	3.91351	0.043	0.525	1.32884e-78	S2	KIF3A
3.53769e-82	8.03008	0.004	0.42	1.76885e-78	S2	OLMALINC
4.11915e-82	6.65306	0.049	0.408	2.05957e-78	S2	PTMS
4.13256e-82	9.33057	0.006	0.396	2.06628e-78	S2	AC004812.2
4.93857e-82	2.83993	0.008	0.34	2.46929e-78	S2	SERAC1
4.9655e-82	2.31145	0.122	0.443	2.48275e-78	S2	SFI1
5.05253e-82	3.99786	0.078	0.521	2.52626e-78	S2	ZBTB25
6.95975e-82	6.77316	0.001	0.409	3.47987e-78	S2	ZNF133
7.05097e-82	8.70566	0.016	0.64	3.52548e-78	S2	CORO6
8.16313e-82	5.9388	0.017	0.332	4.08156e-78	S2	RBM12B
9.8263e-82	5.33596	0.044	0.53	4.91315e-78	S2	CCR4
1.13994e-81	5.88738	0.011	0.428	5.6997e-78	S2	CLDN15
1.1624e-81	0.737683	0.137	0.596	5.812e-78	S2	CDC25B
1.369e-81	4.6319	0.033	0.44	6.84498e-78	S2	TP53BP1
1.48324e-81	3.19793	0.14	0.628	7.4162e-78	S2	LMAN1
1.56576e-81	2.18874	0.185	0.821	7.82881e-78	S2	GPR174
1.7849e-81	1.16464	0.082	0.333	8.92448e-78	S2	FGD3
2.09946e-81	3.80434	0.01	0.359	1.04973e-77	S2	DTX2
2.60085e-81	4.27927	0.031	0.384	1.30042e-77	S2	AC138150.1
2.83582e-81	5.80051	0.068	0.254	1.41791e-77	S2	FOXP3
2.84197e-81	3.25638	0.151	0.519	1.42099e-77	S2	RPS6KB1
2.88217e-81	6.46165	0.003	0.45	1.44108e-77	S2	CFLAR-AS1
2.94517e-81	5.20484	0.078	0.477	1.47259e-77	S2	CHMP7
3.28131e-81	4.90378	0.084	0.384	1.64065e-77	S2	G2E3
4.79386e-81	3.62662	0.052	0.384	2.39693e-77	S2	ERMN
5.37489e-81	9.07139	0.004	0.45	2.68745e-77	S2	AC107871.1
5.66064e-81	4.42603	0.008	0.327	2.83032e-77	S2	CCDC102A
5.81541e-81	6.50246	0.015	0.252	2.9077e-77	S2	GATC
5.9487e-81	0.547527	0.09	0.404	2.97435e-77	S2	TRAPPC2
6.27149e-81	9.93991	0.009	0.291	3.13574e-77	S2	BUB1
6.58348e-81	9.1561	0.004	0.357	3.29174e-77	S2	GET4
6.82202e-81	7.17877	0.016	0.479	3.41101e-77	S2	LINC00685
1.13578e-80	8.73336	0.009	0.398	5.67889e-77	S2	NCDN
1.24196e-80	7.42887	0.004	0.526	6.2098e-77	S2	SIDT1-AS1
1.64654e-80	3.51802	0.065	0.426	8.23271e-77	S2	ORMDL3
2.0003e-80	6.86295	0.02	0.575	1.00015e-76	S2	TRBV28
2.08832e-80	1.71552	0.066	0.301	1.04416e-76	S2	HNRNPAB
2.16375e-80	1.94416	0.093	0.525	1.08187e-76	S2	TMEM245
3.01582e-80	4.52807	0.043	0.293	1.50791e-76	S2	NR1D1
3.20276e-80	2.95781	0.004	0.298	1.60138e-76	S2	CEP126
3.43799e-80	6.54964	0.097	0.501	1.719e-76	S2	AC016831.1
4.22932e-80	7.09999	0.025	0.398	2.11466e-76	S2	SLC25A30
4.45763e-80	0.998962	0.06	0.391	2.22882e-76	S2	TGFBR3
5.18549e-80	5.56219	0.055	0.523	2.59275e-76	S2	TRABD2A
7.3545e-80	7.06747	0.011	0.533	3.67725e-76	S2	SNTA1
7.62739e-80	1.80374	0.178	0.365	3.8137e-76	S2	TPM4
8.82339e-80	6.48994	0.009	0.327	4.4117e-76	S2	ZRANB3
9.75761e-80	3.94236	0.095	0.635	4.87881e-76	S2	PASK
1.06529e-79	6.27419	0.074	0.628	5.32646e-76	S2	SLC16A1
1.20094e-79	3.35172	0.068	0.371	6.0047e-76	S2	DAPP1
1.20996e-79	7.62447	0.008	0.396	6.04982e-76	S2	WDR47
1.47629e-79	5.02397	0.011	0.489	7.38146e-76	S2	TRGV10
1.49539e-79	6.52378	0.172	0.553	7.47693e-76	S2	DGKA
1.6289e-79	7.61236	0.004	0.482	8.14452e-76	S2	ZNF543
1.93476e-79	0.902501	0.009	0.291	9.67382e-76	S2	TMIGD2
2.22541e-79	2.62979	0.094	0.42	1.1127e-75	S2	GXYLT1
2.29051e-79	8.55437	0.006	0.479	1.14525e-75	S2	UBA6-AS1
2.29052e-79	2.99585	0.097	0.362	1.14526e-75	S2	CALCOCO1
2.30523e-79	6.4998	0.011	0.318	1.15262e-75	S2	TBC1D32
2.37521e-79	4.8898	0.055	0.394	1.18761e-75	S2	GNA15
2.9658e-79	6.70442	0.009	0.311	1.4829e-75	S2	ST3GAL3
3.06556e-79	5.53136	0.018	0.262	1.53278e-75	S2	HMG20A
3.51416e-79	8.96998	0.004	0.401	1.75708e-75	S2	AC048341.2
3.75042e-79	7.86443	0.007	0.391	1.87521e-75	S2	AL022328.4
4.03251e-79	2.7623	0.045	0.264	2.01625e-75	S2	DENND4C
4.3035e-79	8.71614	0.01	0.386	2.15175e-75	S2	LINC01534
4.51018e-79	4.63824	0.042	0.662	2.25509e-75	S2	NELL2
5.08739e-79	8.16312	0.008	0.484	2.5437e-75	S2	C16orf45
5.49304e-79	7.21524	0.015	0.46	2.74652e-75	S2	FBLN7
7.15364e-79	6.03746	0.007	0.386	3.57682e-75	S2	MFAP3
7.56889e-79	2.38323	0.02	0.408	3.78444e-75	S2	LMOD3
9.78149e-79	6.89975	0.026	0.413	4.89074e-75	S2	CPNE2
9.81274e-79	6.54369	0.009	0.305	4.90637e-75	S2	LINC00893
1.60009e-78	8.6884	0.003	0.433	8.00045e-75	S2	LINC02453
1.75873e-78	2.71782	0.06	0.399	8.79364e-75	S2	XPC
2.1066e-78	1.23852	0.151	0.393	1.0533e-74	S2	JPT1
2.13587e-78	3.97099	0.075	0.338	1.06794e-74	S2	ZNF148
2.23086e-78	2.74277	0.027	0.386	1.11543e-74	S2	PSMD6-AS2
2.4518e-78	6.27641	0.022	0.379	1.2259e-74	S2	ABCC10
2.62127e-78	3.84244	0.078	0.393	1.31064e-74	S2	MPHOSPH9
3.46434e-78	8.23548	0.004	0.408	1.73217e-74	S2	BCL2L15
3.48277e-78	1.905	0.055	0.35	1.74138e-74	S2	MMS22L
3.50498e-78	2.67692	0.03	0.362	1.75249e-74	S2	RRAS2
4.22803e-78	2.08407	0.065	0.337	2.11402e-74	S2	PILRB
5.27544e-78	8.94186	0.003	0.528	2.63772e-74	S2	AC005332.8
5.34289e-78	3.88673	0.025	0.525	2.67145e-74	S2	DND1
6.13101e-78	3.0197	0.008	0.269	3.06551e-74	S2	INTS7
9.57957e-78	8.64033	0.007	0.547	4.78978e-74	S2	OBSCN
9.96167e-78	5.20173	0.111	0.477	4.98083e-74	S2	MT1E
1.00887e-77	9.18786	0.004	0.448	5.04437e-74	S2	AL157786.1
1.0806e-77	9.01238	0.003	0.35	5.403e-74	S2	AC092301.1
1.12963e-77	7.88533	0.004	0.266	5.64813e-74	S2	LRRC37A
1.15741e-77	6.73713	0.002	0.447	5.78703e-74	S2	GIN1
1.27686e-77	5.49631	0.014	0.34	6.38431e-74	S2	LETM2
1.50707e-77	0.943361	0.162	0.277	7.53533e-74	S2	TOP1
1.60219e-77	4.0416	0.051	0.541	8.01096e-74	S2	RGL4
1.63808e-77	6.9145	0.005	0.597	8.19042e-74	S2	ZNF540
1.65897e-77	8.09776	0.002	0.262	8.29483e-74	S2	AC011825.4
1.69256e-77	3.95963	0.042	0.541	8.46282e-74	S2	AL365361.1
1.80889e-77	3.84934	0.025	0.53	9.04444e-74	S2	PMM2
1.89084e-77	0.403812	0.159	0.504	9.45421e-74	S2	RANBP1
2.2266e-77	2.57492	0.026	0.33	1.1133e-73	S2	CMTR2
2.37449e-77	7.6473	0.005	0.545	1.18724e-73	S2	EVA1C
4.00379e-77	2.42261	0.034	0.301	2.0019e-73	S2	TRG-AS1
4.33721e-77	1.49405	0.097	0.318	2.1686e-73	S2	ZBTB38
4.87961e-77	3.62327	0.032	0.349	2.43981e-73	S2	GOPC
5.08396e-77	4.25375	0.034	0.628	2.54198e-73	S2	GPR171
5.23039e-77	3.99503	0.003	0.333	2.6152e-73	S2	ZNF786
5.55353e-77	2.38282	0.041	0.457	2.77676e-73	S2	GRK5
5.841e-77	5.47	0.002	0.33	2.9205e-73	S2	AC025031.4
7.26834e-77	7.48414	0.011	0.321	3.63417e-73	S2	MDK
7.93895e-77	1.64168	0.038	0.315	3.96948e-73	S2	LMTK2
9.58084e-77	7.40952	0.002	0.311	4.79042e-73	S2	CCBE1
1.02898e-76	4.74049	0.01	0.294	5.1449e-73	S2	HES6
1.03006e-76	8.17389	0.014	0.501	5.15028e-73	S2	SUSD4
1.07423e-76	7.70038	0.031	0.259	5.37115e-73	S2	MICAL3
1.24815e-76	1.02898	0.173	0.428	6.24077e-73	S2	ARL6IP1
1.27061e-76	2.60927	0.068	0.474	6.35304e-73	S2	CDK6
1.35172e-76	5.17657	0.007	0.387	6.75862e-73	S2	ZNF550
1.44861e-76	3.88422	0.024	0.418	7.24303e-73	S2	INTS2
2.17091e-76	5.89164	0.01	0.327	1.08546e-72	S2	EFL1
2.22384e-76	8.86068	0.007	0.359	1.11192e-72	S2	AC004982.2
2.37552e-76	8.43271	0.021	0.409	1.18776e-72	S2	AGGF1
2.43088e-76	4.91116	0.015	0.437	1.21544e-72	S2	UTP25
2.63496e-76	8.00734	0.01	0.367	1.31748e-72	S2	AC005726.5
3.17453e-76	1.37844	0.053	0.464	1.58727e-72	S2	AC008549.2
3.27576e-76	1.54728	0.13	0.577	1.63788e-72	S2	AC016831.7
3.70222e-76	4.58597	0.094	0.565	1.85111e-72	S2	DUSP8
3.80823e-76	2.02567	0.053	0.365	1.90411e-72	S2	CKAP2
3.83219e-76	8.07439	0.013	0.474	1.91609e-72	S2	TMEM184C
5.19449e-76	8.27237	0.016	0.408	2.59725e-72	S2	TRIM16
5.33198e-76	7.41087	0.019	0.421	2.66599e-72	S2	NOC3L
5.7967e-76	5.15872	0.017	0.45	2.89835e-72	S2	HKR1
6.40798e-76	0.749001	0.089	0.504	3.20399e-72	S2	TRIB2
6.90102e-76	3.85699	0.041	0.596	3.45051e-72	S2	LRIG1
7.40864e-76	8.42875	0.015	0.389	3.70432e-72	S2	SWT1
9.06137e-76	9.49931	0.007	0.316	4.53068e-72	S2	TMEM143
9.11827e-76	6.61828	0.008	0.313	4.55914e-72	S2	KHDC1
1.08416e-75	5.90061	0.017	0.31	5.42078e-72	S2	NFS1
1.11977e-75	5.63487	0.007	0.267	5.59883e-72	S2	CIDEB
1.25709e-75	6.32628	0.007	0.513	6.28546e-72	S2	ZNF793
1.2571e-75	8.2251	0.008	0.42	6.28552e-72	S2	ZNF184
1.2716e-75	1.17807	0.045	0.558	6.358e-72	S2	SNHG12
1.3466e-75	4.46969	0.014	0.266	6.733e-72	S2	MLLT11
1.41418e-75	2.45468	0.02	0.386	7.07089e-72	S2	AC005332.5
1.43496e-75	7.86696	0.171	0.567	7.17482e-72	S2	PRDM1
1.71466e-75	7.06828	0.012	0.269	8.57329e-72	S2	SLC16A6
1.78385e-75	9.19688	0.006	0.379	8.91926e-72	S2	HIST2H2BF
1.80628e-75	3.53241	0.046	0.552	9.0314e-72	S2	PLCXD2
1.90873e-75	5.72113	0.041	0.33	9.54365e-72	S2	CEP295
1.94483e-75	3.19251	0.069	0.315	9.72413e-72	S2	TMEM181
2.03171e-75	0.25767	0.02	0.365	1.01586e-71	S2	FAM184B
2.62149e-75	1.29045	0.097	0.404	1.31074e-71	S2	SHPRH
3.38176e-75	9.55389	0.011	0.426	1.69088e-71	S2	SLAIN1
3.79514e-75	7.51167	0.015	0.313	1.89757e-71	S2	TRDMT1
4.0016e-75	4.71561	0.053	0.521	2.0008e-71	S2	C21orf91
5.31822e-75	3.29813	0.079	0.291	2.65911e-71	S2	TRAF5
5.60138e-75	9.67233	0.008	0.508	2.80069e-71	S2	PLPP6
6.13681e-75	6.99933	0.007	0.323	3.0684e-71	S2	CD79A
1.15471e-74	3.66232	0.045	0.442	5.77356e-71	S2	CHD7
1.25311e-74	5.44222	0.018	0.376	6.26555e-71	S2	AL158152.1
1.38688e-74	3.23776	0.093	0.36	6.93438e-71	S2	USP42
2.03967e-74	5.56378	0.052	0.359	1.01984e-70	S2	MLLT3
2.08227e-74	4.69328	0.032	0.518	1.04113e-70	S2	DOCK9
2.44393e-74	8.20223	0.003	0.342	1.22197e-70	S2	AC008074.3
2.49238e-74	8.46694	0.004	0.343	1.24619e-70	S2	UCN
2.60557e-74	1.53827	0.047	0.299	1.30279e-70	S2	UNKL
2.86526e-74	1.60633	0.117	0.43	1.43263e-70	S2	SERINC5
3.14099e-74	1.53438	0.029	0.327	1.57049e-70	S2	ZNF254
4.5256e-74	3.79863	0.072	0.316	2.2628e-70	S2	PDK1
6.41801e-74	4.49385	0.04	0.399	3.20901e-70	S2	WHRN
6.71555e-74	3.71847	0.02	0.279	3.35778e-70	S2	ELP1
7.13622e-74	8.1532	0.003	0.269	3.56811e-70	S2	TYW1B
7.72492e-74	8.60652	0.008	0.443	3.86246e-70	S2	PYGM
8.46611e-74	4.62687	0.02	0.464	4.23305e-70	S2	ZNF675
9.34514e-74	5.87505	0.018	0.401	4.67257e-70	S2	TSHZ1
9.59849e-74	6.06832	0.015	0.367	4.79924e-70	S2	TRIM39
1.06166e-73	2.42568	0.158	0.765	5.30829e-70	S2	BICDL1
1.27094e-73	3.62722	0.022	0.254	6.35472e-70	S2	IDUA
1.28012e-73	1.57519	0.011	0.279	6.40061e-70	S2	FANCI
1.30671e-73	9.02275	0.006	0.364	6.53354e-70	S2	AC008906.1
1.39841e-73	9.28491	0.004	0.45	6.99206e-70	S2	RAB15
1.8798e-73	8.56282	0.017	0.411	9.399e-70	S2	ARHGAP11B
1.98899e-73	7.05181	0.012	0.516	9.94496e-70	S2	AL365203.2
2.05121e-73	1.49839	0.13	0.443	1.0256e-69	S2	GABARAPL1
2.37054e-73	8.85635	0.005	0.354	1.18527e-69	S2	C17orf80
2.48255e-73	5.6968	0.027	0.45	1.24127e-69	S2	GTDC1
2.48255e-73	2.26549	0.038	0.294	1.24127e-69	S2	S100PBP
2.79334e-73	1.52493	0.031	0.42	1.39667e-69	S2	AGL
3.00737e-73	0.944945	0.117	0.36	1.50368e-69	S2	NASP
3.12684e-73	3.71456	0.082	0.433	1.56342e-69	S2	ARHGAP25
3.25103e-73	2.75318	0.014	0.499	1.62552e-69	S2	BTBD11
3.53246e-73	3.58801	0.184	0.359	1.76623e-69	S2	WNK1
4.01918e-73	7.08015	0.004	0.457	2.00959e-69	S2	NT5M
4.4163e-73	7.25105	0.006	0.526	2.20815e-69	S2	AC083880.1
4.93775e-73	6.81317	0.008	0.264	2.46888e-69	S2	TBCK
5.77476e-73	7.3851	0.007	0.506	2.88738e-69	S2	TNFAIP1
6.31882e-73	5.62551	0.012	0.474	3.15941e-69	S2	FZD3
6.985e-73	5.33127	0.012	0.503	3.4925e-69	S2	KIAA1324L
9.57935e-73	2.98315	0.04	0.35	4.78967e-69	S2	OSBPL3
9.96881e-73	2.77921	0.193	0.335	4.9844e-69	S2	ANXA1
1.04804e-72	5.37566	0.071	0.533	5.24018e-69	S2	CD40LG
1.06747e-72	5.42499	0.012	0.401	5.33737e-69	S2	AL096865.1
1.14191e-72	1.22935	0.053	0.489	5.70954e-69	S2	FUT8
1.14541e-72	4.99477	0.003	0.591	5.72704e-69	S2	HIST1H1A
1.16428e-72	8.84496	0.008	0.438	5.82138e-69	S2	ZNF71
1.31601e-72	7.50269	0.008	0.342	6.58003e-69	S2	AC010331.1
1.65393e-72	1.25029	0.038	0.257	8.26963e-69	S2	VPS53
1.84085e-72	4.36462	0.028	0.34	9.20426e-69	S2	ITPR3
2.19587e-72	1.3091	0.074	0.496	1.09793e-68	S2	FBXW4
2.24795e-72	2.97317	0.117	0.712	1.12397e-68	S2	TRAT1
2.28957e-72	7.06876	0.239	0.723	1.14478e-68	S2	GPR183
2.52736e-72	6.06801	0.01	0.428	1.26368e-68	S2	AC018529.2
2.76716e-72	3.59166	0.035	0.294	1.38358e-68	S2	MDN1
2.9716e-72	2.52706	0.15	0.513	1.4858e-68	S2	HSPD1
3.02347e-72	7.82435	0.011	0.271	1.51173e-68	S2	ZNF544
4.89197e-72	6.20036	0.011	0.284	2.44599e-68	S2	PIAS3
5.33341e-72	5.36145	0.086	0.453	2.6667e-68	S2	CD8A
5.54342e-72	4.68051	0.053	0.482	2.77171e-68	S2	LINC00426
5.87392e-72	8.59637	0.008	0.364	2.93696e-68	S2	AC012557.2
6.33248e-72	5.95091	0.013	0.484	3.16624e-68	S2	EFCAB7
7.00947e-72	4.71331	0.04	0.399	3.50474e-68	S2	TNRC6C
7.2043e-72	5.32252	0.023	0.386	3.60215e-68	S2	ZNF783
7.43471e-72	1.49499	0.172	0.433	3.71736e-68	S2	ZBTB11
7.52578e-72	7.26746	0.006	0.408	3.76289e-68	S2	MCM2
7.56408e-72	3.90568	0.023	0.271	3.78204e-68	S2	SYTL2
8.33825e-72	9.03854	0.005	0.47	4.16913e-68	S2	ZNF250
1.10437e-71	4.30389	0.02	0.484	5.52185e-68	S2	KIF21A
1.51819e-71	0.659645	0.034	0.538	7.59096e-68	S2	PCBP4
1.60843e-71	7.60886	0.01	0.42	8.04213e-68	S2	SENP3
1.7301e-71	0.767273	0.12	0.435	8.65048e-68	S2	SMG6
1.95754e-71	2.04445	0.117	0.557	9.78772e-68	S2	SP140
2.46051e-71	5.05176	0.016	0.509	1.23025e-67	S2	USP45
2.70317e-71	6.68937	0.016	0.276	1.35158e-67	S2	MCM4
3.02116e-71	1.6181	0.04	0.327	1.51058e-67	S2	COG1
3.06731e-71	7.78975	0.005	0.261	1.53365e-67	S2	HEATR5A
3.86976e-71	7.67647	0.009	0.453	1.93488e-67	S2	INSL3
4.48002e-71	9.15386	0.003	0.264	2.24001e-67	S2	Z97192.1
6.33919e-71	4.48518	0.018	0.264	3.1696e-67	S2	CARF
7.81032e-71	7.31311	0.004	0.318	3.90516e-67	S2	SLC6A16
7.96936e-71	5.35089	0.018	0.308	3.98468e-67	S2	SLC37A1
8.89449e-71	8.38891	0.006	0.377	4.44724e-67	S2	TNKS2-AS1
9.01178e-71	1.63296	0.013	0.332	4.50589e-67	S2	ACTR5
1.22145e-70	8.67846	0.004	0.299	6.10727e-67	S2	AL356488.3
1.53793e-70	6.99252	0.007	0.294	7.68965e-67	S2	ATAT1
2.37409e-70	7.88436	0.003	0.283	1.18704e-66	S2	AL691403.2
2.49384e-70	2.8537	0.024	0.355	1.24692e-66	S2	DDX51
2.63277e-70	9.69961	0.008	0.376	1.31639e-66	S2	AL445686.2
2.81881e-70	7.2832	0.014	0.377	1.4094e-66	S2	QSOX2
3.0946e-70	0.720286	0.112	0.367	1.5473e-66	S2	DUT
3.25708e-70	5.81393	0.032	0.624	1.62854e-66	S2	AL359220.1
3.28994e-70	6.91228	0.115	0.365	1.64497e-66	S2	HPS4
3.42805e-70	5.17584	0.008	0.528	1.71403e-66	S2	MORC4
3.63344e-70	3.38098	0.115	0.379	1.81672e-66	S2	SOCS3
3.67743e-70	4.9396	0.031	0.364	1.83871e-66	S2	NUP188
3.69962e-70	5.90051	0.021	0.288	1.84981e-66	S2	ZNF738
4.93301e-70	3.77769	0.106	0.421	2.46651e-66	S2	WWP1
5.0027e-70	2.3148	0.103	0.519	2.50135e-66	S2	SLF1
5.09372e-70	8.89745	0.006	0.437	2.54686e-66	S2	AC133550.2
5.09374e-70	0.888492	0.055	0.404	2.54687e-66	S2	MITD1
5.27551e-70	3.80386	0.029	0.262	2.63776e-66	S2	CMAS
7.10273e-70	4.46753	0.06	0.365	3.55136e-66	S2	HIVEP2
8.74599e-70	2.31318	0.076	0.313	4.37299e-66	S2	ZNF83
1.15598e-69	2.61415	0.046	0.316	5.77989e-66	S2	SREBF1
1.24967e-69	1.39993	0.024	0.272	6.24837e-66	S2	LRCH1
1.6089e-69	8.87913	0.003	0.308	8.04448e-66	S2	RNASEL
1.63645e-69	3.94053	0.126	0.513	8.18223e-66	S2	HIVEP1
2.37415e-69	4.66989	0.026	0.262	1.18707e-65	S2	ZBED4
2.38365e-69	4.28264	0.181	0.418	1.19183e-65	S2	STAM
2.70803e-69	4.48039	0.021	0.355	1.35401e-65	S2	DDX11
3.26588e-69	9.06131	0.003	0.543	1.63294e-65	S2	ZNF486
3.74323e-69	6.8171	0.18	0.665	1.87162e-65	S2	TNFRSF4
4.00543e-69	0.346149	0.07	0.269	2.00271e-65	S2	CRTC2
4.04549e-69	2.27565	0.041	0.399	2.02275e-65	S2	RABEP1
5.71331e-69	1.28867	0.15	0.477	2.85666e-65	S2	LINC00861
6.81904e-69	2.77556	0.012	0.347	3.40952e-65	S2	SSX2IP
7.10256e-69	8.0822	0.002	0.33	3.55128e-65	S2	LINC01303
7.41993e-69	3.37985	0.008	0.328	3.70996e-65	S2	FAN1
7.95418e-69	9.12658	0.003	0.381	3.97709e-65	S2	BBS10
8.25192e-69	5.53574	0.012	0.364	4.12596e-65	S2	HIPK1-AS1
8.92528e-69	6.96683	0.012	0.438	4.46264e-65	S2	NBPF15
1.5099e-68	9.27785	0.003	0.447	7.54951e-65	S2	GPLD1
1.85731e-68	2.28559	0.078	0.453	9.28653e-65	S2	AC092683.1
2.05065e-68	3.47907	0.087	0.428	1.02533e-64	S2	KAT2B
2.08546e-68	6.05001	0.136	0.592	1.04273e-64	S2	MAF
2.60049e-68	5.48988	0.012	0.445	1.30024e-64	S2	CRTAM
2.74318e-68	8.0648	0.001	0.318	1.37159e-64	S2	ACY3
2.88514e-68	3.14645	0.15	0.298	1.44257e-64	S2	ATP13A3
3.47108e-68	4.18701	0.047	0.394	1.73554e-64	S2	PRPF39
3.72708e-68	3.06647	0.019	0.362	1.86354e-64	S2	KLHL6
4.155e-68	3.05419	0.073	0.484	2.0775e-64	S2	JADE1
5.25581e-68	8.23307	0.014	0.342	2.6279e-64	S2	ANKHD1-EIF4EBP3
6.35221e-68	3.20837	0.016	0.562	3.1761e-64	S2	GPM6B
8.08819e-68	5.43981	0.055	0.448	4.04409e-64	S2	NCBP1
8.32272e-68	2.94128	0.031	0.269	4.16136e-64	S2	PAM
1.01157e-67	5.32456	0.137	0.482	5.05785e-64	S2	PPM1K
1.05429e-67	4.84509	0.023	0.398	5.27144e-64	S2	SYCE1L
1.38753e-67	4.01907	0.055	0.391	6.93765e-64	S2	KPNA5
1.67927e-67	0.349693	0.044	0.281	8.39634e-64	S2	ANKIB1
1.68755e-67	3.62486	0.102	0.536	8.43774e-64	S2	GIMAP7
2.29091e-67	0.455019	0.097	0.283	1.14545e-63	S2	SLC39A10
2.49038e-67	4.9533	0.026	0.408	1.24519e-63	S2	TTPAL
2.78263e-67	0.925499	0.104	0.274	1.39131e-63	S2	EFR3A
3.64105e-67	4.59934	0.03	0.459	1.82052e-63	S2	USP53
6.63891e-67	5.69824	0.046	0.401	3.31946e-63	S2	SUPT20H
6.66499e-67	3.23182	0.138	0.645	3.33249e-63	S2	STMN3
7.4882e-67	8.99665	0.008	0.421	3.7441e-63	S2	ZNF683
8.29838e-67	2.18869	0.037	0.325	4.14919e-63	S2	HELZ2
8.85174e-67	4.61484	0.018	0.33	4.42587e-63	S2	ANKAR
9.22287e-67	5.7272	0.008	0.362	4.61143e-63	S2	LRSAM1
9.36827e-67	5.89765	0.005	0.475	4.68414e-63	S2	C2orf42
9.6755e-67	8.01896	0.005	0.276	4.83775e-63	S2	AC007728.2
9.90521e-67	6.36868	0.009	0.286	4.9526e-63	S2	HACE1
1.01403e-66	9.64802	0.004	0.328	5.07014e-63	S2	GVQW3
1.13024e-66	3.08863	0.123	0.465	5.6512e-63	S2	ZNF791
1.18915e-66	2.78588	0.073	0.316	5.94575e-63	S2	TTC37
1.23051e-66	9.54835	0.009	0.503	6.15253e-63	S2	COL6A2
1.27954e-66	8.88556	0.002	0.354	6.39772e-63	S2	KDM8
1.50619e-66	5.58862	0.013	0.535	7.53095e-63	S2	DCAF4
1.58308e-66	2.0428	0.108	0.328	7.91541e-63	S2	MAN2A1
2.33861e-66	2.19149	0.023	0.404	1.1693e-62	S2	MFSD6
2.4674e-66	8.66249	0.004	0.425	1.2337e-62	S2	AC005534.1
2.90624e-66	6.26099	0.003	0.308	1.45312e-62	S2	PLK2
4.48619e-66	8.00508	0.011	0.266	2.24309e-62	S2	PPM1N
4.74656e-66	3.59844	0.197	0.64	2.37328e-62	S2	TENT5C
5.69841e-66	8.78413	0.004	0.467	2.8492e-62	S2	WDCP
5.8842e-66	5.89084	0.228	0.667	2.9421e-62	S2	ZNF331
6.18913e-66	4.26558	0.022	0.359	3.09456e-62	S2	SDR42E2
6.32284e-66	9.07514	0.005	0.352	3.16142e-62	S2	HIST2H2AB
6.9476e-66	8.6082	0.005	0.45	3.4738e-62	S2	L2HGDH
7.40032e-66	3.95934	0.016	0.305	3.70016e-62	S2	HNRNPA1L2
7.88244e-66	3.3611	0.038	0.323	3.94122e-62	S2	TSPOAP1
9.02982e-66	3.73241	0.18	0.477	4.51491e-62	S2	SLC4A7
1.03736e-65	8.07318	0.012	0.289	5.18679e-62	S2	ARHGAP33
1.0424e-65	7.73693	0.005	0.503	5.212e-62	S2	NDFIP2
1.14079e-65	1.73848	0.181	0.457	5.70396e-62	S2	SMC4
1.17446e-65	3.95039	0.019	0.511	5.87229e-62	S2	EEF2K
1.36353e-65	8.32588	0.009	0.457	6.81766e-62	S2	AP001160.1
1.55105e-65	6.50174	0.021	0.274	7.75527e-62	S2	LAYN
1.71708e-65	7.8384	0.002	0.437	8.5854e-62	S2	ZNF175
1.76256e-65	1.5326	0.036	0.399	8.81282e-62	S2	ZFAND4
1.84103e-65	8.67626	0.012	0.421	9.20513e-62	S2	KLHL3
2.51648e-65	3.95412	0.037	0.294	1.25824e-61	S2	ESS2
3.27957e-65	3.18485	0.016	0.306	1.63979e-61	S2	MDM1
4.18323e-65	8.3081	0.007	0.369	2.09161e-61	S2	C1QTNF6
4.24837e-65	9.04755	0.008	0.45	2.12418e-61	S2	ZNF527
5.44404e-65	3.83846	0.023	0.267	2.72202e-61	S2	ARHGAP35
5.98363e-65	7.91378	0.005	0.281	2.99182e-61	S2	TBCEL
6.03e-65	3.84313	0.15	0.306	3.015e-61	S2	TNFRSF18
6.52603e-65	1.33402	0.18	0.513	3.26302e-61	S2	ITGB7
6.69806e-65	6.78111	0.024	0.472	3.34903e-61	S2	ZNF43
6.76946e-65	5.05776	0.015	0.343	3.38473e-61	S2	SMC2
6.8087e-65	7.05205	0.003	0.56	3.40435e-61	S2	PLAG1
7.10363e-65	4.34003	0.015	0.333	3.55182e-61	S2	CROCC
8.39998e-65	8.86646	0.002	0.565	4.19999e-61	S2	PPT2
1.98451e-64	4.4015	0.029	0.272	9.92257e-61	S2	CASP8AP2
2.00944e-64	5.51084	0.016	0.403	1.00472e-60	S2	KLRC4
2.01911e-64	1.5607	0.049	0.343	1.00956e-60	S2	ZNF654
2.1803e-64	3.4889	0.01	0.394	1.09015e-60	S2	PPP2R2B
2.21192e-64	5.2813	0.003	0.338	1.10596e-60	S2	RASGEF1A
2.27435e-64	7.67535	0.009	0.279	1.13718e-60	S2	NPIPB15
2.32513e-64	1.74294	0.12	0.487	1.16256e-60	S2	HELB
2.40685e-64	3.31149	0.011	0.367	1.20342e-60	S2	LSS
3.13632e-64	5.13142	0.08	0.443	1.56816e-60	S2	DUSP16
4.06634e-64	9.34024	0.004	0.343	2.03317e-60	S2	PPP1R32
4.24545e-64	6.19164	0.012	0.293	2.12272e-60	S2	C11orf71
4.47076e-64	8.72731	0.002	0.474	2.23538e-60	S2	WDR5B
5.23579e-64	1.51361	0.188	0.489	2.61789e-60	S2	TMEM14B
5.73951e-64	2.86851	0.026	0.338	2.86975e-60	S2	MLH3
6.51814e-64	2.82678	0.015	0.291	3.25907e-60	S2	ACAD8
7.43745e-64	8.00547	0.007	0.391	3.71873e-60	S2	ZNF606
7.50889e-64	7.29037	0.008	0.299	3.75444e-60	S2	AGAP4
8.46161e-64	8.63059	0.002	0.43	4.23081e-60	S2	AGBL3
8.56738e-64	1.90938	0.032	0.42	4.28369e-60	S2	BNIP3
9.21256e-64	4.5292	0.159	0.387	4.60628e-60	S2	SAMD9
9.94401e-64	1.18425	0.158	0.352	4.97201e-60	S2	LBR
1.0611e-63	4.64253	0.01	0.259	5.30549e-60	S2	TVP23C
1.06516e-63	0.583346	0.04	0.277	5.3258e-60	S2	FBXO44
1.38478e-63	5.15542	0.09	0.421	6.92389e-60	S2	FKBP11
1.50027e-63	4.59057	0.004	0.32	7.50134e-60	S2	CCNF
1.5394e-63	1.08133	0.095	0.262	7.697e-60	S2	IVNS1ABP
1.69821e-63	7.78578	0.007	0.394	8.49106e-60	S2	SLC35G1
1.7047e-63	5.75834	0.022	0.433	8.5235e-60	S2	USP11
1.97226e-63	3.09725	0.114	0.607	9.8613e-60	S2	LBH
2.2386e-63	0.689762	0.162	0.354	1.1193e-59	S2	CHCHD10
2.26643e-63	6.35506	0.006	0.545	1.13322e-59	S2	ADAMTS6
2.45283e-63	7.76433	0.01	0.379	1.22641e-59	S2	TUBB2A
2.54317e-63	3.77802	0.051	0.494	1.27159e-59	S2	ZNF91
2.78645e-63	4.90934	0.056	0.296	1.39322e-59	S2	KCTD9
3.05872e-63	3.77918	0.031	0.465	1.52936e-59	S2	ATAD3B
3.07036e-63	6.96237	0.003	0.504	1.53518e-59	S2	EXD2
3.09088e-63	5.99945	0.007	0.491	1.54544e-59	S2	HIST1H2BD
3.22912e-63	1.42179	0.164	0.565	1.61456e-59	S2	SP140L
3.69935e-63	8.60737	0.004	0.408	1.84968e-59	S2	CXorf57
3.98782e-63	2.24506	0.053	0.259	1.99391e-59	S2	NRDE2
4.00682e-63	0.991106	0.177	0.31	2.00341e-59	S2	GADD45B
4.59857e-63	6.81757	0.014	0.372	2.29929e-59	S2	IPP
4.70458e-63	8.79006	0.006	0.409	2.35229e-59	S2	AL050341.2
6.27242e-63	1.89455	0.125	0.499	3.13621e-59	S2	ZC3H12A
6.28431e-63	3.5386	0.048	0.355	3.14215e-59	S2	SBF1
6.34421e-63	6.74619	0.038	0.376	3.17211e-59	S2	SLC16A1-AS1
6.54597e-63	5.76616	0.053	0.335	3.27298e-59	S2	HERC5
6.88998e-63	7.16913	0.042	0.499	3.44499e-59	S2	SLC7A5
7.23143e-63	0.844204	0.105	0.299	3.61572e-59	S2	DMTF1
8.38402e-63	2.07452	0.08	0.448	4.19201e-59	S2	NOL8
9.17382e-63	5.47815	0.123	0.415	4.58691e-59	S2	CHORDC1
9.41151e-63	5.42799	0.072	0.289	4.70576e-59	S2	CEP135
9.69197e-63	8.37803	0.014	0.286	4.84599e-59	S2	LENG8-AS1
1.02199e-62	5.51302	0.007	0.379	5.10997e-59	S2	ACVR2A
1.36149e-62	9.22818	0.004	0.467	6.80746e-59	S2	THNSL1
1.4797e-62	1.12299	0.196	0.359	7.39852e-59	S2	RBX1
1.84786e-62	8.72698	0.002	0.387	9.23928e-59	S2	MIR34AHG
1.86895e-62	6.96895	0.136	0.311	9.34473e-59	S2	INTS6
2.0561e-62	3.40915	0.125	0.562	1.02805e-58	S2	TC2N
2.09927e-62	4.76771	0.039	0.486	1.04964e-58	S2	MORN3
2.21749e-62	8.73419	0.004	0.377	1.10874e-58	S2	SPDL1
2.23009e-62	8.78177	0.004	0.518	1.11504e-58	S2	THAP7-AS1
3.0973e-62	8.68415	0.006	0.465	1.54865e-58	S2	ZNF85
5.14291e-62	1.73432	0.032	0.323	2.57145e-58	S2	E4F1
5.44184e-62	2.19895	0.14	0.308	2.72092e-58	S2	G3BP1
5.59771e-62	5.02381	0.025	0.294	2.79885e-58	S2	LRIG2
8.42009e-62	3.56395	0.029	0.411	4.21005e-58	S2	USP37
9.16333e-62	1.82963	0.023	0.409	4.58166e-58	S2	PLCD1
1.16215e-61	6.45188	0.006	0.315	5.81076e-58	S2	PPP1R3D
1.19648e-61	6.64465	0.057	0.426	5.98238e-58	S2	ELL2
1.22949e-61	8.28986	0.006	0.448	6.14747e-58	S2	ZNF624
1.24576e-61	3.50685	0.111	0.276	6.22882e-58	S2	MTRNR2L8
1.33285e-61	7.91436	0.008	0.415	6.66425e-58	S2	ZNF222
1.40345e-61	6.33555	0.015	0.387	7.01724e-58	S2	HIST2H2BE
2.28298e-61	1.93026	0.204	0.426	1.14149e-57	S2	BPTF
2.51412e-61	7.01898	0.008	0.335	1.25706e-57	S2	AC005046.1
2.51414e-61	6.18451	0.009	0.299	1.25707e-57	S2	GALK2
2.58333e-61	9.25886	0.003	0.404	1.29167e-57	S2	ZNF573
2.76346e-61	3.26217	0.019	0.47	1.38173e-57	S2	GRAP
2.85282e-61	1.51806	0.143	0.365	1.42641e-57	S2	SPCS2
3.26428e-61	8.46901	0.01	0.338	1.63214e-57	S2	ERCC5
3.33525e-61	9.52256	0.004	0.305	1.66763e-57	S2	LINC01560
3.78759e-61	4.65994	0.008	0.369	1.8938e-57	S2	SIMC1
3.94295e-61	6.02312	0.001	0.398	1.97147e-57	S2	ME3
4.17429e-61	6.57558	0.031	0.403	2.08715e-57	S2	SACS
4.50254e-61	1.54246	0.164	0.384	2.25127e-57	S2	PCNX1
4.53203e-61	7.27319	0.038	0.315	2.26601e-57	S2	ITM2C
5.26755e-61	1.67807	0.209	0.452	2.63378e-57	S2	PSME4
5.9361e-61	4.79699	0.038	0.369	2.96805e-57	S2	CCR6
6.21971e-61	8.50465	0.008	0.438	3.10986e-57	S2	RNF207
6.94365e-61	3.64352	0.127	0.667	3.47183e-57	S2	FLT3LG
8.45358e-61	1.9064	0.116	0.386	4.22679e-57	S2	THOC1
1.12843e-60	9.02328	0.011	0.323	5.64214e-57	S2	PGBD4
1.25595e-60	6.99722	0.013	0.259	6.27975e-57	S2	PKNOX1
1.28074e-60	7.61839	0.021	0.45	6.40371e-57	S2	CPOX
1.41878e-60	3.6685	0.006	0.365	7.0939e-57	S2	BRIP1
1.66184e-60	9.16931	0.004	0.496	8.30922e-57	S2	AL121983.2
2.12008e-60	6.86491	0.192	0.294	1.06004e-56	S2	DDIT3
2.16788e-60	3.1262	0.054	0.267	1.08394e-56	S2	SMAD4
2.57662e-60	7.06627	0.004	0.43	1.28831e-56	S2	ZNF419
2.60064e-60	7.64856	0.009	0.394	1.30032e-56	S2	CYP3A5
2.73688e-60	8.40119	0.003	0.335	1.36844e-56	S2	UPB1
2.85892e-60	5.24992	0.103	0.484	1.42946e-56	S2	PRKCA
3.20453e-60	3.70592	0.17	0.469	1.60227e-56	S2	DSTN
3.5127e-60	6.08292	0.042	0.501	1.75635e-56	S2	NPAT
3.57184e-60	6.55866	0.255	0.513	1.78592e-56	S2	ISG15
5.03725e-60	9.48895	0.005	0.513	2.51862e-56	S2	LINC02288
5.47e-60	3.76481	0.013	0.479	2.735e-56	S2	IL21R
5.50556e-60	1.26409	0.022	0.308	2.75278e-56	S2	DGKQ
6.21527e-60	4.84012	0.024	0.343	3.10764e-56	S2	SP4
6.47354e-60	0.318966	0.05	0.325	3.23677e-56	S2	ZNF821
7.91232e-60	5.81839	0.015	0.426	3.95616e-56	S2	MUT
8.12731e-60	8.43749	0.001	0.421	4.06366e-56	S2	DSCC1
8.64656e-60	6.35384	0.012	0.393	4.32328e-56	S2	COG6
8.86503e-60	2.0367	0.023	0.264	4.43252e-56	S2	CAPS
9.43999e-60	6.19723	0.184	0.628	4.71999e-56	S2	PDE4D
1.07035e-59	3.4302	0.026	0.437	5.35177e-56	S2	GCN1
1.13237e-59	6.47595	0.009	0.281	5.66187e-56	S2	PDCD4-AS1
1.52982e-59	0.709205	0.108	0.541	7.64908e-56	S2	FBXO21
1.58146e-59	1.8275	0.156	0.43	7.9073e-56	S2	DOCK10
1.76321e-59	2.16515	0.01	0.306	8.81604e-56	S2	NRBP2
2.01343e-59	7.38608	0.005	0.327	1.00671e-55	S2	IRAK2
2.04709e-59	6.92714	0.033	0.431	1.02355e-55	S2	HABP4
2.56048e-59	5.50266	0.001	0.262	1.28024e-55	S2	AC133919.1
2.83848e-59	7.91315	0.004	0.431	1.41924e-55	S2	MALINC1
3.50721e-59	0.566395	0.08	0.401	1.7536e-55	S2	SLC35A3
3.93063e-59	4.01365	0.043	0.308	1.96531e-55	S2	ERCC6
4.25385e-59	4.96159	0.096	0.333	2.12693e-55	S2	YTHDC2
4.35668e-59	1.90349	0.07	0.389	2.17834e-55	S2	EXOG
5.83925e-59	5.10169	0.154	0.54	2.91962e-55	S2	ESF1
6.89393e-59	4.71249	0.102	0.288	3.44697e-55	S2	MDM2
7.33745e-59	7.01871	0.001	0.313	3.66872e-55	S2	COCH
8.45761e-59	1.68222	0.048	0.267	4.22881e-55	S2	KLHDC4
9.33725e-59	9.06769	0.003	0.296	4.66863e-55	S2	CCDC78
9.45778e-59	3.52417	0.019	0.254	4.72889e-55	S2	UBE2O
1.43433e-58	3.6895	0.129	0.445	7.17163e-55	S2	VPS13A
1.43958e-58	6.10162	0.103	0.303	7.19791e-55	S2	NUP153
1.60212e-58	0.386397	0.141	0.274	8.01061e-55	S2	RAB5IF
1.99134e-58	1.88105	0.15	0.638	9.95668e-55	S2	P2RY10
2.08057e-58	4.80184	0.012	0.347	1.04028e-54	S2	DNAH1
2.156e-58	5.14567	0.039	0.371	1.078e-54	S2	WRN
2.21385e-58	8.43733	0.011	0.301	1.10692e-54	S2	GPR89B
2.23415e-58	3.54004	0.008	0.318	1.11708e-54	S2	TBC1D31
2.54564e-58	9.2035	0.006	0.255	1.27282e-54	S2	PLEKHN1
2.5643e-58	5.58735	0.018	0.46	1.28215e-54	S2	SH3PXD2A
2.57838e-58	7.9782	0.013	0.477	1.28919e-54	S2	AC016957.2
2.84277e-58	7.60996	0.024	0.538	1.42139e-54	S2	UBASH3A
3.19183e-58	5.10067	0.004	0.447	1.59592e-54	S2	AP005482.1
3.24168e-58	9.35175	0.004	0.315	1.62084e-54	S2	TRIM46
4.35895e-58	3.70388	0.082	0.294	2.17947e-54	S2	ZNF335
5.01043e-58	6.19005	0.003	0.313	2.50521e-54	S2	RCCD1
5.27724e-58	1.89713	0.241	0.496	2.63862e-54	S2	RAB8B
6.56466e-58	8.33161	0.003	0.462	3.28233e-54	S2	AC015727.1
6.95796e-58	8.99252	0.003	0.354	3.47898e-54	S2	AC010809.2
7.38814e-58	5.57161	0.025	0.259	3.69407e-54	S2	BCLAF3
8.68498e-58	4.23522	0.016	0.398	4.34249e-54	S2	CYP2R1
1.06147e-57	4.28872	0.038	0.433	5.30736e-54	S2	PGM2L1
1.12801e-57	8.42385	0.004	0.398	5.64004e-54	S2	CLSPN
1.19003e-57	6.56622	0.011	0.266	5.95017e-54	S2	AC011445.2
1.22731e-57	3.7467	0.138	0.668	6.13657e-54	S2	PDE3B
1.30775e-57	1.00711	0.042	0.338	6.53875e-54	S2	KLHL20
1.43057e-57	2.95359	0.147	0.558	7.15283e-54	S2	TUBA4A
1.97861e-57	1.84732	0.061	0.333	9.89304e-54	S2	TRIM52
2.03861e-57	2.81325	0.01	0.274	1.0193e-53	S2	FXR2
2.15628e-57	9.18829	0.003	0.413	1.07814e-53	S2	ZNF343
2.25407e-57	3.12421	0.137	0.448	1.12703e-53	S2	KAT6B
3.24807e-57	4.56472	0.111	0.425	1.62403e-53	S2	KLF12
3.86319e-57	9.14743	0.003	0.316	1.93159e-53	S2	AC016355.1
3.99087e-57	4.86031	0.299	0.475	1.99543e-53	S2	SLC2A3
4.16385e-57	0.312456	0.207	0.35	2.08192e-53	S2	SUN2
5.37516e-57	3.54125	0.046	0.501	2.68758e-53	S2	AL357060.1
5.42384e-57	7.64109	0.009	0.294	2.71192e-53	S2	FADS3
5.4878e-57	7.99677	0.019	0.308	2.7439e-53	S2	ACADSB
5.86646e-57	0.832413	0.02	0.293	2.93323e-53	S2	DTHD1
6.04363e-57	1.47904	0.143	0.284	3.02181e-53	S2	BHLHE40
6.28808e-57	6.64184	0.004	0.425	3.14404e-53	S2	AC005224.4
7.12076e-57	6.12155	0.11	0.421	3.56038e-53	S2	SATB1
9.51552e-57	3.65893	0.017	0.365	4.75776e-53	S2	SLC2A1
9.76708e-57	1.92143	0.013	0.354	4.88354e-53	S2	AP003108.2
1.41081e-56	6.7076	0.012	0.266	7.05405e-53	S2	KDM4A
1.48228e-56	1.43765	0.204	0.531	7.41138e-53	S2	SEC11C
1.78345e-56	6.36123	0.008	0.416	8.91726e-53	S2	ZNF500
1.91106e-56	4.67417	0.046	0.408	9.55532e-53	S2	GLCCI1
2.46106e-56	2.38225	0.007	0.365	1.23053e-52	S2	RHEBL1
2.53723e-56	7.26587	0.009	0.315	1.26861e-52	S2	AL355816.2
2.60171e-56	6.5536	0.003	0.293	1.30085e-52	S2	GSTM2
2.78259e-56	4.25469	0.014	0.272	1.39129e-52	S2	RANBP10
2.97599e-56	3.17203	0.057	0.386	1.488e-52	S2	ZNF276
3.13749e-56	8.68371	0.009	0.508	1.56874e-52	S2	LINC00987
4.71011e-56	4.88788	0.084	0.433	2.35505e-52	S2	MIGA1
4.91665e-56	6.99689	0.116	0.36	2.45833e-52	S2	IFI6
6.30313e-56	2.5599	0.169	0.382	3.15157e-52	S2	KDM5A
6.90419e-56	2.2254	0.137	0.384	3.45209e-52	S2	MYDGF
8.46219e-56	6.03199	0.051	0.333	4.23109e-52	S2	IL2RA
1.73811e-55	8.16706	0.004	0.274	8.69055e-52	S2	FBXW9
1.81232e-55	6.72462	0.206	0.602	9.06159e-52	S2	NOSIP
2.13442e-55	8.3031	0.006	0.315	1.06721e-51	S2	AC242426.2
2.48246e-55	0.649709	0.15	0.393	1.24123e-51	S2	SUPV3L1
2.56085e-55	4.01247	0.214	0.64	1.28042e-51	S2	SPTBN1
2.60903e-55	7.53598	0.006	0.34	1.30452e-51	S2	AC106886.5
2.80609e-55	6.93095	0.003	0.594	1.40305e-51	S2	LZTS1
3.91381e-55	0.792041	0.25	0.293	1.9569e-51	S2	FBXO7
4.32996e-55	2.76289	0.013	0.281	2.16498e-51	S2	RGS9
4.40739e-55	2.17234	0.045	0.271	2.2037e-51	S2	BPGM
4.87582e-55	7.18753	0.004	0.262	2.43791e-51	S2	AF213884.3
5.97191e-55	6.01675	0.102	0.445	2.98595e-51	S2	DGKE
6.37044e-55	0.88185	0.032	0.413	3.18522e-51	S2	BTBD9
6.51293e-55	1.82652	0.04	0.508	3.25647e-51	S2	OR11G2
6.53602e-55	5.74361	0.013	0.305	3.26801e-51	S2	FANCA
7.10277e-55	7.2979	0.006	0.428	3.55138e-51	S2	ZHX2
7.4965e-55	6.67275	0.188	0.503	3.74825e-51	S2	MAL
7.63701e-55	1.53018	0.158	0.284	3.81851e-51	S2	AP1G1
8.10307e-55	0.578559	0.149	0.352	4.05154e-51	S2	XBP1
9.6269e-55	7.72048	0.007	0.316	4.81345e-51	S2	TUT1
9.64386e-55	9.49905	0.007	0.453	4.82193e-51	S2	AC015911.6
9.9996e-55	4.44988	0.015	0.335	4.9998e-51	S2	ZNF513
1.01688e-54	6.70053	0.023	0.252	5.08441e-51	S2	NSUN4
1.19731e-54	2.63332	0.059	0.369	5.98657e-51	S2	PDE7A
1.24034e-54	0.700883	0.03	0.359	6.20168e-51	S2	TUBGCP5
1.38251e-54	4.93961	0.017	0.352	6.91257e-51	S2	FBXO31
1.57526e-54	6.08427	0.007	0.367	7.87629e-51	S2	CEP70
1.57942e-54	8.54738	0.005	0.338	7.89711e-51	S2	LINC01473
2.19971e-54	4.8448	0.015	0.365	1.09986e-50	S2	ZNF682
2.52347e-54	7.4749	0.01	0.306	1.26174e-50	S2	PLEKHA8
3.03009e-54	8.80657	0.002	0.531	1.51504e-50	S2	CTH
3.17184e-54	5.26744	0.114	0.575	1.58592e-50	S2	AQP3
7.96248e-54	8.75117	0.002	0.299	3.98124e-50	S2	CRYGS
9.51108e-54	6.92313	0.009	0.35	4.75554e-50	S2	GDAP1
1.06103e-53	5.84947	0.012	0.519	5.30514e-50	S2	LRP2BP
1.41461e-53	7.80446	0.013	0.406	7.07305e-50	S2	CDYL2
1.48814e-53	4.5758	0.093	0.442	7.44068e-50	S2	PIM2
1.75056e-53	8.54219	0.006	0.299	8.75282e-50	S2	IPO13
1.95064e-53	3.53039	0.019	0.338	9.75318e-50	S2	RBAK
2.01992e-53	5.03001	0.129	0.464	1.00996e-49	S2	MT1X
2.34272e-53	6.21843	0.011	0.409	1.17136e-49	S2	RBM5-AS1
2.38186e-53	0.868382	0.114	0.651	1.19093e-49	S2	P2RY8
2.77428e-53	9.20994	0.011	0.369	1.38714e-49	S2	HSF4
2.78156e-53	3.84641	0.109	0.523	1.39078e-49	S2	ZNF101
3.03733e-53	9.73577	0.005	0.425	1.51866e-49	S2	ITGA3
3.1259e-53	9.32229	0.004	0.433	1.56295e-49	S2	ARSK
3.25932e-53	6.42962	0.016	0.338	1.62966e-49	S2	AC005261.3
3.47317e-53	4.5798	0.021	0.479	1.73658e-49	S2	LEO1
3.76268e-53	0.364838	0.016	0.459	1.88134e-49	S2	RPP21
4.2132e-53	6.38634	0.041	0.376	2.1066e-49	S2	KRIT1
4.23156e-53	2.2366	0.02	0.313	2.11578e-49	S2	LSM14B
4.41961e-53	3.40025	0.028	0.313	2.2098e-49	S2	ARHGAP10
4.5522e-53	4.63541	0.017	0.536	2.2761e-49	S2	PDCD1
4.63607e-53	9.47357	0.004	0.274	2.31804e-49	S2	AC004223.2
4.83782e-53	8.88846	0.005	0.301	2.41891e-49	S2	ALS2CL
5.10121e-53	8.43423	0.008	0.369	2.5506e-49	S2	ZNF528
5.29076e-53	7.8908	0.006	0.514	2.64538e-49	S2	AC090948.3
5.30467e-53	6.95923	0.108	0.46	2.65233e-49	S2	SLA
5.83148e-53	7.27012	0.003	0.255	2.91574e-49	S2	FITM2
6.44946e-53	8.23236	0.003	0.428	3.22473e-49	S2	BLK
6.47191e-53	6.94193	0.016	0.316	3.23596e-49	S2	ERP27
7.86742e-53	0.687991	0.225	0.401	3.93371e-49	S2	LITAF
1.02131e-52	9.2054	0.016	0.523	5.10656e-49	S2	AC005224.3
1.12051e-52	8.71503	0.003	0.31	5.60255e-49	S2	AP000692.2
1.24969e-52	6.4283	0.016	0.323	6.24843e-49	S2	AC104532.2
1.25728e-52	5.21439	0.059	0.438	6.28642e-49	S2	ANK3
1.34045e-52	9.21556	0.004	0.274	6.70225e-49	S2	AC112907.3
1.39489e-52	2.22064	0.024	0.267	6.97445e-49	S2	AC091271.1
1.44276e-52	7.20461	0.004	0.347	7.21382e-49	S2	CLHC1
1.67709e-52	2.70772	0.04	0.283	8.38545e-49	S2	ERCC6L2
2.36335e-52	2.93174	0.155	0.403	1.18168e-48	S2	ANKRD36C
2.51924e-52	5.69165	0.02	0.474	1.25962e-48	S2	B3GAT2
2.74868e-52	6.41194	0.011	0.283	1.37434e-48	S2	AMMECR1L
2.92989e-52	2.22344	0.083	0.34	1.46495e-48	S2	PPIL2
4.6141e-52	4.68557	0.056	0.298	2.30705e-48	S2	GOLGA2
5.23192e-52	2.11772	0.044	0.335	2.61596e-48	S2	ZNF264
5.51857e-52	7.10575	0.02	0.408	2.75929e-48	S2	LNX2
6.75443e-52	3.20774	0.101	0.428	3.37721e-48	S2	GRASP
8.46672e-52	0.590313	0.129	0.535	4.23336e-48	S2	PPP3CC
8.93732e-52	1.40132	0.261	0.521	4.46866e-48	S2	PRDX2
9.83069e-52	6.6531	0.176	0.291	4.91534e-48	S2	ZNF800
1.06563e-51	4.84392	0.013	0.548	5.32815e-48	S2	AC004832.6
1.08594e-51	6.2036	0.044	0.316	5.42968e-48	S2	ZC2HC1A
1.19849e-51	5.67411	0.016	0.364	5.99246e-48	S2	PCYOX1L
1.22236e-51	6.06591	0.012	0.406	6.1118e-48	S2	LMO7
1.25852e-51	6.49758	0.164	0.36	6.29259e-48	S2	CHD8
1.45713e-51	7.23495	0.002	0.406	7.28565e-48	S2	PDE6A
1.80034e-51	1.85364	0.099	0.393	9.00171e-48	S2	ANKRD36
1.88549e-51	7.02407	0.006	0.306	9.42744e-48	S2	SLC45A4
2.18812e-51	0.791479	0.22	0.338	1.09406e-47	S2	HERC1
2.35708e-51	7.57301	0.004	0.42	1.17854e-47	S2	TUBG2
2.60275e-51	7.65733	0.005	0.543	1.30137e-47	S2	MLF1
3.14889e-51	7.59081	0.008	0.35	1.57444e-47	S2	SH3BP5-AS1
3.2555e-51	6.01959	0.008	0.296	1.62775e-47	S2	PAN2
3.35424e-51	3.38035	0.086	0.386	1.67712e-47	S2	CNOT4
3.38588e-51	7.60079	0.007	0.31	1.69294e-47	S2	AC010618.3
3.95134e-51	7.83836	0.005	0.401	1.97567e-47	S2	DDN-AS1
4.2593e-51	6.37442	0.021	0.479	2.12965e-47	S2	BACH2
4.51356e-51	3.06768	0.211	0.756	2.25678e-47	S2	BCL2
5.0812e-51	1.2755	0.112	0.289	2.5406e-47	S2	TMPO
5.71987e-51	4.13793	0.014	0.299	2.85993e-47	S2	TGDS
6.01971e-51	1.61341	0.106	0.269	3.00986e-47	S2	AHCTF1
6.08662e-51	8.15591	0.007	0.42	3.04331e-47	S2	PNMA3
6.93323e-51	6.7944	0.012	0.374	3.46662e-47	S2	PER3
9.27331e-51	9.03257	0.004	0.276	4.63666e-47	S2	APOBEC3D
1.00785e-50	6.19152	0.006	0.293	5.03924e-47	S2	LINC00539
1.0418e-50	7.78307	0.002	0.404	5.20899e-47	S2	WDR62
1.05337e-50	3.10297	0.168	0.357	5.26685e-47	S2	MEX3C
1.23147e-50	6.28169	0.012	0.262	6.15737e-47	S2	AGAP9
1.61687e-50	3.55882	0.016	0.362	8.08434e-47	S2	TP53INP2
2.00853e-50	8.64107	0.002	0.354	1.00426e-46	S2	PLTP
2.40541e-50	5.81906	0.017	0.33	1.20271e-46	S2	AFDN
2.47772e-50	3.78691	0.033	0.313	1.23886e-46	S2	GTF3C1
2.67149e-50	0.714033	0.174	0.633	1.33574e-46	S2	PTPN22
2.73781e-50	3.42247	0.021	0.296	1.3689e-46	S2	OPA3
3.04818e-50	1.8086	0.165	0.469	1.52409e-46	S2	TIPARP
3.23122e-50	9.24903	0.006	0.316	1.61561e-46	S2	ZFP64
4.45391e-50	1.05667	0.237	0.323	2.22696e-46	S2	PSMB9
7.08721e-50	8.07739	0.004	0.303	3.5436e-46	S2	AC073957.3
7.38578e-50	3.02806	0.07	0.494	3.69289e-46	S2	ERN1
7.65161e-50	5.01167	0.006	0.479	3.8258e-46	S2	AL158163.1
7.95371e-50	9.00741	0.003	0.328	3.97685e-46	S2	AP002433.1
8.33054e-50	7.09684	0.013	0.44	4.16527e-46	S2	ZNF790
9.37188e-50	8.91966	0.004	0.513	4.68594e-46	S2	C1QTNF12
1.03148e-49	3.45766	0.055	0.453	5.15742e-46	S2	ZFYVE28
1.04194e-49	1.10311	0.018	0.318	5.20971e-46	S2	NUP133
1.04545e-49	8.83011	0.008	0.313	5.22725e-46	S2	AC016727.1
1.12477e-49	8.92937	0.004	0.323	5.62383e-46	S2	AC073335.2
1.17996e-49	5.90362	0.103	0.452	5.89979e-46	S2	IL4R
1.25669e-49	7.00875	0.008	0.497	6.28347e-46	S2	YAE1D1
1.34856e-49	3.10231	0.01	0.261	6.74278e-46	S2	TCAF1
1.83955e-49	6.60666	0.008	0.255	9.19774e-46	S2	NFYC-AS1
2.09482e-49	1.9814	0.229	0.327	1.04741e-45	S2	ATRX
2.29129e-49	8.6949	0.006	0.338	1.14564e-45	S2	DHRS4-AS1
2.81069e-49	2.04484	0.149	0.381	1.40535e-45	S2	PIK3CA
2.97776e-49	1.95848	0.064	0.376	1.48888e-45	S2	NXPE3
3.14418e-49	0.39714	0.094	0.306	1.57209e-45	S2	SIPA1
3.23487e-49	8.29665	0.016	0.547	1.61744e-45	S2	RHCE
3.51113e-49	7.77772	0.007	0.418	1.75556e-45	S2	ZNF80
3.80454e-49	5.07209	0.021	0.421	1.90227e-45	S2	PARD6B
4.12578e-49	4.05464	0.061	0.482	2.06289e-45	S2	CRY1
4.29458e-49	6.59035	0.007	0.332	2.14729e-45	S2	TMEM191C
4.36329e-49	6.34842	0.013	0.426	2.18164e-45	S2	DHX33
4.40358e-49	0.755114	0.101	0.303	2.20179e-45	S2	CCDC84
4.83119e-49	5.44868	0.159	0.408	2.4156e-45	S2	TTN
5.14769e-49	8.46041	0.003	0.443	2.57385e-45	S2	ELMO3
5.73278e-49	1.78898	0.22	0.618	2.86639e-45	S2	DBF4
6.81857e-49	9.29776	0.005	0.401	3.40928e-45	S2	CSRNP2
6.88136e-49	6.02801	0.014	0.587	3.44068e-45	S2	GPR68
7.12656e-49	3.50992	0.105	0.365	3.56328e-45	S2	LMBR1L
8.10221e-49	4.07942	0.053	0.332	4.0511e-45	S2	NDUFAF5
8.48903e-49	5.51082	0.037	0.416	4.24452e-45	S2	IFITM1
8.84259e-49	1.29983	0.129	0.333	4.4213e-45	S2	KDM6A
9.59416e-49	5.9248	0.016	0.404	4.79708e-45	S2	HIST4H4
1.15499e-48	8.55032	0.003	0.409	5.77494e-45	S2	AC090739.1
1.18121e-48	7.24381	0.009	0.298	5.90607e-45	S2	LRRC37A3
1.19604e-48	6.17258	0.01	0.289	5.98019e-45	S2	ZNF337
1.55907e-48	1.14054	0.173	0.315	7.79535e-45	S2	BDP1
1.5931e-48	5.48641	0.214	0.428	7.96549e-45	S2	GZMM
1.78943e-48	1.14834	0.103	0.283	8.94713e-45	S2	CHMP1B
1.89644e-48	8.02087	0.016	0.521	9.4822e-45	S2	C11orf96
1.89959e-48	6.63182	0.016	0.335	9.49795e-45	S2	UTP20
2.35472e-48	3.58891	0.218	0.67	1.17736e-44	S2	TMEM156
3.04412e-48	5.88249	0.008	0.264	1.52206e-44	S2	ERMARD
3.18855e-48	8.26466	0.011	0.301	1.59428e-44	S2	PTPRM
5.70579e-48	5.10874	0.076	0.281	2.85289e-44	S2	LRMP
5.78639e-48	7.2057	0.025	0.404	2.8932e-44	S2	PLCL1
5.88758e-48	1.41036	0.041	0.343	2.94379e-44	S2	GRAMD1B
1.07103e-47	8.08001	0.003	0.269	5.35515e-44	S2	L1TD1
1.08166e-47	9.02359	0.006	0.371	5.40829e-44	S2	AL133410.1
1.31992e-47	6.32971	0.007	0.377	6.59958e-44	S2	ACTR3C
1.41545e-47	8.59386	0.008	0.394	7.07725e-44	S2	ZNF286A
1.59325e-47	7.06273	0.005	0.291	7.96626e-44	S2	PACRGL
1.76407e-47	2.46762	0.027	0.271	8.82033e-44	S2	CSPP1
1.84403e-47	1.7139	0.024	0.377	9.22017e-44	S2	KNOP1
2.04998e-47	5.75257	0.05	0.431	1.02499e-43	S2	HSPH1
2.3051e-47	8.06007	0.007	0.301	1.15255e-43	S2	AP001059.3
2.48574e-47	0.441543	0.084	0.286	1.24287e-43	S2	MADD
2.88319e-47	6.22818	0.005	0.323	1.44159e-43	S2	ADGRL1
3.12161e-47	1.24075	0.179	0.327	1.5608e-43	S2	PRDX1
3.36033e-47	3.54922	0.22	0.386	1.68016e-43	S2	RANBP2
3.3907e-47	6.80682	0.007	0.271	1.69535e-43	S2	FBXL18
3.50356e-47	8.11302	0.007	0.264	1.75178e-43	S2	NRIP3
3.58771e-47	5.74498	0.131	0.536	1.79386e-43	S2	INPP4B
3.92881e-47	2.85908	0.154	0.311	1.9644e-43	S2	SPG7
4.00012e-47	7.72228	0.007	0.325	2.00006e-43	S2	FAM111B
5.41272e-47	1.18676	0.176	0.585	2.70636e-43	S2	NFKB1
8.58242e-47	1.79966	0.064	0.321	4.29121e-43	S2	MVD
9.5258e-47	2.82344	0.003	0.447	4.7629e-43	S2	AC027682.4
9.70596e-47	3.86441	0.01	0.306	4.85298e-43	S2	DNAJC16
1.02587e-46	3.10591	0.215	0.445	5.12934e-43	S2	MSI2
1.28316e-46	8.39383	0.009	0.437	6.41581e-43	S2	SV2A
1.37614e-46	3.63426	0.266	0.662	6.88072e-43	S2	CD27
1.60857e-46	7.72796	0.011	0.374	8.04283e-43	S2	PPP1R13B
1.74329e-46	1.43325	0.247	0.428	8.71646e-43	S2	PPP1R12A
1.75038e-46	5.25423	0.151	0.616	8.7519e-43	S2	DUSP4
2.08249e-46	8.60167	0.004	0.411	1.04125e-42	S2	FLVCR1-DT
2.65831e-46	7.59764	0.012	0.261	1.32915e-42	S2	CENPU
3.15903e-46	3.43718	0.004	0.415	1.57952e-42	S2	TRIM35
4.85434e-46	5.09799	0.167	0.293	2.42717e-42	S2	TP53INP1
5.59608e-46	1.44681	0.132	0.323	2.79804e-42	S2	SSR3
7.14081e-46	8.77215	0.002	0.289	3.5704e-42	S2	SLC24A1
8.60279e-46	4.8006	0.037	0.35	4.30139e-42	S2	DNAJB2
9.6068e-46	3.26743	0.032	0.42	4.8034e-42	S2	ZNF567
1.04629e-45	4.97831	0.017	0.342	5.23146e-42	S2	PIGL
1.27536e-45	7.10213	0.009	0.354	6.37682e-42	S2	PXMP4
1.3309e-45	8.40802	0.005	0.398	6.65451e-42	S2	SPSB1
1.45165e-45	4.03829	0.047	0.552	7.25824e-42	S2	PBX4
1.50996e-45	6.85289	0.012	0.387	7.54981e-42	S2	RNF219
1.9338e-45	2.45387	0.181	0.303	9.66902e-42	S2	RBM26
2.47387e-45	2.27713	0.139	0.352	1.23694e-41	S2	SLFN5
2.53613e-45	3.40909	0.256	0.579	1.26807e-41	S2	ATF7IP2
3.48006e-45	9.36949	0.008	0.367	1.74003e-41	S2	MRPL38
3.49682e-45	8.73524	0.002	0.333	1.74841e-41	S2	OAZ3
4.09054e-45	3.39917	0.11	0.548	2.04527e-41	S2	ITPKB
4.10693e-45	2.25275	0.145	0.599	2.05347e-41	S2	CREM
4.14321e-45	1.67076	0.019	0.288	2.07161e-41	S2	RIPK1
4.23026e-45	9.00334	0.004	0.315	2.11513e-41	S2	AC009163.7
4.31912e-45	6.44006	0.004	0.504	2.15956e-41	S2	FHL2
4.67859e-45	4.69569	0.166	0.357	2.3393e-41	S2	GZMA
4.6861e-45	1.35732	0.238	0.349	2.34305e-41	S2	ZNF451
5.37639e-45	5.29292	0.003	0.262	2.68819e-41	S2	DCLRE1A
5.99793e-45	1.2259	0.173	0.411	2.99897e-41	S2	ATF7IP
6.04116e-45	1.85002	0.089	0.536	3.02058e-41	S2	GNB5
6.8529e-45	6.65739	0.004	0.536	3.42645e-41	S2	AL356020.1
8.27183e-45	3.49474	0.01	0.398	4.13591e-41	S2	IPPK
9.27751e-45	1.28247	0.131	0.496	4.63875e-41	S2	SYTL3
9.75484e-45	8.70119	0.002	0.272	4.87742e-41	S2	AC116913.1
1.05885e-44	5.5914	0.003	0.286	5.29426e-41	S2	CCDC102B
1.06138e-44	8.06345	0.005	0.311	5.30692e-41	S2	INTS9
1.64753e-44	7.35133	0.001	0.332	8.23764e-41	S2	HEATR9
1.68324e-44	8.06783	0.001	0.255	8.41619e-41	S2	SOX13
1.75978e-44	0.834383	0.037	0.338	8.79889e-41	S2	CASZ1
1.97757e-44	5.59694	0.009	0.267	9.88785e-41	S2	SNX25
2.20286e-44	9.43931	0.005	0.291	1.10143e-40	S2	LAPTM4B
2.21513e-44	2.00266	0.129	0.276	1.10757e-40	S2	CEP95
3.00775e-44	8.52121	0.003	0.401	1.50388e-40	S2	MPV17L
3.12427e-44	0.605521	0.079	0.469	1.56213e-40	S2	ZC3H8
3.7598e-44	7.96238	0.014	0.377	1.8799e-40	S2	TAF5
4.03078e-44	2.23694	0.1	0.599	2.01539e-40	S2	AC243960.1
4.15698e-44	8.43958	0.001	0.291	2.07849e-40	S2	FAM234B
4.37617e-44	2.47177	0.212	0.267	2.18809e-40	S2	TLE4
4.37962e-44	0.716424	0.106	0.438	2.18981e-40	S2	DYRK2
5.04092e-44	6.30789	0.045	0.486	2.52046e-40	S2	ABCG1
5.25637e-44	7.42067	0.027	0.35	2.62819e-40	S2	HDGFL3
5.63008e-44	4.09473	0.053	0.409	2.81504e-40	S2	TNFSF8
6.18441e-44	2.40629	0.064	0.328	3.09221e-40	S2	RALGAPB
6.7716e-44	6.06112	0.008	0.332	3.3858e-40	S2	GIMAP5
6.82521e-44	5.56274	0.007	0.299	3.41261e-40	S2	ZNF16
7.03283e-44	0.971773	0.149	0.46	3.51642e-40	S2	NLRC5
7.17279e-44	9.01156	0.012	0.284	3.5864e-40	S2	LIN52
7.85334e-44	0.550683	0.156	0.31	3.92667e-40	S2	PHTF2
8.67969e-44	0.362101	0.12	0.433	4.33984e-40	S2	AC008105.3
9.63796e-44	1.57301	0.249	0.354	4.81898e-40	S2	PCM1
1.08882e-43	2.11157	0.174	0.364	5.4441e-40	S2	GOLGA8B
1.11481e-43	5.82566	0.016	0.387	5.57407e-40	S2	NIPA1
1.20129e-43	5.14197	0.258	0.577	6.00647e-40	S2	DUSP2
1.35162e-43	2.98466	0.009	0.413	6.75809e-40	S2	AC108863.1
1.5915e-43	2.96016	0.033	0.338	7.95752e-40	S2	CSGALNACT1
2.01549e-43	1.66398	0.099	0.283	1.00775e-39	S2	TRPS1
2.62671e-43	7.15055	0.005	0.289	1.31336e-39	S2	SPIN3
2.67026e-43	9.10523	0.007	0.398	1.33513e-39	S2	AP005899.1
2.68705e-43	1.76947	0.184	0.47	1.34353e-39	S2	EZH2
2.7188e-43	6.18126	0.102	0.398	1.3594e-39	S2	MED17
3.09844e-43	7.32628	0.016	0.257	1.54922e-39	S2	ITGAV
3.58364e-43	0.735706	0.121	0.401	1.79182e-39	S2	FOXO1
3.72942e-43	1.16724	0.275	0.481	1.86471e-39	S2	RARRES3
4.39097e-43	3.08951	0.019	0.264	2.19549e-39	S2	PPP2R5D
4.71803e-43	3.37048	0.023	0.374	2.35902e-39	S2	ADAT1
7.40477e-43	5.707	0.008	0.428	3.70238e-39	S2	TMEM204
8.30921e-43	8.7158	0.003	0.467	4.15461e-39	S2	GPC2
8.65243e-43	3.00447	0.008	0.44	4.32621e-39	S2	PDZD4
9.20822e-43	0.478018	0.26	0.22	4.60411e-39	S2	PKM
1.02276e-42	8.69419	0.004	0.35	5.1138e-39	S2	DCAF4L1
1.10631e-42	4.78386	0.183	0.33	5.53157e-39	S2	KIAA1109
1.14035e-42	7.11404	0.004	0.467	5.70177e-39	S2	OTUD7A
1.17271e-42	3.46034	0.056	0.257	5.86354e-39	S2	JADE2
1.20785e-42	6.54195	0.008	0.394	6.03923e-39	S2	AC245060.5
1.38476e-42	4.12897	0.147	0.477	6.92382e-39	S2	DUSP10
1.39014e-42	7.60741	0.049	0.34	6.95072e-39	S2	FABP5
1.40534e-42	2.4471	0.081	0.257	7.02668e-39	S2	SNX13
1.51522e-42	8.0024	0.003	0.484	7.57609e-39	S2	AC093635.1
1.9708e-42	6.6555	0.309	0.8	9.85401e-39	S2	SAMSN1
2.05978e-42	7.63434	0.002	0.289	1.02989e-38	S2	AL020996.1
2.58031e-42	6.01271	0.011	0.401	1.29015e-38	S2	AL592494.3
2.74506e-42	4.69292	0.025	0.437	1.37253e-38	S2	TCAF2
3.07079e-42	4.74552	0.022	0.342	1.53539e-38	S2	TCTE3
3.08985e-42	4.50616	0.146	0.638	1.54492e-38	S2	RIC3
3.24402e-42	5.48363	0.011	0.31	1.62201e-38	S2	MXD3
3.82427e-42	0.533017	0.208	0.332	1.91213e-38	S2	SETD2
3.88076e-42	6.4387	0.002	0.252	1.94038e-38	S2	AC008014.1
4.12164e-42	4.09878	0.047	0.438	2.06082e-38	S2	SKI
4.3605e-42	7.30083	0.003	0.43	2.18025e-38	S2	VWDE
4.44886e-42	5.22451	0.003	0.264	2.22443e-38	S2	WDR27
4.49027e-42	1.17589	0.268	0.411	2.24514e-38	S2	MT-ND6
7.688e-42	3.8858	0.041	0.316	3.844e-38	S2	F2R
9.02843e-42	0.348836	0.045	0.272	4.51421e-38	S2	AP001157.1
1.0312e-41	1.39842	0.231	0.44	5.15602e-38	S2	DHX36
1.04395e-41	1.76518	0.222	0.442	5.21976e-38	S2	CD81
1.06337e-41	2.965	0	0.391	5.31684e-38	S2	MT1G
1.14471e-41	1.66579	0.037	0.276	5.72356e-38	S2	MED14
1.27455e-41	5.93887	0.055	0.431	6.37277e-38	S2	BATF
1.31527e-41	8.1795	0.006	0.557	6.57636e-38	S2	POLH
1.41577e-41	7.10054	0.006	0.272	7.07886e-38	S2	MZF1-AS1
1.46099e-41	5.02593	0.02	0.296	7.30493e-38	S2	FYCO1
1.5798e-41	2.63139	0.144	0.416	7.89899e-38	S2	C1orf56
1.61405e-41	9.16123	0.007	0.325	8.07027e-38	S2	TUFT1
2.08444e-41	9.06326	0.003	0.398	1.04222e-37	S2	ACAD11
2.19576e-41	2.28871	0.01	0.379	1.09788e-37	S2	CRYZ
2.48915e-41	2.25028	0.104	0.55	1.24458e-37	S2	ABLIM1
2.64004e-41	2.78243	0.024	0.362	1.32002e-37	S2	USP20
4.30924e-41	9.1034	0.003	0.404	2.15462e-37	S2	GPSM1
4.46299e-41	1.14704	0.059	0.31	2.2315e-37	S2	MTMR9
6.30091e-41	2.1571	0.1	0.438	3.15046e-37	S2	STIM2
6.35383e-41	8.36936	0.005	0.267	3.17691e-37	S2	LINC00504
6.74725e-41	5.21069	0.116	0.428	3.37362e-37	S2	SESN3
7.0033e-41	8.5714	0.007	0.43	3.50165e-37	S2	AMN1
7.86679e-41	6.32611	0.037	0.288	3.9334e-37	S2	AMMECR1
9.75235e-41	2.99733	0.024	0.321	4.87618e-37	S2	ZNF14
1.03783e-40	1.88489	0.241	0.585	5.18917e-37	S2	HSPE1
1.244e-40	3.01837	0.239	0.535	6.21999e-37	S2	KIAA1551
1.65871e-40	6.96616	0.003	0.318	8.29355e-37	S2	CBX8
1.93247e-40	6.47244	0.046	0.318	9.66236e-37	S2	FBXO22
2.06536e-40	7.84116	0.004	0.274	1.03268e-36	S2	MPZ
2.22577e-40	2.86012	0.167	0.311	1.11288e-36	S2	CHD4
2.34481e-40	8.97093	0.004	0.332	1.17241e-36	S2	ZNF449
2.97399e-40	5.25895	0.008	0.33	1.48699e-36	S2	UBOX5
3.01236e-40	4.06161	0.018	0.271	1.50618e-36	S2	TTC9C
3.57713e-40	1.94755	0.032	0.259	1.78857e-36	S2	ZNF236
3.61778e-40	8.44615	0.002	0.279	1.80889e-36	S2	ATP8B3
3.85115e-40	6.74124	0.003	0.299	1.92557e-36	S2	AC022075.1
4.06263e-40	1.51467	0.209	0.646	2.03132e-36	S2	HAUS3
5.01147e-40	7.66947	0.007	0.298	2.50574e-36	S2	FAAP24
5.45988e-40	2.39869	0.078	0.272	2.72994e-36	S2	EDRF1
6.64236e-40	9.44327	0.008	0.504	3.32118e-36	S2	NCAPH
8.2013e-40	8.26926	0.002	0.296	4.10065e-36	S2	HLA-G
8.5146e-40	1.84801	0.108	0.541	4.2573e-36	S2	PPP1R16B
8.521e-40	2.02392	0.19	0.342	4.2605e-36	S2	BTG2
8.74094e-40	1.49217	0.113	0.294	4.37047e-36	S2	CCT6A
8.95309e-40	4.76888	0.034	0.431	4.47655e-36	S2	CCR7
9.17732e-40	2.4894	0.198	0.323	4.58866e-36	S2	BRWD1
9.40702e-40	8.70496	0.006	0.32	4.70351e-36	S2	EXO5
9.41411e-40	0.991354	0.189	0.726	4.70706e-36	S2	ICOS
1.23354e-39	5.04912	0.005	0.541	6.16769e-36	S2	AC015802.6
1.42825e-39	5.38486	0.01	0.284	7.14127e-36	S2	TAF4
1.4683e-39	5.42254	0.002	0.497	7.34151e-36	S2	MAFIP
2.12477e-39	3.04735	0.129	0.33	1.06238e-35	S2	TNRC6A
2.2253e-39	6.69573	0.013	0.266	1.11265e-35	S2	POLR3A
2.44808e-39	2.03405	0.163	0.613	1.22404e-35	S2	FAM177A1
2.95788e-39	8.39673	0.008	0.279	1.47894e-35	S2	ZNF514
3.76402e-39	1.22385	0.19	0.435	1.88201e-35	S2	GABPB1-AS1
3.90074e-39	5.84381	0.228	0.516	1.95037e-35	S2	NR4A2
3.95915e-39	2.13895	0.247	0.57	1.97958e-35	S2	SGTB
4.15812e-39	2.25863	0.016	0.411	2.07906e-35	S2	MED31
5.00923e-39	2.19971	0.144	0.372	2.50461e-35	S2	CCL5
5.11519e-39	7.50666	0.012	0.372	2.55759e-35	S2	ZNF180
5.55836e-39	9.02511	0.003	0.437	2.77918e-35	S2	ZNF165
6.46112e-39	0.788713	0.077	0.349	3.23056e-35	S2	AC012615.1
7.00971e-39	7.80121	0.002	0.301	3.50485e-35	S2	AC004801.6
7.67814e-39	6.13946	0.015	0.479	3.83907e-35	S2	NUP35
9.02892e-39	2.34948	0.262	0.651	4.51446e-35	S2	GSPT1
9.35517e-39	1.28168	0.229	0.613	4.67758e-35	S2	SKAP1
1.28913e-38	5.29983	0.013	0.401	6.44563e-35	S2	AL355916.1
1.34253e-38	4.5847	0.004	0.327	6.71264e-35	S2	ZNF576
1.7327e-38	6.36471	0.002	0.259	8.66349e-35	S2	AL031595.2
2.04498e-38	2.36653	0.282	0.284	1.02249e-34	S2	PPP1R15A
2.20925e-38	9.34648	0.005	0.347	1.10462e-34	S2	AL512791.2
2.40958e-38	1.38549	0.095	0.318	1.20479e-34	S2	ARFGEF1
2.61833e-38	1.81114	0.26	0.301	1.30916e-34	S2	BOD1L1
2.72231e-38	1.75433	0.012	0.291	1.36116e-34	S2	TRMT44
3.34384e-38	6.1005	0.007	0.335	1.67192e-34	S2	OTUD7B
3.52529e-38	3.8866	0.229	0.541	1.76265e-34	S2	AC016831.5
3.74659e-38	9.14534	0.003	0.338	1.8733e-34	S2	AC004223.4
4.05239e-38	4.70168	0.005	0.55	2.0262e-34	S2	TPRG1
4.85645e-38	4.73489	0.322	0.494	2.42823e-34	S2	ITGB1
5.17967e-38	2.26539	0.12	0.376	2.58983e-34	S2	CSNK1G3
6.32019e-38	2.2964	0.068	0.284	3.16009e-34	S2	DIP2A
6.37591e-38	2.09018	0.222	0.431	3.18795e-34	S2	ZFC3H1
7.00123e-38	8.76943	0.007	0.299	3.50062e-34	S2	AP003486.1
7.15642e-38	5.77534	0.028	0.386	3.57821e-34	S2	ABCA5
1.06832e-37	3.69717	0.027	0.316	5.34162e-34	S2	ZNF506
1.07456e-37	9.3601	0.005	0.535	5.37282e-34	S2	C1orf61
1.20832e-37	9.39125	0.004	0.325	6.04162e-34	S2	ZNF724
1.23323e-37	2.3576	0.213	0.409	6.16614e-34	S2	RASA2
1.26506e-37	5.33871	0.006	0.371	6.3253e-34	S2	ZFAT
1.64989e-37	1.19509	0.145	0.325	8.24944e-34	S2	RNF115
1.90522e-37	9.07684	0.004	0.32	9.52609e-34	S2	AGFG2
1.92329e-37	9.55747	0.008	0.403	9.61647e-34	S2	CD274
2.15086e-37	3.68985	0.133	0.475	1.07543e-33	S2	ZC3H12D
2.51397e-37	3.87605	0.201	0.479	1.25699e-33	S2	MIAT
2.59546e-37	8.30145	0.003	0.254	1.29773e-33	S2	AC093525.7
2.65061e-37	8.35467	0.001	0.293	1.32531e-33	S2	AC093484.2
2.98081e-37	7.89083	0.005	0.321	1.49041e-33	S2	MFSD9
3.22802e-37	1.56722	0.01	0.257	1.61401e-33	S2	VILL
4.4636e-37	6.75595	0.005	0.276	2.2318e-33	S2	NUP50-DT
[truncated: 772 more rows]

## Sheet: Baseline vs 2w After second Inf
p_val	avg_logFC	pct.1	pct.2	p_val_adj	cluster	Symbol
1.26692e-56	0.863043	0.255	0.106	6.33461e-53	S1	ZBTB37
9.58602e-54	1.25734	0.629	0.309	4.79301e-50	S1	ANO9
4.70919e-53	0.366266	0.259	0.129	2.3546e-49	S1	TAF1C
9.88211e-53	2.7499	0.408	0.166	4.94105e-49	S1	TRANK1
6.88476e-52	0.601456	0.55	0.271	3.44238e-48	S1	HAPLN3
4.47059e-48	0.890914	0.636	0.278	2.23529e-44	S1	TRAF1
5.32968e-45	0.288529	0.45	0.212	2.66484e-41	S1	CELA1
3.08498e-44	1.66269	0.558	0.24	1.54249e-40	S1	GLMN
3.61719e-44	2.00397	0.464	0.268	1.80859e-40	S1	SERPINE2
4.09111e-43	0.65926	0.585	0.315	2.04555e-39	S1	POU2AF1
5.37612e-43	1.25551	0.641	0.327	2.68806e-39	S1	PLCG1
6.36371e-43	0.623008	0.338	0.119	3.18185e-39	S1	CSGALNACT1
2.86553e-42	0.365237	0.271	0.094	1.43277e-38	S1	CSPP1
7.03376e-42	2.02969	0.315	0.181	3.51688e-38	S1	LMTK2
1.83918e-41	0.395743	0.32	0.148	9.19589e-38	S1	CTU2
3.21041e-41	0.341645	0.753	0.398	1.6052e-37	S1	CASS4
1.9537e-40	1.13033	0.394	0.21	9.7685e-37	S1	AHI1
2.93087e-40	0.609272	0.34	0.18	1.46543e-36	S1	SERAC1
6.84849e-40	0.586119	0.56	0.276	3.42424e-36	S1	ZSCAN25
1.00252e-39	2.08473	0.323	0.174	5.01261e-36	S1	TSPOAP1
2.68874e-39	0.84001	0.431	0.235	1.34437e-35	S1	SYT11
5.03173e-39	0.611502	0.562	0.235	2.51587e-35	S1	GPM6B
5.81739e-39	2.84303	0.601	0.29	2.9087e-35	S1	MYC
1.7826e-38	1.91775	0.365	0.202	8.913e-35	S1	FAM184B
7.76091e-38	1.13814	0.376	0.204	3.88046e-34	S1	RABEP2
1.02653e-36	0.705139	0.413	0.19	5.13266e-33	S1	AC108863.1
1.23648e-36	0.802836	0.459	0.192	6.18242e-33	S1	USP53
4.03916e-36	0.745266	0.553	0.281	2.01958e-32	S1	AC008555.5
6.68597e-36	0.413905	0.428	0.233	3.34298e-32	S1	TMEM161B
8.52161e-36	1.52585	0.293	0.165	4.26081e-32	S1	WDR55
1.14558e-35	4.40049	0.33	0.176	5.72792e-32	S1	TUBA1C
1.83288e-33	3.06161	0.504	0.224	9.1644e-30	S1	NCK2
1.91601e-33	3.6507	0.474	0.244	9.58003e-30	S1	CWC22
1.05263e-32	2.64823	0.32	0.174	5.26313e-29	S1	ABHD3
2.46721e-32	2.15579	0.284	0.158	1.23361e-28	S1	SACM1L
4.25523e-32	0.927468	0.511	0.284	2.12761e-28	S1	TCTN3
7.28343e-32	3.99915	0.386	0.228	3.64171e-28	S1	HIST1H2AC
1.02426e-31	0.577978	0.377	0.2	5.12129e-28	S1	ACO1
2.5711e-31	2.02487	0.267	0.124	1.28555e-27	S1	NOP2
2.61603e-31	2.27264	0.288	0.147	1.30802e-27	S1	DCTN5
9.195e-31	0.952098	0.404	0.231	4.5975e-27	S1	SHPRH
1.03778e-30	2.06437	0.442	0.247	5.18888e-27	S1	CHD7
2.37063e-30	2.59469	0.306	0.207	1.18531e-26	S1	TAF1
2.83109e-30	0.331814	0.365	0.179	1.41555e-26	S1	RHEBL1
3.09358e-30	0.54135	0.426	0.268	1.54679e-26	S1	PEX1
3.48772e-30	2.33079	0.611	0.322	1.74386e-26	S1	DUSP5
3.84478e-30	0.350321	0.596	0.311	1.92239e-26	S1	CDC25B
4.47137e-30	1.54076	0.393	0.221	2.23568e-26	S1	TCF20
4.50342e-30	2.99184	0.398	0.242	2.25171e-26	S1	CASTOR3
4.83243e-30	0.879747	0.459	0.242	2.41621e-26	S1	RPP21
7.47063e-30	0.302907	0.371	0.231	3.73532e-26	S1	GFPT1
1.86132e-29	0.856482	0.394	0.237	9.30659e-26	S1	CD2AP
2.50133e-29	1.26436	0.43	0.229	1.25067e-25	S1	SERINC5
2.55029e-29	1.03491	0.325	0.204	1.27515e-25	S1	GMCL1
2.92584e-29	2.56935	0.259	0.144	1.46292e-25	S1	ZNF236
3.959e-29	1.93131	0.376	0.233	1.9795e-25	S1	PARP12
5.30649e-29	0.581084	0.342	0.207	2.65324e-25	S1	BTN3A1
7.58928e-29	0.267233	0.337	0.174	3.79464e-25	S1	PILRB
1.26498e-28	0.879751	0.277	0.161	6.32489e-25	S1	NBPF12
8.1001e-28	0.952524	0.379	0.219	4.05005e-24	S1	DNAJC27
1.74626e-27	0.499062	0.288	0.17	8.73131e-24	S1	ANGEL2
2.58008e-27	1.03519	0.257	0.19	1.29004e-23	S1	JADE2
4.36999e-27	0.95178	0.315	0.159	2.185e-23	S1	ITM2C
4.98562e-27	1.43716	0.494	0.269	2.49281e-23	S1	MCOLN2
6.50831e-27	2.28324	0.538	0.324	3.25415e-23	S1	PCBP4
7.12801e-27	0.971607	0.338	0.202	3.564e-23	S1	KLHL20
8.10727e-27	0.507345	0.298	0.221	4.05364e-23	S1	PCNX3
1.23664e-26	2.11564	0.404	0.253	6.18319e-23	S1	TRAPPC2
1.59228e-26	1.09288	0.303	0.171	7.9614e-23	S1	CCDC84
2.37096e-26	0.562635	0.464	0.275	1.18548e-22	S1	AC008549.2
3.34035e-26	1.61431	0.343	0.198	1.67018e-22	S1	GBP3
3.87554e-26	0.792486	0.474	0.277	1.93777e-22	S1	POMT1
5.20096e-26	3.5091	0.284	0.177	2.60048e-22	S1	MANF
6.4856e-26	0.862066	0.413	0.238	3.2428e-22	S1	BTBD9
6.65928e-26	0.280927	0.58	0.347	3.32964e-22	S1	SCML4
1.00392e-25	1.26736	0.376	0.23	5.01959e-22	S1	SLC35E2A
1.79928e-25	2.51099	0.379	0.182	8.99638e-22	S1	CRYZ
4.38607e-25	0.268129	0.455	0.292	2.19303e-21	S1	STAG3
7.70057e-25	1.67208	0.338	0.224	3.85028e-21	S1	ZNF148
1.21233e-24	1.31764	0.272	0.066	6.06165e-21	S1	TMEM88
1.905e-24	1.60921	0.352	0.228	9.52498e-21	S1	PIK3C3
2.4945e-24	1.32337	0.409	0.244	1.24725e-20	S1	NOP14-AS1
3.30084e-24	0.443669	0.254	0.134	1.65042e-20	S1	NBPF9
3.4542e-24	1.10199	0.651	0.308	1.7271e-20	S1	P2RY8
3.47352e-24	0.668615	0.277	0.15	1.73676e-20	S1	DCAF5
4.10215e-24	0.542976	0.315	0.147	2.05108e-20	S1	ITFG2
8.49141e-24	0.325226	0.486	0.3	4.24571e-20	S1	HELLS
1.26235e-23	1.48568	0.355	0.199	6.31173e-20	S1	MBTD1
1.34644e-23	1.88958	0.359	0.229	6.73222e-20	S1	TUBGCP5
1.63219e-23	1.89837	0.557	0.359	8.16096e-20	S1	PLEKHA5
1.81025e-23	0.91143	0.298	0.146	9.05126e-20	S1	EOMES
1.85769e-23	0.441139	0.376	0.228	9.28847e-20	S1	CARD8-AS1
1.91385e-23	0.369032	0.286	0.153	9.56925e-20	S1	SLC35E2B
2.61303e-23	0.421046	0.437	0.314	1.30652e-19	S1	KIF18A
2.75986e-23	3.65351	0.421	0.245	1.37993e-19	S1	UBR1
8.56749e-23	1.30496	0.443	0.256	4.28375e-19	S1	SFI1
1.03416e-22	0.464734	0.333	0.238	5.17081e-19	S1	MAP4K2
1.19986e-22	2.99942	0.362	0.244	5.99929e-19	S1	RRAS2
1.36322e-22	3.30153	0.305	0.19	6.81608e-19	S1	SOCS4
1.37057e-22	1.34012	0.255	0.065	6.85284e-19	S1	MANSC1
1.65671e-22	1.47202	0.293	0.191	8.28357e-19	S1	CCDC93
1.90031e-22	0.622316	0.734	0.474	9.50157e-19	S1	BCAS4
2.20952e-22	3.5132	0.426	0.208	1.10476e-18	S1	ATG16L1
3.78822e-22	1.21352	0.332	0.204	1.89411e-18	S1	NDUFAF5
4.31062e-22	0.561699	0.337	0.208	2.15531e-18	S1	MIB1
4.65412e-22	1.01431	0.707	0.387	2.32706e-18	S1	ZDBF2
5.88225e-22	0.927598	0.301	0.096	2.94112e-18	S1	AC004801.6
6.08603e-22	1.23552	0.68	0.42	3.04301e-18	S1	LINC01215
6.87919e-22	2.28502	0.547	0.335	3.43959e-18	S1	DTX3
7.71604e-22	0.499864	0.328	0.187	3.85802e-18	S1	FAN1
1.03602e-21	0.464761	0.31	0.174	5.18011e-18	S1	MTMR9
1.16148e-21	1.54799	0.255	0.16	5.8074e-18	S1	TBC1D2B
1.20323e-21	3.34343	0.332	0.183	6.01616e-18	S1	PTCD3
1.37217e-21	0.375565	0.64	0.388	6.86085e-18	S1	SPTBN1
1.50701e-21	1.24913	0.552	0.318	7.53503e-18	S1	PLCXD2
1.72192e-21	0.477	0.765	0.446	8.60959e-18	S1	BICDL1
3.06768e-21	0.348061	0.327	0.185	1.53384e-17	S1	COG1
3.71865e-21	2.47122	0.374	0.276	1.85932e-17	S1	GPRIN3
3.77145e-21	1.84478	0.377	0.251	1.88573e-17	S1	SLC12A2
9.37406e-21	0.346005	0.327	0.217	4.68703e-17	S1	ZNF254
9.70336e-21	1.10312	0.352	0.217	4.85168e-17	S1	PARP15
1.18812e-20	1.58743	0.342	0.185	5.94059e-17	S1	CARD11
1.6084e-20	1.07719	0.281	0.213	8.04201e-17	S1	LRMP
2.46141e-20	1.44134	0.629	0.407	1.23071e-16	S1	MYEF2
2.85654e-20	0.837515	0.315	0.236	1.42827e-16	S1	FCHSD1
4.57221e-20	2.49085	0.599	0.355	2.2861e-16	S1	RAB30
4.65209e-20	3.31855	0.391	0.242	2.32604e-16	S1	TGFBR3
6.19234e-20	0.526818	0.448	0.236	3.09617e-16	S1	NOL8
9.05804e-20	1.05243	0.401	0.236	4.52902e-16	S1	SLC35A3
9.3546e-20	0.583453	0.508	0.334	4.6773e-16	S1	HCG18
1.12497e-19	2.05239	0.398	0.274	5.62483e-16	S1	ABCF1
1.18262e-19	1.43207	0.389	0.215	5.91311e-16	S1	EXOG
1.23965e-19	6.13748	0.343	0.09	6.19827e-16	S1	CTTN
1.2521e-19	2.02196	0.509	0.28	6.26048e-16	S1	MAP4K1
1.70063e-19	1.34379	0.519	0.307	8.50314e-16	S1	ZNF274
3.27129e-19	1.3621	0.338	0.217	1.63565e-15	S1	CASZ1
4.0695e-19	0.314762	0.355	0.223	2.03475e-15	S1	SBF1
4.20921e-19	0.512108	0.504	0.313	2.10461e-15	S1	TRIB2
7.6885e-19	2.24274	0.445	0.269	3.84425e-15	S1	NCOA7
7.79657e-19	0.419279	0.452	0.316	3.89828e-15	S1	SLIRP
8.56034e-19	2.23951	0.261	0.171	4.28017e-15	S1	RAB29
1.27946e-18	1.35377	0.384	0.229	6.39732e-15	S1	CEP44
1.32736e-18	0.551714	0.337	0.243	6.6368e-15	S1	TULP4
2.36638e-18	0.30109	0.404	0.294	1.18319e-14	S1	GOLGA6L4
2.38108e-18	0.976044	0.393	0.229	1.19054e-14	S1	ANKRD36
3.0264e-18	1.96396	0.506	0.297	1.5132e-14	S1	CASK
5.54143e-18	0.402404	0.352	0.238	2.77071e-14	S1	HIPK1
5.91958e-18	0.698054	0.316	0.224	2.95979e-14	S1	TTC37
7.09225e-18	1.50596	0.298	0.179	3.54612e-14	S1	GOLGA2
1.10405e-17	1.95618	0.712	0.396	5.52027e-14	S1	TRAT1
1.28401e-17	0.308894	0.364	0.252	6.42003e-14	S1	GOLGA8B
2.77451e-17	1.3234	0.384	0.251	1.38725e-13	S1	PCNX1
2.87617e-17	2.34464	0.335	0.202	1.43808e-13	S1	ZNF264
4.26802e-17	0.989513	0.584	0.361	2.13401e-13	S1	C12orf65
4.63333e-17	0.914299	0.293	0.206	2.31667e-13	S1	TP53INP1
6.08698e-17	0.751257	0.293	0.24	3.04349e-13	S1	AL021453.1
1.34254e-16	0.713561	0.371	0.188	6.71271e-13	S1	DAPP1
1.8905e-16	1.19452	0.369	0.272	9.45251e-13	S1	SIMC1
2.04092e-16	0.362669	0.513	0.323	1.02046e-12	S1	ITGB7
2.33683e-16	2.11374	0.44	0.287	1.16841e-12	S1	PTPN4
2.82951e-16	0.897844	0.518	0.351	1.41476e-12	S1	IFNG-AS1
2.89976e-16	0.94213	0.357	0.24	1.44988e-12	S1	MDC1
3.66359e-16	0.256481	0.33	0.255	1.83179e-12	S1	KIAA1109
5.35868e-16	3.0983	0.655	0.372	2.67934e-12	S1	LCK
8.18799e-16	4.39139	0.399	0.244	4.09399e-12	S1	WDR74
8.19319e-16	0.475975	0.438	0.267	4.0966e-12	S1	DYRK2
8.78615e-16	0.255966	0.557	0.343	4.39307e-12	S1	SP140
9.14458e-16	1.44261	0.43	0.298	4.57229e-12	S1	DNMT3A
1.4112e-15	3.15061	0.306	0.206	7.05601e-12	S1	KRI1
1.88239e-15	0.416507	0.299	0.215	9.41197e-12	S1	SLFN12L
2.24636e-15	1.26154	0.54	0.319	1.12318e-11	S1	ESF1
2.32794e-15	2.35212	0.638	0.379	1.16397e-11	S1	P2RY10
3.16874e-15	0.525909	0.386	0.192	1.58437e-11	S1	Z98885.3
3.83999e-15	0.71797	0.327	0.197	1.91999e-11	S1	N4BP2
4.10871e-15	1.94	0.685	0.419	2.05436e-11	S1	FBXO32
4.22497e-15	1.61344	0.359	0.216	2.11249e-11	S1	ZBTB10
5.62262e-15	0.494386	0.53	0.331	2.81131e-11	S1	PMM2
5.97672e-15	0.342452	0.531	0.342	2.98836e-11	S1	SEC11C
7.06219e-15	0.964438	0.283	0.226	3.5311e-11	S1	SLC39A10
9.79336e-15	1.48076	0.272	0.157	4.89668e-11	S1	AP001157.1
1.00237e-14	2.92063	0.438	0.273	5.01184e-11	S1	STIM2
1.04109e-14	1.16046	0.257	0.162	5.20547e-11	S1	ARHGEF7
1.07668e-14	4.8897	0.374	0.258	5.38339e-11	S1	STARD10
1.32478e-14	0.870712	0.411	0.357	6.62388e-11	S1	MT-ND6
1.41477e-14	0.742171	0.399	0.226	7.07385e-11	S1	KIAA0355
1.54137e-14	0.953238	0.365	0.263	7.70683e-11	S1	LMBR1L
1.82337e-14	0.566787	0.267	0.194	9.11687e-11	S1	TSPOAP1-AS1
2.00636e-14	0.519126	0.352	0.281	1.00318e-10	S1	SLFN5
2.7341e-14	2.44057	0.535	0.338	1.36705e-10	S1	IL16
4.01606e-14	0.968062	0.577	0.412	2.00803e-10	S1	PTGDS
5.9515e-14	2.06009	0.315	0.233	2.97575e-10	S1	DSTYK
1.08619e-13	1.21576	0.479	0.312	5.43093e-10	S1	AC114760.2
1.25058e-13	0.875393	0.587	0.383	6.25291e-10	S1	CSKMT
1.48469e-13	2.03616	0.284	0.162	7.42344e-10	S1	TYW5
1.51361e-13	4.19786	0.279	0.199	7.56806e-10	S1	FANCI
1.71109e-13	0.713354	0.381	0.3	8.55545e-10	S1	PIK3CA
1.89482e-13	2.14198	0.293	0.179	9.47409e-10	S1	CLASP1
2.60623e-13	0.475046	0.613	0.395	1.30312e-09	S1	SKAP1
3.58245e-13	0.714345	0.481	0.306	1.79122e-09	S1	TNIK
9.23013e-13	1.71925	0.315	0.196	4.61507e-09	S1	ZDHHC18
2.68059e-12	1.24429	0.279	0.287	1.34029e-08	S1	TMEM259
3.41946e-12	1.98385	0.442	0.243	1.70973e-08	S1	PIM2
3.62738e-12	1.96092	0.391	0.272	1.81369e-08	S1	KPNA5
3.63138e-12	0.318292	0.497	0.344	1.81569e-08	S1	RPL22L1
4.53519e-12	0.67101	0.32	0.254	2.2676e-08	S1	AC239800.3
5.30195e-12	0.636104	0.42	0.305	2.65097e-08	S1	APPBP2
5.95336e-12	0.366731	0.474	0.322	2.97668e-08	S1	CDK6
7.84179e-12	1.63075	0.35	0.253	3.92089e-08	S1	LMBR1
1.10511e-11	2.05087	0.408	0.299	5.52553e-08	S1	TRMO
1.2988e-11	1.32272	0.374	0.271	6.49401e-08	S1	IPCEF1
2.77675e-11	0.928615	0.367	0.248	1.38837e-07	S1	ATP8A1
3.40427e-11	1.85582	0.376	0.27	1.70213e-07	S1	SEC24B
5.66139e-11	1.32086	0.394	0.262	2.8307e-07	S1	PRPF39
6.45775e-11	1.11395	0.57	0.339	3.22888e-07	S1	TNFRSF25
6.74213e-11	0.634256	0.296	0.228	3.37107e-07	S1	SEC31B
7.29501e-11	0.452232	0.337	0.315	3.6475e-07	S1	EPB41
7.3405e-11	1.0599	0.496	0.312	3.67025e-07	S1	ODF2L
8.59003e-11	1.14409	0.548	0.354	4.29502e-07	S1	ITPKB
1.06313e-10	0.812816	0.521	0.323	5.31563e-07	S1	C21orf91
1.91094e-10	0.306587	0.633	0.367	9.55469e-07	S1	PTPN22
2.40037e-10	2.85067	0.433	0.264	1.20018e-06	S1	AC008105.3
2.89883e-10	1.96471	0.541	0.35	1.44942e-06	S1	PPP1R16B
3.32559e-10	0.445827	0.299	0.218	1.6628e-06	S1	UNKL
3.62059e-10	0.77739	0.577	0.387	1.81029e-06	S1	AC016831.7
3.74e-10	3.91444	0.379	0.288	1.87e-06	S1	SH2D2A
5.68133e-10	0.434428	0.259	0.13	2.84066e-06	S1	WDR19
6.77466e-10	2.15022	0.347	0.262	3.38733e-06	S1	SECISBP2L
7.61116e-10	1.27135	0.443	0.293	3.80558e-06	S1	CBLB
8.97638e-10	0.698051	0.513	0.381	4.48819e-06	S1	MTX3
1.03906e-09	1.68007	0.284	0.192	5.19529e-06	S1	DIP2A
1.06569e-09	0.363424	0.469	0.338	5.32844e-06	S1	LTBP3
1.38534e-09	5.10309	0.43	0.27	6.92668e-06	S1	CCNT1
1.48008e-09	2.15185	0.416	0.248	7.40041e-06	S1	ERAP2
1.76609e-09	1.14343	0.416	0.293	8.83046e-06	S1	C1orf56
1.8064e-09	1.70629	0.536	0.362	9.03201e-06	S1	GIMAP7
1.83524e-09	0.592334	0.369	0.223	9.1762e-06	S1	ATF2
2.97776e-09	1.61935	0.479	0.358	1.48888e-05	S1	SLC35A2
3.35639e-09	1.44225	0.469	0.307	1.6782e-05	S1	ZC3H8
3.48559e-09	0.282144	0.486	0.387	1.74279e-05	S1	TBCE
4.1004e-09	0.803466	0.308	0.228	2.0502e-05	S1	SIRT1
4.50598e-09	1.84133	0.525	0.385	2.25299e-05	S1	LTBP4
4.87242e-09	0.420606	0.513	0.337	2.43621e-05	S1	IL2RG
7.46656e-09	0.429539	0.252	0.244	3.73328e-05	S1	OGT
8.2723e-09	2.10294	0.569	0.408	4.13615e-05	S1	SELENOM
8.72231e-09	2.59338	0.528	0.357	4.36116e-05	S1	ZEB1
1.35872e-08	1.34638	0.743	0.552	6.79362e-05	S1	OXNAD1
1.73526e-08	3.55498	0.558	0.379	8.6763e-05	S1	SNHG12
1.84586e-08	0.65661	0.597	0.45	9.22928e-05	S1	TSHZ2
1.93871e-08	0.404574	0.389	0.291	9.69354e-05	S1	FBXO3
1.9422e-08	0.331692	0.447	0.371	9.711e-05	S1	NUCB2
2.11911e-08	0.319426	0.391	0.271	0.000105955	S1	PARP8
2.14013e-08	0.3692	0.525	0.39	0.000107007	S1	KIF3A
2.59758e-08	1.84715	0.313	0.274	0.000129879	S1	SYNE1
2.76114e-08	2.51616	0.279	0.215	0.000138057	S1	LPIN1
2.86887e-08	0.261937	0.447	0.336	0.000143443	S1	EIF5B
4.00177e-08	1.64241	0.519	0.349	0.000200089	S1	MPZL3
4.17263e-08	0.69461	0.276	0.326	0.000208631	S1	ARID1B
5.41747e-08	2.20309	0.269	0.203	0.000270874	S1	C2CD2L
5.67372e-08	0.618574	0.259	0.187	0.000283686	S1	DENND1B
5.83662e-08	0.561808	0.496	0.351	0.000291831	S1	SYTL3
7.10767e-08	0.514475	0.585	0.397	0.000355383	S1	NFKB1
7.3642e-08	2.24203	0.409	0.342	0.00036821	S1	FLNA
7.68588e-08	0.684961	0.597	0.413	0.000384294	S1	PCED1B
8.27027e-08	0.431683	0.508	0.333	0.000413514	S1	OR11G2
1.04709e-07	0.303216	0.327	0.251	0.000523543	S1	ZNF576
1.15014e-07	1.03028	0.67	0.443	0.00057507	S1	TMEM156
1.17941e-07	2.40191	0.45	0.394	0.000589703	S1	RAB37
1.19558e-07	0.801269	0.325	0.292	0.00059779	S1	LRRC32
1.47608e-07	1.08163	0.428	0.315	0.00073804	S1	SENP2
1.92009e-07	2.41466	0.332	0.306	0.000960045	S1	TBX21
2.27784e-07	2.00162	0.464	0.294	0.00113892	S1	LINC00623
2.53052e-07	0.629752	0.261	0.119	0.00126526	S1	IFT122
2.55797e-07	1.3891	0.323	0.269	0.00127899	S1	TRAF3
3.19763e-07	1.15903	0.513	0.393	0.00159881	S1	HIVEP1
3.49313e-07	0.852312	0.318	0.249	0.00174656	S1	ARFGEF1
3.87626e-07	0.922292	0.535	0.366	0.00193813	S1	PPP3CC
4.2182e-07	2.11837	0.286	0.212	0.0021091	S1	AC103591.3
5.13921e-07	0.728111	0.657	0.451	0.00256961	S1	CAMK4
5.63998e-07	0.983914	0.548	0.31	0.00281999	S1	2020-09-01
5.92915e-07	2.1202	0.535	0.404	0.00296458	S1	OPTN
9.79298e-07	0.951855	0.645	0.516	0.00489649	S1	STMN3
1.0577e-06	2.33214	0.367	0.258	0.0052885	S1	TTC14
1.22722e-06	0.874081	0.408	0.341	0.00613611	S1	GBP5
1.75947e-06	0.748254	0.281	0.21	0.00879736	S1	SELENOS
1.78413e-06	0.347647	0.367	0.234	0.00892067	S1	IFRD1
2.0529e-06	0.524767	0.404	0.332	0.0102645	S1	ZRANB2
2.456e-06	3.27505	0.288	0.284	0.01228	S1	MX1
3.50305e-06	1.79346	0.494	0.341	0.0175153	S1	ERN1
3.80054e-06	0.251305	0.646	0.454	0.0190027	S1	HAUS3
4.07467e-06	1.03179	0.541	0.419	0.0203733	S1	AL365361.1
5.05837e-06	1.41517	0.428	0.263	0.0252918	S1	TBC1D10C
6.36458e-06	1.02012	0.396	0.353	0.0318229	S1	PELI1
7.73848e-06	0.737711	0.614	0.444	0.0386924	S1	TTC39C
8.7544e-06	1.03538	0.411	0.309	0.043772	S1	ATF7IP
1.01457e-05	0.363327	0.579	0.431	0.0507285	S1	AC137932.3
1.21171e-05	0.26269	0.46	0.392	0.0605854	S1	TMEM123
1.27094e-05	1.99835	0.386	0.367	0.0635471	S1	HSD17B7
1.42176e-05	1.08145	0.503	0.389	0.0710879	S1	MFSD8
1.45072e-05	2.46188	0.46	0.383	0.072536	S1	PBXIP1
1.81255e-05	0.826366	0.404	0.357	0.0906276	S1	PTPRC
1.85099e-05	0.538538	0.562	0.383	0.0925497	S1	TMEM243
2.47602e-05	0.251408	0.305	0.104	0.123801	S1	EFNA1
2.72726e-05	1.10992	0.45	0.335	0.136363	S1	GNG2
2.98625e-05	1.14642	0.386	0.272	0.149313	S1	ABCA5
3.06056e-05	0.352947	0.345	0.327	0.153028	S1	HNRNPU
3.17101e-05	0.722596	0.276	0.265	0.15855	S1	CEP95
3.81446e-05	0.439436	0.325	0.296	0.190723	S1	ZNF821
4.33738e-05	0.929051	0.628	0.496	0.216869	S1	ISG20
5.47489e-05	1.482	0.519	0.441	0.273745	S1	USP16
5.95818e-05	1.92404	0.372	0.315	0.297909	S1	PYHIN1
8.1417e-05	1.17102	0.677	0.474	0.407085	S1	ARID5B
8.89035e-05	0.454411	0.32	0.338	0.444517	S1	PRKX
9.7193e-05	1.74758	0.562	0.405	0.485965	S1	TCF7
0.000159654	0.337011	0.34	0.278	0.798272	S1	ARAP2
0.000200744	0.544769	0.32	0.278	1	S1	ABHD17A
0.000219298	0.364481	0.406	0.313	1	S1	MPHOSPH8
0.000242092	1.52092	0.487	0.368	1	S1	FAM215B
0.000385775	1.2294	0.31	0.32	1	S1	CASP8
0.000430918	0.815428	0.347	0.369	1	S1	CAPN12
0.000456361	0.261921	0.408	0.415	1	S1	FYN
0.000569689	0.441111	0.367	0.34	1	S1	CNOT2
0.000919766	0.994311	0.511	0.451	1	S1	KLF2
0.00100232	1.45193	0.343	0.272	1	S1	IL12RB1
0.00112945	0.692521	0.695	0.571	1	S1	LDHB
0.00116332	0.501837	0.252	0.137	1	S1	CXCL3
0.00123827	1.71998	0.291	0.281	1	S1	TRMT44
0.00145865	2.73864	0.32	0.31	1	S1	EIF2AK3
0.00151122	2.12913	0.376	0.321	1	S1	NXPE3
0.00152218	1.83189	0.257	0.244	1	S1	ZBTB20
0.00182562	2.3051	0.357	0.276	1	S1	TRAF4
0.00190019	0.384092	0.415	0.433	1	S1	RICTOR
0.00199681	3.15983	0.323	0.079	1	S1	ABCG2
0.00244454	1.5668	0.58	0.454	1	S1	ITK
0.00260529	1.16637	0.599	0.527	1	S1	HSP90AB1
0.00286606	2.25664	0.294	0.233	1	S1	AC100793.2
0.00297869	1.91152	0.491	0.329	1	S1	LINC00513
0.00487402	0.704042	0.264	0.075	1	S1	AL050343.2
0.00895161	1.52222	0.354	0.274	1	S1	PLEKHA2
5.74346e-90	2.69462	0.158	0.489	2.87173e-86	S7	ACVR2B
2.58027e-75	2.93385	0.289	0.726	1.29014e-71	S7	FAM84B
5.2242e-75	2.0776	0.229	0.641	2.6121e-71	S7	AC004585.1
1.71679e-73	5.59381	0.072	0.313	8.58396e-70	S7	ASIC3
2.83958e-73	4.3864	0.114	0.514	1.41979e-69	S7	AL354822.1
7.49295e-73	6.20374	0.136	0.486	3.74648e-69	S7	STAM-AS1
7.63638e-71	0.460718	0.147	0.425	3.81819e-67	S7	TBC1D10A
7.67891e-71	4.65856	0.147	0.472	3.83945e-67	S7	ZNF324B
1.01775e-70	2.02963	0.178	0.499	5.08873e-67	S7	BTBD11
5.42818e-69	6.05802	0.092	0.487	2.71409e-65	S7	C10orf91
1.23842e-68	5.078	0.203	0.474	6.1921e-65	S7	ZNF529-AS1
2.29077e-67	5.05547	0.162	0.377	1.14538e-63	S7	NEK2
8.95707e-67	3.6555	0.107	0.472	4.47853e-63	S7	AC091132.1
1.43275e-66	3.88702	0.236	0.56	7.16377e-63	S7	ZNF280C
3.01546e-66	2.86829	0.217	0.477	1.50773e-62	S7	DRAIC
3.03168e-66	5.07266	0.231	0.623	1.51584e-62	S7	GOT1
1.12414e-65	1.65196	0.195	0.528	5.62069e-62	S7	FASN
6.92095e-65	2.1911	0.199	0.479	3.46047e-61	S7	HSPA1A
7.40631e-64	4.65277	0.215	0.651	3.70316e-60	S7	BCL2L14
7.70468e-64	2.34462	0.15	0.384	3.85234e-60	S7	PCNA
9.13029e-64	2.62015	0.27	0.587	4.56514e-60	S7	NDC80
1.30901e-63	4.1102	0.23	0.629	6.54507e-60	S7	TAGAP
3.50569e-63	1.62801	0.21	0.548	1.75284e-59	S7	AC004832.6
6.35709e-63	6.0936	0.172	0.54	3.17855e-59	S7	TNNC2
3.81652e-62	4.72727	0.278	0.65	1.90826e-58	S7	ZNF699
8.04413e-62	3.55551	0.122	0.415	4.02207e-58	S7	TMSB15B
9.89531e-62	3.47687	0.125	0.442	4.94766e-58	S7	HIST1H2BJ
1.08754e-61	5.71581	0.237	0.465	5.43772e-58	S7	ZDHHC13
1.74988e-61	3.63563	0.317	0.739	8.7494e-58	S7	SEC14L2
3.68272e-61	2.52551	0.163	0.33	1.84136e-57	S7	ANKAR
4.98351e-61	4.23807	0.141	0.465	2.49176e-57	S7	ZNF225
6.28144e-61	2.90485	0.165	0.387	3.14072e-57	S7	CHEK1
1.49947e-60	2.78622	0.163	0.389	7.49733e-57	S7	FLNB
4.27907e-60	5.93216	0.162	0.403	2.13954e-56	S7	IQCG
1.33785e-59	4.85434	0.137	0.288	6.68925e-56	S7	AMMECR1
1.6966e-59	2.75727	0.274	0.604	8.483e-56	S7	IL23A
3.28506e-59	0.510836	0.17	0.34	1.64253e-55	S7	MSMO1
8.44789e-59	5.44176	0.156	0.426	4.22395e-55	S7	KCNRG
9.54789e-59	3.3257	0.221	0.538	4.77394e-55	S7	UBASH3A
3.01338e-58	5.50773	0.158	0.36	1.50669e-54	S7	AC007384.1
9.47462e-58	4.01172	0.211	0.479	4.73731e-54	S7	AL031777.3
1.20146e-57	2.90343	0.184	0.357	6.00729e-54	S7	SBK1
4.34816e-57	3.35705	0.208	0.514	2.17408e-53	S7	MX2
5.58879e-57	5.37539	0.127	0.338	2.79439e-53	S7	ERCC5
1.62067e-56	5.84867	0.151	0.371	8.10335e-53	S7	PNMA5
1.8637e-56	0.952926	0.155	0.359	9.3185e-53	S7	SDR42E2
2.45488e-56	5.85574	0.251	0.569	1.22744e-52	S7	HIST1H2AK
3.56779e-56	3.65352	0.365	0.76	1.7839e-52	S7	EPS8L2
7.04886e-56	3.43844	0.274	0.626	3.52443e-52	S7	ITPRIPL1
7.23324e-56	1.49088	0.199	0.355	3.61662e-52	S7	RALGPS1
1.4211e-55	4.71563	0.023	0.316	7.1055e-52	S7	AC016355.1
1.86545e-55	4.47564	0.119	0.44	9.32724e-52	S7	AC009113.1
2.26915e-55	1.01442	0.287	0.567	1.13457e-51	S7	HIST1H2BG
2.38008e-55	4.71012	0.13	0.35	1.19004e-51	S7	SH3BP5-AS1
6.90253e-55	2.58128	0.142	0.333	3.45127e-51	S7	AC007448.3
7.47133e-55	2.83477	0.124	0.306	3.73567e-51	S7	LRRC8C-DT
7.88262e-55	2.78074	0.219	0.526	3.94131e-51	S7	HIST1H2AG
1.06339e-54	2.63737	0.237	0.55	5.31696e-51	S7	TUBD1
1.79521e-54	1.4643	0.117	0.33	8.97606e-51	S7	AC025031.4
2.31887e-54	1.60605	0.205	0.489	1.15943e-50	S7	TRGV10
2.57677e-54	4.75538	0.231	0.491	1.28838e-50	S7	PARD6G
2.83217e-54	3.2325	0.226	0.575	1.41609e-50	S7	ORC5
4.51316e-54	4.4746	0.095	0.376	2.25658e-50	S7	IL4I1
9.69057e-54	1.65798	0.138	0.349	4.84529e-50	S7	RETSAT
1.60489e-53	1.38306	0.204	0.362	8.02446e-50	S7	ETV7
1.84733e-53	4.16525	0.176	0.481	9.23663e-50	S7	HCN2
7.36626e-53	3.31671	0.149	0.303	3.68313e-49	S7	MYO19
1.50012e-52	2.27753	0.219	0.42	7.50058e-49	S7	HEXIM1
2.1087e-52	3.38333	0.323	0.706	1.05435e-48	S7	HIST1H2BN
2.15435e-52	5.45173	0.104	0.299	1.07717e-48	S7	IPO13
3.51115e-52	3.62098	0.142	0.359	1.75557e-48	S7	DTX2
5.656e-52	2.58225	0.244	0.496	2.828e-48	S7	AC025171.3
6.36724e-52	4.35938	0.206	0.428	3.18362e-48	S7	BBS9
6.83603e-52	3.47398	0.147	0.379	3.41801e-48	S7	HIST2H2BF
7.71315e-52	5.84648	0.221	0.448	3.85657e-48	S7	TTC22
8.96337e-52	5.69759	0.071	0.387	4.48169e-48	S7	MIR34AHG
1.0539e-51	2.56521	0.208	0.404	5.26952e-48	S7	GPR89A
1.08807e-51	3.30416	0.146	0.45	5.44034e-48	S7	CFLAR-AS1
1.19027e-51	5.58596	0.141	0.364	5.95133e-48	S7	AC012557.2
2.52252e-51	3.18257	0.097	0.332	1.26126e-47	S7	GIMAP5
3.63239e-51	4.12798	0.109	0.462	1.81619e-47	S7	AC015727.1
6.09589e-51	3.05919	0.19	0.389	3.04794e-47	S7	ZBTB41
1.10771e-50	4.39233	0.228	0.563	5.53856e-47	S7	ZBTB32
1.37998e-50	5.64791	0.151	0.332	6.89991e-47	S7	AL731569.1
1.53118e-50	3.78599	0.224	0.536	7.6559e-47	S7	ZNF490
8.45874e-50	4.36333	0.215	0.555	4.22937e-46	S7	AMIGO2
9.28042e-50	5.79563	0.143	0.399	4.64021e-46	S7	AC037487.2
9.31273e-50	4.01923	0.13	0.315	4.65636e-46	S7	AL355816.2
2.37014e-49	0.67195	0.208	0.437	1.18507e-45	S7	UTP25
7.40505e-49	2.68062	0.232	0.399	3.70252e-45	S7	AKAP5
7.98767e-49	4.34967	0.185	0.398	3.99384e-45	S7	TRIM66
1.51549e-48	5.91693	0.121	0.437	7.57744e-45	S7	AC133550.2
2.48276e-48	2.872	0.217	0.398	1.24138e-44	S7	HES4
2.98678e-48	3.41434	0.224	0.474	1.49339e-44	S7	TMEM184C
3.33605e-48	3.26336	0.183	0.386	1.66802e-44	S7	PSMD6-AS2
8.96216e-48	3.60434	0.15	0.35	4.48108e-44	S7	GDAP1
9.15745e-48	4.5043	0.133	0.345	4.57872e-44	S7	SPTY2D1OS
1.77444e-47	2.21301	0.166	0.338	8.87221e-44	S7	RBAK
2.32737e-47	1.49307	0.201	0.35	1.16369e-43	S7	ZNF44
3.42356e-47	1.98996	0.318	0.655	1.71178e-43	S7	RNF43
6.79495e-47	4.2841	0.281	0.562	3.39748e-43	S7	CEP97
9.44221e-47	5.53335	0.238	0.548	4.72111e-43	S7	SNHG22
1.0563e-46	5.1783	0.095	0.296	5.28152e-43	S7	CCDC78
1.0839e-46	4.87402	0.217	0.409	5.41951e-43	S7	AGGF1
1.10848e-46	2.61992	0.181	0.406	5.54241e-43	S7	RBBP9
1.2358e-46	3.04899	0.15	0.281	6.17899e-43	S7	CEP76
1.38384e-46	1.62465	0.444	0.841	6.91921e-43	S7	THEMIS
2.44252e-46	3.08056	0.225	0.457	1.22126e-42	S7	AL139089.1
2.78338e-46	5.10678	0.324	0.645	1.39169e-42	S7	AL445472.1
3.0501e-46	4.53489	0.156	0.315	1.52505e-42	S7	APBB3
4.62241e-46	3.6413	0.155	0.279	2.31121e-42	S7	BBS2
7.12493e-46	1.97481	0.183	0.357	3.56246e-42	S7	NUP205
7.18056e-46	5.87583	0.161	0.272	3.59028e-42	S7	RNF215
8.11374e-46	2.33176	0.249	0.475	4.05687e-42	S7	HIST1H4C
8.16798e-46	2.21837	0.222	0.484	4.08399e-42	S7	EFCAB7
9.69053e-46	3.12748	0.217	0.57	4.84527e-42	S7	SERPINB9P1
1.04962e-45	3.85383	0.137	0.272	5.24811e-42	S7	PKD1
1.1021e-45	3.79791	0.226	0.567	5.51052e-42	S7	AC111182.1
1.14698e-45	3.76144	0.228	0.447	5.7349e-42	S7	NME6
1.30143e-45	3.12236	0.135	0.306	6.50717e-42	S7	MDM1
1.31157e-45	4.35094	0.202	0.437	6.55783e-42	S7	CHAF1B
1.50963e-45	2.54076	0.15	0.347	7.54816e-42	S7	DNAH1
1.58498e-45	4.2676	0.158	0.357	7.92488e-42	S7	TAS2R14
1.71074e-45	6.0254	0.173	0.393	8.55368e-42	S7	ALG14
2.22816e-45	4.6173	0.122	0.259	1.11408e-41	S7	ANKRD6
2.81591e-45	2.17994	0.102	0.367	1.40795e-41	S7	CEP70
5.20222e-45	2.5581	0.131	0.376	2.60111e-41	S7	AL158152.1
5.63722e-45	2.72564	0.155	0.513	2.81861e-41	S7	ZNF793
5.98212e-45	5.35014	0.037	0.426	2.99106e-41	S7	AC073508.3
6.44645e-45	5.13491	0.126	0.271	3.22323e-41	S7	ZNF544
8.24481e-45	2.98638	0.188	0.347	4.1224e-41	S7	STOM
8.54894e-45	5.00141	0.081	0.433	4.27447e-41	S7	AL021707.1
8.913e-45	6.61199	0.212	0.504	4.4565e-41	S7	NCAPH
1.05301e-44	2.11119	0.246	0.481	5.26506e-41	S7	AC138969.1
1.07282e-44	3.08781	0.258	0.525	5.36411e-41	S7	FXYD1
1.33861e-44	2.902	0.245	0.535	6.69304e-41	S7	AC006480.2
1.40161e-44	6.78065	0.126	0.531	7.00803e-41	S7	CTH
1.47723e-44	5.49992	0.162	0.338	7.38613e-41	S7	CNNM4
1.67349e-44	5.58652	0.285	0.657	8.36743e-41	S7	ENO2
2.09162e-44	2.4999	0.166	0.259	1.04581e-40	S7	MYBL1
2.68293e-44	5.32663	0.219	0.503	1.34146e-40	S7	OXSM
3.18757e-44	6.13107	0.217	0.528	1.59378e-40	S7	AC008764.6
3.69688e-44	2.95232	0.233	0.494	1.84844e-40	S7	RINT1
5.60269e-44	4.09057	0.322	0.695	2.80135e-40	S7	AC019205.1
5.73831e-44	3.83596	0.244	0.457	2.86916e-40	S7	CITED2
5.87719e-44	2.13289	0.14	0.289	2.9386e-40	S7	ZNF337
6.97787e-44	1.41257	0.191	0.365	3.48894e-40	S7	SLC2A1
7.00825e-44	4.51838	0.142	0.267	3.50412e-40	S7	CIDEB
7.26394e-44	1.73099	0.149	0.305	3.63197e-40	S7	FLYWCH1
7.57811e-44	4.3612	0.247	0.553	3.78905e-40	S7	GADD45G
8.62273e-44	1.27794	0.229	0.327	4.31136e-40	S7	PRDX1
1.01129e-43	4.66223	0.166	0.42	5.05643e-40	S7	OLMALINC
1.25867e-43	5.25083	0.038	0.286	6.29336e-40	S7	AC211476.2
1.52441e-43	4.45564	0.181	0.306	7.62205e-40	S7	TRGC1
1.84192e-43	4.08522	0.193	0.355	9.20959e-40	S7	NARFL
1.8559e-43	3.14873	0.205	0.479	9.27951e-40	S7	SARM1
4.47807e-43	1.69998	0.147	0.349	2.23904e-39	S7	ZNF707
4.58037e-43	6.08849	0.199	0.528	2.29019e-39	S7	AC005332.8
4.62492e-43	5.88372	0.225	0.347	2.31246e-39	S7	U73166.1
4.83339e-43	2.21254	0.031	0.252	2.4167e-39	S7	AC008014.1
4.94909e-43	5.68086	0.253	0.536	2.47454e-39	S7	TTC39C-AS1
5.61826e-43	5.23185	0.119	0.308	2.80913e-39	S7	RNASEL
5.97302e-43	5.93311	0.11	0.271	2.98651e-39	S7	SHQ1
6.59321e-43	1.33467	0.14	0.252	3.2966e-39	S7	SLC33A1
6.75076e-43	2.98031	0.276	0.607	3.37538e-39	S7	ZNF10
7.0924e-43	4.27788	0.138	0.283	3.5462e-39	S7	ZCWPW1
1.91286e-42	3.26734	0.175	0.364	9.56431e-39	S7	HIPK1-AS1
2.10346e-42	0.304262	0.194	0.345	1.05173e-38	S7	NUDT4
2.30556e-42	5.63787	0.11	0.354	1.15278e-38	S7	KDM8
4.36715e-42	4.13467	0.196	0.428	2.18358e-38	S7	OSGEPL1
5.32118e-42	5.01867	0.159	0.338	2.66059e-38	S7	CFAP70
6.71315e-42	2.24082	0.146	0.316	3.35658e-38	S7	SREBF1
9.0222e-42	2.87042	0.085	0.408	4.5111e-38	S7	ANGPT2
9.2838e-42	6.13542	0.233	0.349	4.6419e-38	S7	NUDT6
9.95548e-42	2.63233	0.137	0.367	4.97774e-38	S7	AC005726.5
1.07776e-41	1.87862	0.272	0.391	5.3888e-38	S7	MT1G
1.14715e-41	5.79052	0.022	0.318	5.73574e-38	S7	AURKC
1.18412e-41	5.801	0.285	0.684	5.92058e-38	S7	TRAV8-2
1.41862e-41	4.47508	0.133	0.262	7.09312e-38	S7	CMAS
1.89829e-41	5.63963	0.187	0.293	9.49147e-38	S7	DNAJC3-DT
1.89829e-41	4.53348	0.178	0.494	9.49147e-38	S7	ZNF441
1.99894e-41	1.89805	0.224	0.503	9.99472e-38	S7	ZNF839
2.29969e-41	5.41258	0.116	0.521	1.14984e-37	S7	C11orf96
2.31183e-41	4.83055	0.263	0.616	1.15592e-37	S7	CPNE7
2.66216e-41	3.31066	0.124	0.288	1.33108e-37	S7	ZNF738
3.25802e-41	5.37449	0.194	0.338	1.62901e-37	S7	UBXN10-AS1
3.37303e-41	6.62841	0.197	0.448	1.68652e-37	S7	AL157786.1
3.49943e-41	1.94696	0.172	0.35	1.74972e-37	S7	EIF3C
3.89121e-41	1.34067	0.185	0.426	1.94561e-37	S7	MUT
4.08382e-41	1.95833	0.274	0.547	2.04191e-37	S7	CTBP1-DT
4.22337e-41	1.96168	0.156	0.372	2.11168e-37	S7	GINS2
4.2904e-41	5.9029	0.232	0.575	2.1452e-37	S7	CCDC96
5.74913e-41	2.24381	0.126	0.296	2.87457e-37	S7	KCTD9
6.51258e-41	2.38403	0.212	0.384	3.25629e-37	S7	KLC2
6.96404e-41	3.40924	0.142	0.267	3.48202e-37	S7	AC091271.1
7.30762e-41	5.30168	0.208	0.367	3.65381e-37	S7	NBPF20
7.31528e-41	5.75755	0.157	0.323	3.65764e-37	S7	AC073335.2
7.62006e-41	6.76233	0.051	0.372	3.81003e-37	S7	GLB1L2
8.31138e-41	2.17306	0.275	0.552	4.15569e-37	S7	MCAM
1.07149e-40	0.256586	0.168	0.32	5.35744e-37	S7	NAALADL1
1.11254e-40	0.83649	0.274	0.528	5.56272e-37	S7	ZNF507
1.47156e-40	3.15687	0.169	0.404	7.35779e-37	S7	MITD1
1.59955e-40	2.48882	0.263	0.604	7.99774e-37	S7	CXCR5
1.86621e-40	4.05333	0.194	0.379	9.33106e-37	S7	COLEC12
2.2021e-40	4.62636	0.246	0.452	1.10105e-36	S7	METTL8
2.2909e-40	0.494085	0.17	0.325	1.14545e-36	S7	HELZ2
2.43841e-40	4.04647	0.19	0.396	1.2192e-36	S7	MAP9
2.66091e-40	1.36026	0.204	0.382	1.33046e-36	S7	CEP120
2.95226e-40	1.64016	0.317	0.653	1.47613e-36	S7	MAP1LC3A
4.26711e-40	5.08295	0.123	0.262	2.13355e-36	S7	AC011825.4
4.51741e-40	2.25135	0.175	0.355	2.25871e-36	S7	DDX11
5.12066e-40	2.08407	0.249	0.479	2.56033e-36	S7	LEO1
6.08685e-40	5.47078	0.366	0.643	3.04343e-36	S7	LINC01550
1.2734e-39	0.771423	0.196	0.421	6.367e-36	S7	WWP1
1.39565e-39	2.84627	0.177	0.318	6.97823e-36	S7	PLCL2
1.52641e-39	0.690191	0.204	0.474	7.63204e-36	S7	AKT3
1.64886e-39	0.965898	0.207	0.421	8.24432e-36	S7	MTERF1
2.46923e-39	2.59609	0.222	0.393	1.23461e-35	S7	ATAD5
3.11018e-39	4.85048	0.219	0.44	1.55509e-35	S7	CYB561D2.1
3.11337e-39	1.00563	0.258	0.452	1.55669e-35	S7	HPGD
4.49646e-39	2.8535	0.183	0.365	2.24823e-35	S7	VPS9D1
6.46909e-39	4.82719	0.151	0.389	3.23455e-35	S7	AL034549.1
6.69751e-39	4.28527	0.138	0.283	3.34876e-35	S7	AMMECR1L
6.78003e-39	4.20561	0.317	0.597	3.39001e-35	S7	CHN1
8.31402e-39	3.83521	0.121	0.342	4.15701e-35	S7	AC008074.3
8.5112e-39	0.82284	0.19	0.33	4.2556e-35	S7	CEP295
1.38716e-38	4.92732	0.303	0.587	6.93581e-35	S7	GPR18
1.46539e-38	5.74961	0.058	0.465	7.32697e-35	S7	PLEKHH2
1.57977e-38	2.92601	0.231	0.509	7.89887e-35	S7	USP45
1.59428e-38	0.918714	0.197	0.303	7.97138e-35	S7	2020-03-08
1.70475e-38	3.92024	0.257	0.497	8.52377e-35	S7	CLU
1.73971e-38	1.99242	0.167	0.365	8.69855e-35	S7	ZNF682
1.7826e-38	2.07628	0.186	0.379	8.913e-35	S7	SOCS3
1.86209e-38	2.72078	0.238	0.447	9.31045e-35	S7	SIDT1
1.97292e-38	0.90348	0.298	0.523	9.86458e-35	S7	AL360270.1
2.31325e-38	5.13715	0.146	0.421	1.15662e-34	S7	DSCC1
2.3368e-38	3.91853	0.228	0.413	1.1684e-34	S7	TRMT13
2.64679e-38	2.63339	0.221	0.403	1.3234e-34	S7	MTBP
3.25683e-38	4.94292	0.197	0.508	1.62841e-34	S7	PEX12
3.40498e-38	2.87006	0.237	0.504	1.70249e-34	S7	APOLD1
3.59598e-38	6.25091	0.239	0.438	1.79799e-34	S7	UBE2T
3.65828e-38	4.21455	0.192	0.315	1.82914e-34	S7	LINC00891
4.1172e-38	3.37502	0.156	0.308	2.0586e-34	S7	DGKQ
4.25239e-38	1.97666	0.225	0.259	2.12619e-34	S7	TMPRSS13
4.40531e-38	3.57729	0.235	0.443	2.20265e-34	S7	LINC00324
4.71346e-38	4.98203	0.244	0.555	2.35673e-34	S7	ZNF525
4.76606e-38	3.61389	0.238	0.623	2.38303e-34	S7	STX18-AS1
5.50537e-38	5.32713	0.156	0.252	2.75268e-34	S7	GATC
7.83149e-38	5.22196	0.101	0.274	3.91575e-34	S7	AC112907.3
7.85516e-38	1.82411	0.273	0.541	3.92758e-34	S7	TFRC
8.09579e-38	3.01206	0.263	0.562	4.0479e-34	S7	LPIN2
9.78952e-38	1.60228	0.115	0.277	4.89476e-34	S7	P2RY11
1.10765e-37	0.6295	0.191	0.333	5.53826e-34	S7	FGD3
1.15883e-37	3.91825	0.34	0.697	5.79413e-34	S7	TNFRSF13C
1.25946e-37	2.45416	0.204	0.504	6.29729e-34	S7	RAC3
1.36466e-37	3.78531	0.233	0.506	6.8233e-34	S7	TNFAIP1
1.39649e-37	6.21087	0.271	0.443	6.98246e-34	S7	RHBDL1
1.59717e-37	2.01134	0.342	0.636	7.98586e-34	S7	SLAMF1
1.77779e-37	1.85485	0.313	0.638	8.88897e-34	S7	CUBN
1.87089e-37	6.04688	0.145	0.316	9.35446e-34	S7	TMEM143
1.98863e-37	1.59714	0.25	0.381	9.94314e-34	S7	ZCCHC8
2.0026e-37	0.377793	0.182	0.355	1.0013e-33	S7	DDX51
2.13497e-37	5.12542	0.203	0.372	1.06748e-33	S7	IPP
2.14352e-37	4.7394	0.141	0.45	1.07176e-33	S7	RAB15
2.28286e-37	4.93293	0.201	0.342	1.14143e-33	S7	USP30-AS1
2.45806e-37	3.73871	0.146	0.398	1.22903e-33	S7	OSBPL10
2.52779e-37	4.07339	0.144	0.254	1.26389e-33	S7	FOXP3
2.53537e-37	4.49216	0.233	0.391	1.26769e-33	S7	AL031775.1
2.93324e-37	1.01168	0.156	0.352	1.46662e-33	S7	KLC4
2.99835e-37	3.78092	0.442	0.773	1.49917e-33	S7	RNF157
3.26043e-37	4.15625	0.162	0.276	1.63021e-33	S7	USP18
4.46698e-37	4.84375	0.354	0.638	2.23349e-33	S7	TRAK2
4.71832e-37	0.33599	0.147	0.316	2.35916e-33	S7	RNF25
4.86129e-37	2.00525	0.276	0.558	2.43064e-33	S7	ANKRD36B
5.18598e-37	1.68741	0.44	0.792	2.59299e-33	S7	LY9
5.29543e-37	1.80389	0.175	0.445	2.64771e-33	S7	DENND6A-AS1
5.51028e-37	3.82119	0.294	0.487	2.75514e-33	S7	GPAM
6.33277e-37	4.37836	0.188	0.357	3.16639e-33	S7	WBP1
7.12e-37	1.17999	0.149	0.33	3.56e-33	S7	CMTR2
7.21963e-37	3.27143	0.304	0.504	3.60981e-33	S7	ZNF765
7.24835e-37	3.21196	0.085	0.354	3.62417e-33	S7	AC010809.2
1.20628e-36	3.91207	0.093	0.255	6.03139e-33	S7	FITM2
1.24139e-36	1.66246	0.24	0.477	6.20693e-33	S7	KIF21B
1.24631e-36	2.88383	0.26	0.379	6.23154e-33	S7	PPME1
1.5445e-36	3.90536	0.298	0.538	7.72252e-33	S7	SHISAL2A
1.72174e-36	1.79512	0.122	0.293	8.60871e-33	S7	ZNF827
1.75781e-36	4.66249	0.122	0.274	8.78904e-33	S7	FBXW9
2.14544e-36	0.970108	0.219	0.399	1.07272e-32	S7	XPC
2.67786e-36	5.28516	0.11	0.264	1.33893e-32	S7	PBLD
2.70436e-36	4.6849	0.119	0.261	1.35218e-32	S7	HEATR5A
2.71503e-36	6.09849	0.172	0.438	1.35751e-32	S7	ZNF71
2.91155e-36	2.63411	0.239	0.479	1.45577e-32	S7	BACH2
3.31522e-36	0.991683	0.151	0.274	1.65761e-32	S7	FXR2
3.43466e-36	4.12245	0.374	0.69	1.71733e-32	S7	AKTIP
3.49254e-36	2.29394	0.228	0.486	1.74627e-32	S7	ZNF841
4.05506e-36	6.33219	0.124	0.276	2.02753e-32	S7	CASTOR1
4.06702e-36	2.44096	0.16	0.262	2.03351e-32	S7	MINDY2
4.27586e-36	6.4089	0.179	0.325	2.13793e-32	S7	DFFB
4.40365e-36	4.7762	0.203	0.365	2.20182e-32	S7	AC008079.2
5.69382e-36	3.03894	0.251	0.475	2.84691e-32	S7	GABARAPL2
5.79514e-36	2.54577	0.266	0.582	2.89757e-32	S7	CEACAM1
7.16009e-36	3.15179	0.408	0.707	3.58004e-32	S7	Z82206.1
7.66761e-36	5.42981	0.158	0.264	3.8338e-32	S7	Z97192.1
7.91137e-36	2.90412	0.278	0.491	3.95569e-32	S7	ZNF383
8.87001e-36	2.3732	0.151	0.387	4.43501e-32	S7	ZNF550
1.09103e-35	1.67927	0.164	0.335	5.45517e-32	S7	HERC5
1.14447e-35	2.09569	0.192	0.289	5.72233e-32	S7	TMPO
1.41413e-35	3.73101	0.145	0.266	7.07063e-32	S7	LRRC37A
1.43914e-35	4.94784	0.171	0.401	7.19572e-32	S7	DDN-AS1
1.46175e-35	4.20388	0.149	0.266	7.30876e-32	S7	POLR3A
1.78289e-35	3.43886	0.178	0.254	8.91444e-32	S7	RAD9A
1.95548e-35	6.08178	0.196	0.306	9.77738e-32	S7	MEN1
2.20167e-35	7.05555	0.231	0.421	1.10083e-31	S7	ZNF683
2.27781e-35	1.06155	0.191	0.315	1.13891e-31	S7	UROD
2.76593e-35	3.05447	0.119	0.272	1.38296e-31	S7	MZF1-AS1
3.05355e-35	2.83595	0.115	0.391	1.52677e-31	S7	NBL1
3.22077e-35	1.56984	0.165	0.252	1.61039e-31	S7	TAF5L
3.40368e-35	2.59789	0.15	0.335	1.70184e-31	S7	OTUD7B
3.5279e-35	1.58334	0.36	0.662	1.76395e-31	S7	CDCA7
3.58301e-35	4.28473	0.259	0.438	1.7915e-31	S7	CYB5D2
4.10311e-35	1.65441	0.073	0.271	2.05156e-31	S7	DET1
4.14301e-35	1.25471	0.2	0.327	2.07151e-31	S7	SLC35D1
4.15104e-35	4.56712	0.151	0.261	2.07552e-31	S7	TEX12
4.26091e-35	4.33662	0.23	0.438	2.13046e-31	S7	CENPE
5.01737e-35	3.08341	0.276	0.487	2.50869e-31	S7	HIST1H2AE
5.21008e-35	2.86483	0.231	0.406	2.60504e-31	S7	LIG1
5.85601e-35	3.14519	0.21	0.338	2.92801e-31	S7	ATP7A
6.01067e-35	3.98856	0.197	0.396	3.00534e-31	S7	APOBEC3F
6.0281e-35	1.59719	0.17	0.288	3.01405e-31	S7	VPS33B
7.09572e-35	4.82356	0.037	0.269	3.54786e-31	S7	ZNF816
8.41558e-35	1.04776	0.289	0.501	4.20779e-31	S7	CENPL
8.51342e-35	0.736559	0.179	0.359	4.25671e-31	S7	CHERP
9.98868e-35	2.53613	0.174	0.257	4.99434e-31	S7	VPS53
1.11356e-34	4.99969	0.141	0.299	5.56778e-31	S7	AC022075.1
1.2461e-34	0.753974	0.149	0.276	6.23048e-31	S7	B3GALNT2
1.63821e-34	1.78616	0.313	0.563	8.19107e-31	S7	SLC39A8
1.76037e-34	4.46294	0.246	0.438	8.80184e-31	S7	DNAJA4
1.88614e-34	3.64746	0.242	0.501	9.43068e-31	S7	CCDC120
2.09974e-34	4.93252	0.221	0.44	1.04987e-30	S7	TP53BP1
2.19638e-34	2.36355	0.298	0.572	1.09819e-30	S7	LINC01871
2.39394e-34	5.57188	0.268	0.503	1.19697e-30	S7	EXOC6B
2.74738e-34	1.81627	0.185	0.343	1.37369e-30	S7	SGK494
3.04315e-34	1.26474	0.237	0.477	1.52157e-30	S7	CHMP7
3.09001e-34	5.9394	0.191	0.543	1.54501e-30	S7	ZNF486
3.47174e-34	4.5254	0.115	0.318	1.73587e-30	S7	ACY3
3.76504e-34	3.43094	0.243	0.438	1.88252e-30	S7	COQ10A
4.46987e-34	5.91034	0.172	0.271	2.23493e-30	S7	NUF2
4.7373e-34	0.674545	0.234	0.433	2.36865e-30	S7	ZBTB11
5.27038e-34	3.3552	0.277	0.562	2.63519e-30	S7	APBB1
5.47487e-34	3.84044	0.336	0.545	2.73744e-30	S7	RAB11FIP3
5.79647e-34	5.92679	0.129	0.299	2.89824e-30	S7	AL356488.3
6.15436e-34	5.33405	0.252	0.387	3.07718e-30	S7	ZCCHC18
6.72315e-34	4.15446	0.207	0.399	3.36158e-30	S7	TMEM86B
8.61376e-34	3.38226	0.256	0.384	4.30688e-30	S7	ADAT2
9.3369e-34	2.88354	0.222	0.442	4.66845e-30	S7	CFAP44
9.35462e-34	0.324184	0.227	0.387	4.67731e-30	S7	HIST2H2BE
9.59717e-34	1.08099	0.196	0.403	4.79858e-30	S7	ANKZF1
1.08348e-33	6.04533	0.199	0.455	5.41738e-30	S7	ZNF517
1.26546e-33	6.11339	0.073	0.359	6.32729e-30	S7	ZNF792
1.2982e-33	2.63051	0.194	0.342	6.491e-30	S7	NPC1
1.37011e-33	4.61932	0.181	0.377	6.85057e-30	S7	TNKS2-AS1
1.38837e-33	3.66854	0.169	0.323	6.94187e-30	S7	KANSL3
1.42293e-33	4.73081	0.231	0.45	7.11465e-30	S7	CPOX
1.6646e-33	6.27549	0.045	0.276	8.32299e-30	S7	SLC51A
1.66932e-33	3.37648	0.167	0.335	8.3466e-30	S7	AC005046.1
1.802e-33	1.2571	0.147	0.294	9.01001e-30	S7	GPR155
1.84155e-33	2.0917	0.218	0.325	9.20775e-30	S7	DGCR2
2.21551e-33	6.53445	0.204	0.535	1.10775e-29	S7	C1orf61
2.24706e-33	5.13682	0.219	0.387	1.12353e-29	S7	STON1
2.26834e-33	1.82932	0.156	0.311	1.13417e-29	S7	CCBE1
2.60525e-33	4.1706	0.215	0.408	1.30263e-29	S7	LNX2
2.94159e-33	2.39855	0.204	0.399	1.47079e-29	S7	PRMT7
3.24081e-33	1.98166	0.126	0.254	1.62041e-29	S7	IDUA
3.32725e-33	3.50715	0.226	0.359	1.66363e-29	S7	WNK1
3.78082e-33	5.19998	0.168	0.33	1.89041e-29	S7	LINC01303
3.85612e-33	4.52723	0.122	0.281	1.92806e-29	S7	PDCD4-AS1
3.9962e-33	5.31977	0.196	0.406	1.9981e-29	S7	CDYL2
4.11421e-33	5.25054	0.195	0.379	2.0571e-29	S7	RNF227
5.13363e-33	3.61947	0.135	0.272	2.56681e-29	S7	LRCH1
5.14326e-33	4.04482	0.24	0.389	2.57163e-29	S7	C22orf46
6.00859e-33	5.63141	0.269	0.503	3.0043e-29	S7	COL6A2
6.59814e-33	4.39378	0.214	0.352	3.29907e-29	S7	HSD17B1
7.52118e-33	4.75482	0.215	0.306	3.76059e-29	S7	RAD51AP1
7.74231e-33	0.734636	0.276	0.635	3.87115e-29	S7	PASK
8.31212e-33	2.12935	0.26	0.371	4.15606e-29	S7	MCM7
9.57966e-33	2.27095	0.123	0.262	4.78983e-29	S7	AGAP9
9.76925e-33	5.4847	0.202	0.343	4.88462e-29	S7	AL159169.2
9.81494e-33	2.10672	0.201	0.306	4.90747e-29	S7	IKBKB
9.94399e-33	2.49642	0.381	0.685	4.972e-29	S7	FIGNL1
1.0835e-32	4.9409	0.249	0.521	5.4175e-29	S7	ABCD2
1.15657e-32	4.90005	0.244	0.437	5.78283e-29	S7	SGSM3
1.23223e-32	1.03934	0.229	0.404	6.16113e-29	S7	CEP290
1.3067e-32	5.08204	0.227	0.396	6.5335e-29	S7	WDR47
1.88156e-32	1.00943	0.202	0.409	9.40781e-29	S7	RIPOR2
2.038e-32	4.10039	0.179	0.293	1.019e-28	S7	AGPAT4
2.28867e-32	3.22013	0.082	0.269	1.14433e-28	S7	L1TD1
2.30358e-32	1.56004	0.157	0.262	1.15179e-28	S7	IL18R1
2.5321e-32	1.1386	0.228	0.443	1.26605e-28	S7	DUSP16
2.58666e-32	3.98655	0.135	0.318	1.29333e-28	S7	TBC1D31
2.7549e-32	5.10953	0.341	0.585	1.37745e-28	S7	ZNF432
3.08156e-32	1.77044	0.221	0.428	1.54078e-28	S7	GRASP
3.66358e-32	0.775818	0.292	0.533	1.83179e-28	S7	SRSF8
3.81215e-32	3.15421	0.192	0.398	1.90608e-28	S7	CYP2R1
3.8369e-32	2.4852	0.19	0.296	1.91845e-28	S7	PCNT
4.12366e-32	3.22296	0.244	0.45	2.06183e-28	S7	PPP2R1B
4.23953e-32	1.53432	0.199	0.374	2.11977e-28	S7	PLEKHA1
4.88722e-32	4.40923	0.269	0.431	2.44361e-28	S7	HCG27
5.04296e-32	5.4511	0.223	0.352	2.52148e-28	S7	AC072061.1
5.0616e-32	4.67971	0.162	0.298	2.5308e-28	S7	AL359962.2
5.7273e-32	4.88573	0.226	0.479	2.86365e-28	S7	EPN2
5.74316e-32	0.96567	0.177	0.343	2.87158e-28	S7	ZNF654
5.80168e-32	4.71789	0.18	0.335	2.90084e-28	S7	2020-03-03
6.14277e-32	3.64104	0.105	0.313	3.07138e-28	S7	TRIM68
6.26853e-32	2.51667	0.265	0.413	3.13426e-28	S7	LINC01588
6.67977e-32	3.49858	0.134	0.284	3.33988e-28	S7	MAP2K4
6.9367e-32	5.99715	0.137	0.305	3.46835e-28	S7	LINC01560
7.00729e-32	2.42523	0.229	0.423	3.50364e-28	S7	EPHB6
7.37785e-32	4.05407	0.238	0.31	3.68893e-28	S7	DENND4A
7.87577e-32	1.78252	0.165	0.252	3.93788e-28	S7	NADK2
8.39159e-32	5.74476	0.167	0.398	4.19579e-28	S7	NCDN
9.23309e-32	3.23923	0.308	0.587	4.61654e-28	S7	ST8SIA1
9.25007e-32	2.78488	0.259	0.42	4.62503e-28	S7	APBA3
1.03181e-31	0.814553	0.14	0.296	5.15904e-28	S7	PAN2
1.0577e-31	3.06786	0.194	0.379	5.28848e-28	S7	DCBLD1
1.40149e-31	3.19738	0.262	0.486	7.00747e-28	S7	ANKRD37
1.41309e-31	1.72602	0.286	0.428	7.06547e-28	S7	HIST1H3H
1.44847e-31	2.11961	0.294	0.465	7.24233e-28	S7	TRGC2
1.52326e-31	4.49668	0.14	0.315	7.61632e-28	S7	AC242426.2
1.69228e-31	0.283171	0.162	0.333	8.46138e-28	S7	MFGE8
1.81572e-31	4.71746	0.04	0.421	9.0786e-28	S7	ZNF578
2.20976e-31	1.25122	0.215	0.403	1.10488e-27	S7	ANAPC4
2.25047e-31	1.58858	0.224	0.481	1.12524e-27	S7	ESR1
2.50857e-31	6.0885	0.281	0.508	1.25428e-27	S7	RMRP
2.56642e-31	4.51403	0.019	0.255	1.28321e-27	S7	KRT7
2.61365e-31	5.89725	0.276	0.433	1.30682e-27	S7	ACP6
2.68367e-31	2.0097	0.204	0.293	1.34183e-27	S7	TMEM62
2.69839e-31	4.24474	0.174	0.313	1.34919e-27	S7	LSM14B
2.83193e-31	4.18596	0.178	0.457	1.41596e-27	S7	NT5M
2.88138e-31	4.77784	0.26	0.453	1.44069e-27	S7	RYR1
2.91305e-31	4.62943	0.079	0.289	1.45653e-27	S7	SLC24A1
2.94507e-31	2.04914	0.358	0.614	1.47254e-27	S7	ARHGEF5
3.1418e-31	3.53153	0.242	0.394	1.5709e-27	S7	CYP3A5
3.99833e-31	5.86835	0.19	0.291	1.99917e-27	S7	BUB1
4.59875e-31	1.73664	0.266	0.525	2.29937e-27	S7	TMEM245
4.73431e-31	2.72471	0.089	0.43	2.36716e-27	S7	VWDE
4.97214e-31	0.320086	0.213	0.365	2.48607e-27	S7	CKAP2
5.38538e-31	3.97152	0.178	0.408	2.69269e-27	S7	BCL2L15
6.0535e-31	2.50764	0.332	0.577	3.02675e-27	S7	LZTS3
6.35129e-31	3.33427	0.234	0.387	3.17564e-27	S7	RNF219
6.85951e-31	5.44839	0.241	0.379	3.42975e-27	S7	PPP1R21
7.68108e-31	4.00336	0.233	0.445	3.84054e-27	S7	CRTAM
8.05825e-31	2.36635	0.184	0.299	4.02912e-27	S7	TGDS
8.50746e-31	1.11441	0.294	0.496	4.25373e-27	S7	HIP1R
8.72551e-31	4.71151	0.171	0.311	4.36276e-27	S7	ST3GAL3
8.92489e-31	1.2651	0.147	0.316	4.46244e-27	S7	ZNF506
9.42203e-31	4.22241	0.131	0.259	4.71101e-27	S7	INPP5A
1.04624e-30	3.82581	0.314	0.567	5.2312e-27	S7	RAP2C-AS1
1.0847e-30	0.869163	0.185	0.294	5.42349e-27	S7	ZNF335
1.15853e-30	2.51992	0.206	0.379	5.79266e-27	S7	WDR89
1.22074e-30	2.44425	0.19	0.496	6.10368e-27	S7	ZNF568
1.27701e-30	5.3655	0.235	0.42	6.38506e-27	S7	ZNF184
1.31082e-30	5.24209	0.199	0.33	6.55412e-27	S7	PTPN13
1.33707e-30	5.20819	0.097	0.291	6.68534e-27	S7	LAPTM4B
1.35038e-30	6.36366	0.217	0.357	6.75192e-27	S7	GET4
1.48698e-30	2.80944	0.2	0.328	7.4349e-27	S7	MAN2A1
1.65505e-30	3.94437	0.181	0.32	8.27525e-27	S7	C1orf50
1.90082e-30	2.37911	0.281	0.437	9.50409e-27	S7	DNAJC9
2.00249e-30	4.91068	0.167	0.332	1.00125e-26	S7	ZNF449
2.06829e-30	6.10022	0.128	0.315	1.03415e-26	S7	AC009163.7
2.1691e-30	5.70302	0.13	0.43	1.08455e-26	S7	AGBL3
2.18866e-30	4.7904	0.273	0.487	1.09433e-26	S7	MANEA
2.21434e-30	1.81855	0.179	0.318	1.10717e-26	S7	FBXO22
2.2283e-30	2.4021	0.383	0.66	1.11415e-26	S7	SLC25A4
2.26662e-30	5.00283	0.156	0.398	1.13331e-26	S7	CLSPN
2.30974e-30	5.495	0.246	0.452	1.15487e-26	S7	TRMT12
2.31389e-30	2.38966	0.24	0.428	1.15694e-26	S7	NSUN6
2.47936e-30	3.81131	0.168	0.303	1.23968e-26	S7	NUP153
2.57221e-30	3.68701	0.223	0.384	1.28611e-26	S7	NCAPH2
2.63287e-30	5.02268	0.203	0.293	1.31643e-26	S7	PIGQ
3.05778e-30	1.58651	0.298	0.526	1.52889e-26	S7	AC087239.1
3.44124e-30	1.27309	0.205	0.433	1.72062e-26	S7	USP11
3.63421e-30	5.53707	0.13	0.342	1.8171e-26	S7	C12orf60
3.90714e-30	5.86497	0.319	0.53	1.95357e-26	S7	TTC12
4.10396e-30	4.43927	0.141	0.428	2.05198e-26	S7	BLK
4.38439e-30	2.36743	0.24	0.406	2.19219e-26	S7	CARNS1
4.47137e-30	0.643944	0.177	0.283	2.23568e-26	S7	CERS4
4.94584e-30	1.56031	0.34	0.663	2.47292e-26	S7	FGFR1
5.37358e-30	1.71808	0.24	0.386	2.68679e-26	S7	CCDC82
5.44592e-30	3.23677	0.238	0.396	2.72296e-26	S7	KCNN4
5.59852e-30	3.81158	0.213	0.428	2.79926e-26	S7	AC018529.2
6.51973e-30	4.72319	0.184	0.56	3.25986e-26	S7	PLAG1
6.55465e-30	0.492429	0.304	0.518	3.27732e-26	S7	H2AFX
6.57218e-30	3.69347	0.136	0.286	3.28609e-26	S7	ZNF141
7.99292e-30	3.8429	0.192	0.332	3.99646e-26	S7	CSTF2
8.34129e-30	4.55904	0.333	0.574	4.17065e-26	S7	AL591895.1
8.36356e-30	2.40117	0.287	0.513	4.18178e-26	S7	AC062029.1
9.63209e-30	4.91727	0.078	0.279	4.81605e-26	S7	ZNF140
9.85696e-30	0.881118	0.105	0.308	4.92848e-26	S7	HSPA1L
1.01679e-29	5.42464	0.181	0.281	5.08396e-26	S7	LINC01353
1.10619e-29	5.41633	0.317	0.477	5.53094e-26	S7	MAP3K10
1.16249e-29	6.06464	0.226	0.44	5.81247e-26	S7	GINS4
1.24128e-29	3.02474	0.139	0.272	6.20641e-26	S7	RANBP10
1.36829e-29	2.80701	0.338	0.604	6.84147e-26	S7	GADD45A
1.42768e-29	2.33213	0.281	0.548	7.13841e-26	S7	ECHDC2
1.47781e-29	6.27644	0.215	0.403	7.38906e-26	S7	CD274
1.47912e-29	4.15981	0.223	0.479	7.3956e-26	S7	LINC00685
1.51622e-29	0.366852	0.254	0.475	7.58109e-26	S7	ZC3H12D
1.59744e-29	3.06051	0.19	0.323	7.98718e-26	S7	KLHL25
1.7497e-29	0.719082	0.25	0.455	8.74851e-26	S7	ABHD17B
1.82711e-29	4.38143	0.097	0.272	9.13555e-26	S7	ZNF558
2.02954e-29	5.38457	0.171	0.467	1.01477e-25	S7	THNSL1
2.07299e-29	2.30006	0.197	0.362	1.03649e-25	S7	ZNF407
2.18376e-29	2.82688	0.147	0.409	1.09188e-25	S7	ZNF133
2.33102e-29	3.95161	0.299	0.526	1.16551e-25	S7	UBE3D
2.54805e-29	0.348075	0.284	0.428	1.27402e-25	S7	ARL6IP1
2.61398e-29	1.04393	0.375	0.611	1.30699e-25	S7	KCNK12
2.63711e-29	2.47084	0.238	0.338	1.31856e-25	S7	BRCA2
2.66513e-29	0.584339	0.243	0.379	1.33257e-25	S7	FAM169A
2.76069e-29	2.18239	0.289	0.518	1.38034e-25	S7	PIK3C2B
3.04671e-29	1.69188	0.24	0.347	1.52335e-25	S7	UBALD1
3.2717e-29	3.33623	0.22	0.328	1.63585e-25	S7	GORAB
3.3035e-29	1.01718	0.278	0.525	1.65175e-25	S7	CD82
3.48855e-29	5.03727	0.228	0.459	1.74428e-25	S7	PLXNA4
3.7459e-29	5.41415	0.196	0.389	1.87295e-25	S7	SWT1
3.91406e-29	5.17062	0.124	0.381	1.95703e-25	S7	BBS10
4.00796e-29	1.62729	0.156	0.261	2.00398e-25	S7	CENPU
4.13665e-29	0.719233	0.365	0.606	2.06833e-25	S7	ZBTB49
4.15849e-29	4.20518	0.172	0.325	2.07925e-25	S7	TUFT1
4.76002e-29	3.80236	0.166	0.421	2.38001e-25	S7	KLHL3
4.84847e-29	4.94858	0.22	0.325	2.42424e-25	S7	CENPJ
5.01709e-29	1.20434	0.307	0.536	2.50854e-25	S7	PDCD1
5.30184e-29	3.46165	0.26	0.487	2.65092e-25	S7	TAF4B
5.6618e-29	5.97234	0.239	0.401	2.8309e-25	S7	ZNF429
5.7016e-29	4.31557	0.163	0.394	2.8508e-25	S7	SLC35G1
5.73665e-29	5.38985	0.092	0.34	2.86833e-25	S7	AC011611.4
7.39941e-29	3.02515	0.292	0.521	3.6997e-25	S7	AL645728.1
8.53134e-29	1.05153	0.22	0.365	4.26567e-25	S7	HPS4
8.93518e-29	4.40316	0.115	0.264	4.46759e-25	S7	FKRP
1.01307e-28	2.16955	0.316	0.486	5.06536e-25	S7	PRDM8
1.08621e-28	0.7599	0.151	0.425	5.43106e-25	S7	PLEKHF1
1.10146e-28	0.520735	0.162	0.362	5.50729e-25	S7	KLHL6
1.11497e-28	1.08376	0.193	0.289	5.57485e-25	S7	CEP135
1.14648e-28	3.55045	0.204	0.299	5.7324e-25	S7	MLYCD
1.14948e-28	2.6986	0.203	0.349	5.74739e-25	S7	REV3L
1.26718e-28	1.57572	0.29	0.421	6.3359e-25	S7	FBXO38
1.42256e-28	3.10936	0.246	0.426	7.11282e-25	S7	DHX33
1.42256e-28	2.78761	0.194	0.264	7.11282e-25	S7	ABCB10
1.49092e-28	2.68562	0.072	0.404	7.4546e-25	S7	CYP27B1
1.601e-28	5.05718	0.147	0.298	8.005e-25	S7	OMG
1.61637e-28	4.10096	0.185	0.313	8.08183e-25	S7	TRDMT1
1.6404e-28	3.64573	0.11	0.42	8.20202e-25	S7	TUBG2
1.65615e-28	2.49	0.131	0.262	8.28073e-25	S7	AC133919.1
1.81416e-28	5.28637	0.228	0.335	9.07082e-25	S7	SLC4A8
2.02188e-28	4.38854	0.273	0.448	1.01094e-24	S7	AL683813.1
2.15766e-28	1.78876	0.267	0.418	1.07883e-24	S7	SLC16A4
2.67666e-28	2.905	0.197	0.343	1.33833e-24	S7	ATXN7L2
2.72808e-28	0.660186	0.286	0.416	1.36404e-24	S7	ST6GALNAC6
3.02887e-28	4.35721	0.149	0.437	1.51444e-24	S7	ZNF175
3.32214e-28	5.03052	0.336	0.545	1.66107e-24	S7	LINC00954
3.77473e-28	5.30775	0.111	0.276	1.88736e-24	S7	ADCY4
3.86699e-28	1.47662	0.153	0.262	1.93349e-24	S7	ZBED4
3.96832e-28	5.49137	0.201	0.408	1.98416e-24	S7	CXorf57
4.13596e-28	5.58173	0.037	0.276	2.06798e-24	S7	MREG
4.2884e-28	3.50868	0.154	0.323	2.1442e-24	S7	E4F1
4.45408e-28	1.38085	0.21	0.308	2.22704e-24	S7	G3BP1
5.10306e-28	5.09628	0.265	0.509	2.55153e-24	S7	AC090229.1
5.83569e-28	4.93049	0.278	0.496	2.91784e-24	S7	PRNCR1
5.97268e-28	3.59983	0.181	0.34	2.98634e-24	S7	AC106886.5
6.0294e-28	5.55437	0.142	0.404	3.0147e-24	S7	ZNF573
6.35925e-28	0.454548	0.262	0.408	3.17962e-24	S7	TFDP1
7.22075e-28	6.24122	0.151	0.31	3.61038e-24	S7	AC010618.3
8.88547e-28	2.72355	0.207	0.335	4.44273e-24	S7	ZUP1
1.0251e-27	0.637345	0.186	0.321	5.1255e-24	S7	MDK
1.09676e-27	0.997694	0.163	0.398	5.48379e-24	S7	IPPK
1.41951e-27	5.2473	0.276	0.474	7.09757e-24	S7	TSPAN5
1.55251e-27	4.51893	0.142	0.257	7.76255e-24	S7	TUBG1
1.56447e-27	5.06413	0.224	0.352	7.82234e-24	S7	REM2
1.57652e-27	4.19139	0.146	0.443	7.8826e-24	S7	ELMO3
1.60773e-27	5.92363	0.212	0.335	8.03867e-24	S7	GPD1L
1.62011e-27	4.33704	0.09	0.272	8.10057e-24	S7	AC116913.1
1.73884e-27	5.10775	0.173	0.299	8.6942e-24	S7	TBCCD1
1.77324e-27	4.55178	0.292	0.547	8.86621e-24	S7	PHLDB3
1.82223e-27	3.24592	0.113	0.267	9.11114e-24	S7	ARHGAP35
1.85037e-27	5.65733	0.245	0.381	9.25185e-24	S7	ANO8
2.01475e-27	2.72965	0.169	0.281	1.00737e-23	S7	BRD8
2.07211e-27	3.08667	0.328	0.582	1.03605e-23	S7	KRTCAP3
2.19733e-27	5.58262	0.096	0.291	1.09867e-23	S7	ZNF461
2.56044e-27	5.6721	0.309	0.53	1.28022e-23	S7	LINC01431
2.64439e-27	2.825	0.145	0.403	1.32219e-23	S7	ULBP2
2.64888e-27	5.64041	0.209	0.359	1.32444e-23	S7	LINC02084
2.96782e-27	3.3473	0.296	0.472	1.48391e-23	S7	AC048341.1
2.99564e-27	0.573026	0.272	0.494	1.49782e-23	S7	LRBA
3.00582e-27	2.9322	0.211	0.431	1.50291e-23	S7	BATF
3.02628e-27	5.93397	0.187	0.288	1.51314e-23	S7	YY2
3.20313e-27	3.07336	0.167	0.259	1.60157e-23	S7	CFAP20
3.40751e-27	2.53604	0.246	0.597	1.70375e-23	S7	ZNF540
3.42487e-27	0.58227	0.294	0.508	1.71244e-23	S7	LYPLAL1
3.62788e-27	1.64699	0.18	0.308	1.81394e-23	S7	FAM217B
3.74014e-27	5.84829	0.374	0.594	1.87007e-23	S7	AC084824.5
3.80077e-27	0.789767	0.059	0.332	1.90039e-23	S7	ZNF620
4.00887e-27	0.462101	0.153	0.288	2.00443e-23	S7	RIPK1
4.29673e-27	2.03018	0.251	0.396	2.14837e-23	S7	TTN-AS1
4.56633e-27	2.16994	0.254	0.404	2.28316e-23	S7	DOPEY1
4.60897e-27	3.58967	0.235	0.411	2.30448e-23	S7	CEP152
4.83224e-27	0.965021	0.169	0.252	2.41612e-23	S7	NSUN4
4.87735e-27	5.96447	0.204	0.323	2.43867e-23	S7	AC018647.2
5.81321e-27	3.30176	0.154	0.333	2.90661e-23	S7	IL2RA
5.99237e-27	0.755539	0.137	0.316	2.99619e-23	S7	AP000766.1
6.26087e-27	4.85073	0.225	0.335	3.13043e-23	S7	AC144652.1
6.89195e-27	1.55963	0.179	0.357	3.44597e-23	S7	SKIV2L
7.28573e-27	4.7323	0.106	0.437	3.64286e-23	S7	ZNF165
7.32261e-27	5.25878	0.169	0.399	3.66131e-23	S7	LINC02446
7.50984e-27	1.99263	0.204	0.387	3.75492e-23	S7	MEG8
7.72127e-27	0.776126	0.199	0.279	3.86063e-23	S7	IBA57
7.79305e-27	0.783206	0.238	0.416	3.89652e-23	S7	IFITM1
7.83248e-27	4.14494	0.138	0.325	3.91624e-23	S7	ZNF724
8.04615e-27	5.01182	0.217	0.415	4.02307e-23	S7	ZNF222
8.2795e-27	5.90691	0.162	0.299	4.13975e-23	S7	AGAP4
8.56984e-27	3.84185	0.108	0.289	4.28492e-23	S7	AL020996.1
9.62326e-27	1.59509	0.328	0.592	4.81163e-23	S7	MAF
1.07237e-26	4.5241	0.212	0.398	5.36183e-23	S7	SLC25A30
1.07417e-26	5.17039	0.129	0.389	5.37083e-23	S7	TFR2
1.09417e-26	2.78722	0.282	0.413	5.47087e-23	S7	IGFBP4
1.29387e-26	2.84514	0.241	0.343	6.46933e-23	S7	ALMS1
1.33124e-26	1.12862	0.228	0.401	6.65618e-23	S7	SUPT20H
1.38698e-26	2.61571	0.115	0.377	6.93492e-23	S7	MOCS3
1.41276e-26	4.12685	0.292	0.526	7.0638e-23	S7	SIDT1-AS1
1.49298e-26	1.17383	0.228	0.406	7.46488e-23	S7	EIF2AK1
1.68259e-26	1.12507	0.117	0.293	8.41296e-23	S7	LINC00539
1.86778e-26	4.70674	0.162	0.364	9.33889e-23	S7	TMTC3
1.89448e-26	2.62837	0.213	0.279	9.47239e-23	S7	WDR7
2.03715e-26	4.8021	0.131	0.362	1.01857e-22	S7	PSMD6-AS1
2.04566e-26	3.11927	0.23	0.438	1.02283e-22	S7	SKI
2.34933e-26	5.52056	0.192	0.352	1.17467e-22	S7	C22orf34
2.39279e-26	4.94182	0.158	0.298	1.1964e-22	S7	LRRC37A3
2.42895e-26	2.85968	0.194	0.313	1.21447e-22	S7	KHDC1
2.49248e-26	1.92402	0.129	0.321	1.24624e-22	S7	ZNF268
2.58766e-26	5.06945	0.082	0.254	1.29383e-22	S7	AC093525.7
2.60929e-26	2.48607	0.245	0.389	1.30464e-22	S7	ANKMY1
2.62891e-26	3.73989	0.333	0.579	1.31446e-22	S7	AP002495.2
2.67082e-26	3.38401	0.26	0.401	1.33541e-22	S7	NPIPA1
2.89051e-26	5.93639	0.216	0.359	1.44526e-22	S7	AC004982.2
3.12291e-26	0.576481	0.155	0.279	1.56145e-22	S7	ENC1
3.63261e-26	4.02782	0.218	0.286	1.8163e-22	S7	HACE1
3.64469e-26	4.34399	0.166	0.325	1.82235e-22	S7	RAB39B
3.81175e-26	1.73	0.167	0.283	1.90588e-22	S7	TRPS1
3.89165e-26	1.43732	0.271	0.394	1.94582e-22	S7	CBX7
3.99302e-26	5.5523	0.216	0.45	1.99651e-22	S7	L2HGDH
4.47331e-26	0.485323	0.169	0.318	2.23666e-22	S7	RPS6KA5
4.48445e-26	4.31401	0.21	0.332	2.24222e-22	S7	KCTD11
4.62022e-26	4.54695	0.168	0.327	2.31011e-22	S7	AC068338.3
4.63939e-26	5.20127	0.121	0.347	2.3197e-22	S7	PEX7
4.6974e-26	2.1704	0.232	0.337	2.3487e-22	S7	DIABLO.1
4.75612e-26	4.2268	0.177	0.313	2.37806e-22	S7	GTF3C1
4.81158e-26	2.25566	0.303	0.469	2.40579e-22	S7	SLC41A1
5.10289e-26	5.81397	0.138	0.332	2.55145e-22	S7	AMY2B
5.15809e-26	5.62578	0.096	0.321	2.57905e-22	S7	AL022322.2
5.4341e-26	3.15865	0.17	0.327	2.71705e-22	S7	IRAK2
5.54306e-26	5.12582	0.188	0.284	2.77153e-22	S7	LIN52
5.89282e-26	4.53537	0.255	0.367	2.94641e-22	S7	ORC2
5.95156e-26	2.51261	0.294	0.528	2.97578e-22	S7	ZNF75A
6.49632e-26	1.94911	0.297	0.475	3.24816e-22	S7	AL021368.2
7.038e-26	5.92857	0.069	0.271	3.519e-22	S7	MON1A
7.50586e-26	0.888721	0.197	0.274	3.75293e-22	S7	BARD1
7.60557e-26	4.23472	0.065	0.369	3.80278e-22	S7	PGBD1
8.1108e-26	4.08643	0.184	0.291	4.0554e-22	S7	NEMP1
8.23882e-26	1.46667	0.189	0.259	4.11941e-22	S7	TVP23C
8.41726e-26	2.80939	0.176	0.274	4.20863e-22	S7	LAYN
8.4381e-26	3.61396	0.289	0.381	4.21905e-22	S7	TPX2
8.6564e-26	3.31878	0.213	0.343	4.3282e-22	S7	SP4
9.82668e-26	4.58029	0.244	0.357	4.91334e-22	S7	ACTA2
1.05906e-25	1.92629	0.363	0.565	5.29528e-22	S7	SIRPG
1.09357e-25	1.33416	0.232	0.552	5.46784e-22	S7	PBX4
1.25132e-25	1.95414	0.206	0.301	6.25659e-22	S7	TRG-AS1
1.44694e-25	2.3021	0.174	0.261	7.23469e-22	S7	STAT5A
1.65918e-25	5.17022	0.18	0.316	8.29589e-22	S7	ZFP64
1.74131e-25	1.60524	0.235	0.501	8.70657e-22	S7	NPAT
1.79339e-25	5.25804	0.267	0.374	8.96697e-22	S7	AC087623.3
1.86372e-25	3.43607	0.17	0.365	9.3186e-22	S7	AL022238.2
1.8775e-25	5.06191	0.196	0.279	9.38748e-22	S7	NPIPB15
1.98002e-25	4.87965	0.208	0.376	9.90012e-22	S7	CENPW
2.39136e-25	1.22438	0.152	0.259	1.19568e-21	S7	ZNF398
2.59471e-25	4.03378	0.244	0.367	1.29735e-21	S7	ZNF649
2.70492e-25	1.96698	0.375	0.616	1.35246e-21	S7	SAMD12
2.73375e-25	5.82976	0.104	0.338	1.36688e-21	S7	DHRS4-AS1
3.06667e-25	4.13333	0.171	0.354	1.53333e-21	S7	PXMP4
3.25716e-25	2.88396	0.292	0.482	1.62858e-21	S7	USP13
3.26247e-25	4.70329	0.158	0.306	1.63123e-21	S7	SLC45A4
3.60592e-25	1.03408	0.282	0.484	1.80296e-21	S7	KIF21A
3.65018e-25	4.84272	0.203	0.264	1.82509e-21	S7	CARF
3.80165e-25	6.02254	0.421	0.707	1.90083e-21	S7	ACSL6
4.20812e-25	0.633627	0.293	0.484	2.10406e-21	S7	HIST2H2AC
4.22867e-25	3.73263	0.183	0.335	2.11434e-21	S7	ZNF566
4.45063e-25	2.59542	0.151	0.254	2.22532e-21	S7	UBE2O
4.48327e-25	2.674	0.197	0.315	2.24164e-21	S7	CROT
5.30296e-25	3.12717	0.342	0.557	2.65148e-21	S7	SH2D3A
5.67648e-25	0.367003	0.164	0.271	2.83824e-21	S7	SYTL2
6.00757e-25	6.00777	0.079	0.389	3.00378e-21	S7	AP001267.2
6.75547e-25	4.86883	0.273	0.663	3.37774e-21	S7	AL157373.2
6.80482e-25	1.81732	0.214	0.333	3.40241e-21	S7	YTHDC2
6.91577e-25	5.11186	0.269	0.519	3.45789e-21	S7	GCNT4
6.9832e-25	5.93853	0.24	0.421	3.4916e-21	S7	RTL10
8.60122e-25	1.34895	0.251	0.401	4.30061e-21	S7	ST6GAL1
8.78358e-25	1.05058	0.342	0.606	4.39179e-21	S7	LIMA1
8.79067e-25	1.72755	0.254	0.464	4.39533e-21	S7	CCT6B
8.84759e-25	1.85691	0.179	0.32	4.42379e-21	S7	CMC4
9.26385e-25	4.81626	0.303	0.513	4.63193e-21	S7	SNURF
9.58294e-25	5.4824	0.09	0.299	4.79147e-21	S7	CDHR3
1.1213e-24	3.98598	0.187	0.42	5.60649e-21	S7	PNMA3
1.18533e-24	6.19071	0.303	0.491	5.92663e-21	S7	ITFG2-AS1
1.20068e-24	2.76306	0.206	0.32	6.00341e-21	S7	TUBGCP4
1.2846e-24	1.92322	0.163	0.447	6.42299e-21	S7	GPLD1
1.30228e-24	4.77219	0.232	0.342	6.51138e-21	S7	AC010331.1
1.32551e-24	2.06327	0.212	0.447	6.62755e-21	S7	AP005482.1
1.34374e-24	2.11655	0.343	0.533	6.71872e-21	S7	ARL15
1.38429e-24	5.87009	0.206	0.328	6.92147e-21	S7	AC009053.2
1.52311e-24	1.2418	0.267	0.457	7.61556e-21	S7	GRK5
1.56023e-24	4.74306	0.126	0.354	7.80116e-21	S7	CCDC142
1.58548e-24	2.38523	0.326	0.482	7.92738e-21	S7	GMNN
1.615e-24	1.65057	0.222	0.352	8.07502e-21	S7	FBXO31
1.6163e-24	2.95033	0.292	0.453	8.08151e-21	S7	UGDH
1.66766e-24	1.9814	0.178	0.259	8.33832e-21	S7	BCLAF3
1.67705e-24	3.74446	0.251	0.36	8.38527e-21	S7	USP42
1.6892e-24	5.28146	0.113	0.328	8.44601e-21	S7	AP002433.1
1.7028e-24	5.00571	0.264	0.365	8.51401e-21	S7	POT1
1.76961e-24	3.06365	0.192	0.504	8.84804e-21	S7	EXD2
1.77529e-24	5.39516	0.057	0.357	8.87646e-21	S7	NCKAP1
1.96701e-24	2.68906	0.247	0.386	9.83507e-21	S7	MFAP3
2.09543e-24	4.14761	0.149	0.286	1.04772e-20	S7	GIMAP6
2.16359e-24	5.0778	0.235	0.303	1.0818e-20	S7	PAN3-AS1
2.18097e-24	0.867875	0.245	0.416	1.09048e-20	S7	PLXNA3
2.21083e-24	4.34504	0.154	0.34	1.10542e-20	S7	AL354733.3
2.41989e-24	0.323991	0.192	0.293	1.20995e-20	S7	NR1D1
2.58581e-24	5.46477	0.299	0.565	1.29291e-20	S7	ZXDA
2.59823e-24	0.790749	0.203	0.301	1.29912e-20	S7	HNRNPAB
2.75639e-24	2.21492	0.358	0.614	1.37819e-20	S7	CD84
2.78736e-24	4.29516	0.187	0.294	1.39368e-20	S7	S100PBP
2.83221e-24	4.03814	0.148	0.313	1.41611e-20	S7	COCH
2.85491e-24	0.466901	0.378	0.677	1.42745e-20	S7	HEATR1
2.94984e-24	0.86218	0.322	0.585	1.47492e-20	S7	RAPGEFL1
2.99728e-24	2.00092	0.147	0.277	1.49864e-20	S7	ZNFX1
3.08213e-24	5.89047	0.337	0.577	1.54106e-20	S7	TTC33
3.09444e-24	3.45074	0.122	0.269	1.54722e-20	S7	BBS4
3.41861e-24	3.86347	0.154	0.276	1.70931e-20	S7	AL139246.5
3.59739e-24	3.45413	0.224	0.42	1.7987e-20	S7	LDOC1
3.74646e-24	6.48548	0.263	0.508	1.87323e-20	S7	PLPP6
3.91097e-24	5.13414	0.172	0.266	1.95548e-20	S7	AC005726.1
4.04706e-24	5.37649	0.04	0.34	2.02353e-20	S7	U62317.3
4.22464e-24	2.23842	0.179	0.425	2.11232e-20	S7	EPHA4
4.24821e-24	2.02756	0.211	0.311	2.12411e-20	S7	DBT
4.25159e-24	4.25446	0.171	0.294	2.1258e-20	S7	ATAT1
4.34038e-24	5.97658	0.176	0.338	2.17019e-20	S7	PRUNE1
4.35766e-24	0.598215	0.231	0.42	2.17883e-20	S7	TOGARAM1
4.50199e-24	4.88205	0.304	0.487	2.25099e-20	S7	ADTRP
4.59595e-24	0.844497	0.23	0.479	2.29798e-20	S7	IL21R
4.64366e-24	1.42998	0.271	0.452	2.32183e-20	S7	IL4R
4.89743e-24	1.0187	0.292	0.31	2.44872e-20	S7	GADD45B
4.96397e-24	5.21153	0.096	0.484	2.48199e-20	S7	LINC00887
5.71684e-24	4.65963	0.106	0.293	2.85842e-20	S7	WDR35
5.90568e-24	4.47687	0.281	0.372	2.95284e-20	S7	FOCAD
5.96684e-24	3.1979	0.222	0.43	2.98342e-20	S7	ZNF419
6.02385e-24	3.14141	0.203	0.384	3.01192e-20	S7	MRC2
6.37741e-24	5.6	0.15	0.301	3.1887e-20	S7	PTPRM
6.40778e-24	1.37891	0.383	0.662	3.20389e-20	S7	NELL2
6.71953e-24	4.07207	0.196	0.443	3.35976e-20	S7	PYGM
7.35961e-24	0.961013	0.185	0.371	3.6798e-20	S7	WRN
7.39461e-24	2.71179	0.261	0.46	3.69731e-20	S7	FRMD4B
7.64431e-24	5.80625	0.215	0.364	3.82215e-20	S7	AC008906.1
7.69889e-24	5.15207	0.406	0.753	3.84945e-20	S7	POU6F1
9.0522e-24	2.78999	0.219	0.315	4.5261e-20	S7	PPP1R3D
9.76449e-24	3.20033	0.183	0.338	4.88225e-20	S7	AC005261.3
1.01732e-23	0.333212	0.253	0.541	5.0866e-20	S7	FBXO21
1.07672e-23	0.376655	0.241	0.332	5.38362e-20	S7	ACTR5
1.08695e-23	6.57902	0.117	0.333	5.43476e-20	S7	STPG1
1.10945e-23	0.731735	0.291	0.494	5.54723e-20	S7	ITGB1
1.12618e-23	5.32793	0.258	0.416	5.63088e-20	S7	TCEANC
1.13062e-23	3.11093	0.321	0.491	5.6531e-20	S7	RTKN2
1.14406e-23	3.18945	0.25	0.391	5.72028e-20	S7	CDKN2A
1.20508e-23	3.28748	0.141	0.328	6.02538e-20	S7	BCDIN3D
1.20983e-23	3.05458	0.26	0.371	6.04914e-20	S7	AL355488.1
1.30372e-23	0.7339	0.188	0.316	6.51862e-20	S7	ZNF37A
1.32961e-23	0.312985	0.19	0.386	6.64805e-20	S7	ZNF276
1.35707e-23	2.38081	0.265	0.479	6.78536e-20	S7	AL158163.1
1.49245e-23	2.4836	0.219	0.362	7.46223e-20	S7	TP53INP2
1.67238e-23	4.25336	0.348	0.589	8.36192e-20	S7	CBR3
1.68291e-23	3.98336	0.237	0.487	8.41457e-20	S7	KIAA0391
2.00125e-23	1.47938	0.256	0.437	1.00062e-19	S7	GCN1
2.08769e-23	5.19705	0.308	0.475	1.04385e-19	S7	GPR180
2.13229e-23	0.690872	0.256	0.42	1.06614e-19	S7	TUBB4B
2.1373e-23	3.55093	0.207	0.34	1.06865e-19	S7	LETM2
2.16932e-23	3.91392	0.237	0.428	1.08466e-19	S7	KAT2B
2.25235e-23	0.663567	0.299	0.338	1.12617e-19	S7	HERC1
2.4953e-23	3.73975	0.135	0.299	1.24765e-19	S7	NIFK-AS1
2.57453e-23	3.04721	0.22	0.394	1.28727e-19	S7	AC245060.5
2.74911e-23	1.66303	0.229	0.44	1.37456e-19	S7	SCAI
2.85631e-23	3.37785	0.246	0.359	1.42815e-19	S7	MLLT3
2.91031e-23	3.9794	0.266	0.42	1.45516e-19	S7	SENP3
2.93311e-23	3.34811	0.176	0.283	1.46656e-19	S7	AL691403.2
2.94918e-23	0.352495	0.224	0.347	1.47459e-19	S7	SSX2IP
3.01667e-23	1.79785	0.257	0.408	1.50833e-19	S7	LMOD3
3.07367e-23	0.728964	0.299	0.55	1.53684e-19	S7	ZNF181
3.08809e-23	4.10226	0.129	0.349	1.54404e-19	S7	ATP11A-AS1
3.19339e-23	4.48379	0.206	0.437	1.5967e-19	S7	SV2A
3.43346e-23	3.75527	0.185	0.371	1.71673e-19	S7	PEX3
3.45492e-23	0.545556	0.34	0.565	1.72746e-19	S7	DUSP8
3.55872e-23	3.87714	0.265	0.389	1.77936e-19	S7	AXIN1
3.81405e-23	2.86688	0.276	0.387	1.90703e-19	S7	SMIM8
4.54332e-23	5.6826	0.188	0.291	2.27166e-19	S7	IFFO1
4.83834e-23	4.75601	0.219	0.316	2.41917e-19	S7	TUT1
4.937e-23	4.95916	0.192	0.404	2.4685e-19	S7	WDR62
5.1844e-23	2.14797	0.126	0.482	2.5922e-19	S7	SDR42E1
5.33124e-23	5.12727	0.217	0.308	2.66562e-19	S7	LINC01730
5.88291e-23	4.25165	0.272	0.379	2.94146e-19	S7	SMC6
6.34201e-23	2.58652	0.241	0.365	3.171e-19	S7	HIVEP2
6.37648e-23	5.57841	0.23	0.279	3.18824e-19	S7	AC010969.2
6.62815e-23	0.45897	0.205	0.294	3.31407e-19	S7	LRIG2
6.86835e-23	3.11154	0.211	0.335	3.43418e-19	S7	CENPF
6.87899e-23	6.1619	0.184	0.401	3.4395e-19	S7	CSRNP2
6.87899e-23	1.21601	0.212	0.362	3.4395e-19	S7	USP20
7.39205e-23	1.86615	0.113	0.264	3.69602e-19	S7	NRIP3
7.6301e-23	6.1677	0.092	0.403	3.81505e-19	S7	CAMK2N1
7.83325e-23	1.59077	0.309	0.501	3.91662e-19	S7	CBFA2T2
7.88182e-23	1.83313	0.351	0.596	3.94091e-19	S7	WDR36
8.18591e-23	4.04788	0.138	0.262	4.09295e-19	S7	AF213884.3
8.47538e-23	2.25089	0.408	0.597	4.23769e-19	S7	AC090152.1
8.60063e-23	1.01316	0.207	0.279	4.30032e-19	S7	ELP1
9.39152e-23	0.308238	0.194	0.394	4.69576e-19	S7	GNA15
9.56697e-23	0.538592	0.27	0.475	4.78349e-19	S7	MTRR
9.71567e-23	3.69791	0.283	0.421	4.85783e-19	S7	NOC3L
9.9891e-23	4.97204	0.221	0.342	4.99455e-19	S7	ANKHD1-EIF4EBP3
1.00277e-22	1.22665	0.365	0.623	5.01384e-19	S7	ATAD2
1.0207e-22	4.90467	0.152	0.547	5.10351e-19	S7	RHCE
1.07065e-22	2.79655	0.243	0.415	5.35323e-19	S7	CHORDC1
1.11182e-22	3.4405	0.201	0.447	5.55911e-19	S7	GIN1
1.13518e-22	2.97152	0.083	0.35	5.67589e-19	S7	SRRM2-AS1
1.16618e-22	1.369	0.528	0.821	5.83088e-19	S7	GPR174
1.17972e-22	1.39729	0.178	0.345	5.89859e-19	S7	NIPAL3
1.21566e-22	1.9934	0.198	0.33	6.07828e-19	S7	AFDN
1.24499e-22	0.765004	0.222	0.294	6.22496e-19	S7	DDIT3
1.24979e-22	2.76592	0.431	0.711	6.24895e-19	S7	KPNA2
1.26624e-22	2.56752	0.286	0.448	6.33118e-19	S7	CRIP2
1.28586e-22	0.952008	0.29	0.274	6.4293e-19	S7	RAB5IF
1.3559e-22	0.373049	0.264	0.277	6.77951e-19	S7	TOP1
1.40792e-22	0.630915	0.201	0.308	7.03962e-19	S7	CTDP1
1.44185e-22	3.09806	0.11	0.271	7.20925e-19	S7	C1orf54
1.51913e-22	3.60907	0.314	0.487	7.59564e-19	S7	UBE2S
1.64911e-22	1.83569	0.367	0.619	8.24554e-19	S7	TESPA1
1.71356e-22	5.33158	0.248	0.437	8.56782e-19	S7	SLC16A10
2.22138e-22	4.83297	0.087	0.377	1.11069e-18	S7	ZNF354C
2.2886e-22	0.601655	0.224	0.298	1.1443e-18	S7	ATP13A3
2.5489e-22	1.97523	0.233	0.386	1.27445e-18	S7	FAM129A
2.87769e-22	2.9444	0.19	0.362	1.43885e-18	S7	SLC25A17
3.22622e-22	1.27996	0.355	0.596	1.61311e-18	S7	PITPNC1
3.23114e-22	1.9854	0.122	0.274	1.61557e-18	S7	KLHL26
3.36422e-22	2.52073	0.398	0.641	1.68211e-18	S7	AC090948.1
3.41843e-22	1.66028	0.315	0.525	1.70922e-18	S7	PLIN2
3.59179e-22	0.449117	0.309	0.565	1.79589e-18	S7	SP140L
3.64131e-22	1.95229	0.188	0.308	1.82066e-18	S7	PLK2
3.71405e-22	2.4668	0.15	0.425	1.85702e-18	S7	ITGA3
3.81133e-22	2.27761	0.294	0.494	1.90567e-18	S7	ALOX5AP
3.86973e-22	2.55077	0.407	0.631	1.93487e-18	S7	AC133644.2
4.24564e-22	0.629729	0.301	0.489	2.12282e-18	S7	TMEM14B
4.30735e-22	4.34523	0.134	0.279	2.15367e-18	S7	IFIT1
4.32045e-22	0.911145	0.333	0.501	2.16023e-18	S7	SRRT
4.47402e-22	4.73444	0.195	0.513	2.23701e-18	S7	LINC02288
4.81941e-22	5.93842	0.017	0.266	2.4097e-18	S7	ZNF888
4.86348e-22	0.538004	0.179	0.288	2.43174e-18	S7	AC074117.1
4.99051e-22	4.74267	0.236	0.374	2.49525e-18	S7	LINC02328
5.21878e-22	5.66075	0.246	0.398	2.60939e-18	S7	AC114490.3
5.28245e-22	1.60717	0.192	0.261	2.64123e-18	S7	TCAF1
6.70973e-22	1.35709	0.283	0.525	3.35487e-18	S7	DND1
7.03691e-22	0.760531	0.32	0.513	3.51846e-18	S7	HSPD1
7.22e-22	1.32723	0.196	0.291	3.61e-18	S7	TMEM241
7.24184e-22	5.24386	0.36	0.57	3.62092e-18	S7	TRIM32
7.60042e-22	4.55405	0.249	0.384	3.80021e-18	S7	GDPD5
8.04303e-22	1.23363	0.29	0.514	4.02152e-18	S7	LINC00662
8.11006e-22	1.10083	0.289	0.487	4.05503e-18	S7	HELB
8.27693e-22	0.87865	0.442	0.701	4.13847e-18	S7	MIR194-2HG
8.4472e-22	1.08415	0.313	0.491	4.2236e-18	S7	P2RX5
8.9453e-22	2.57328	0.342	0.607	4.47265e-18	S7	LBH
9.18436e-22	2.09265	0.328	0.511	4.59218e-18	S7	NSD2
9.72544e-22	3.54757	0.279	0.477	4.86272e-18	S7	AC016957.2
1.01671e-21	5.17148	0.169	0.274	5.08357e-18	S7	MPZ
1.15278e-21	2.25907	0.31	0.518	5.76392e-18	S7	TENM1
1.16761e-21	5.08639	0.112	0.261	5.83803e-18	S7	ZNF45
1.17641e-21	1.3145	0.194	0.284	5.88207e-18	S7	PIAS3
1.20504e-21	0.983479	0.162	0.264	6.02521e-18	S7	DENND4C
1.24366e-21	1.96292	0.255	0.416	6.21832e-18	S7	HOXB2
1.28544e-21	3.03634	0.103	0.269	6.4272e-18	S7	TNF
1.30783e-21	4.22869	0.181	0.594	6.53913e-18	S7	LZTS1
1.54012e-21	5.78663	0.272	0.411	7.70058e-18	S7	ARHGAP11B
1.54127e-21	2.37779	0.281	0.479	7.70635e-18	S7	NUP35
1.55636e-21	4.2501	0.203	0.276	7.78178e-18	S7	MCM4
1.70652e-21	2.80586	0.316	0.477	8.53261e-18	S7	STAMBPL1
1.72579e-21	5.52094	0.144	0.365	8.62894e-18	S7	AL121845.1
1.74266e-21	3.88397	0.238	0.365	8.7133e-18	S7	FAM120B
1.80638e-21	4.30851	0.208	0.293	9.0319e-18	S7	AC073320.1
2.00719e-21	0.634559	0.244	0.411	1.0036e-17	S7	USP37
2.04657e-21	2.92908	0.171	0.338	1.02328e-17	S7	RASGEF1A
2.04809e-21	3.12259	0.417	0.657	1.02405e-17	S7	PCNX2
2.10706e-21	5.75737	0.146	0.276	1.05353e-17	S7	APOBEC3D
2.1677e-21	4.62681	0.213	0.332	1.08385e-17	S7	SMYD4
2.20524e-21	1.70604	0.259	0.349	1.10262e-17	S7	GOPC
2.22342e-21	2.1363	0.293	0.46	1.11171e-17	S7	SLA
2.37962e-21	5.83494	0.279	0.525	1.18981e-17	S7	PLEKHG1
2.95566e-21	0.487297	0.283	0.45	1.47783e-17	S7	CLUAP1
3.07682e-21	3.75172	0.217	0.409	1.53841e-17	S7	TNFSF8
3.12525e-21	4.80342	0.275	0.404	1.56262e-17	S7	GCLM
3.18862e-21	3.59057	0.324	0.457	1.59431e-17	S7	SMC4
3.32662e-21	5.46953	0.197	0.31	1.66331e-17	S7	LINC00910
3.40667e-21	2.89994	0.251	0.399	1.70333e-17	S7	TNRC6C
3.54082e-21	0.963847	0.212	0.301	1.77041e-17	S7	AC005253.1
3.65027e-21	2.99974	0.228	0.342	1.82514e-17	S7	AL445248.1
3.6557e-21	5.48914	0.302	0.479	1.82785e-17	S7	TAF1A
3.73524e-21	5.46589	0.172	0.337	1.86762e-17	S7	C9orf40
3.7547e-21	2.58982	0.251	0.399	1.87735e-17	S7	IKZF2
4.20902e-21	0.612087	0.224	0.364	2.10451e-17	S7	MYO1C
4.35821e-21	1.34319	0.28	0.467	2.1791e-17	S7	NOL9
4.57318e-21	4.60547	0.169	0.288	2.28659e-17	S7	FANCB
4.614e-21	1.94219	0.253	0.266	2.307e-17	S7	KDM4A
4.84504e-21	5.51863	0.169	0.425	2.42252e-17	S7	CDKN2B
5.15189e-21	5.24183	0.099	0.296	2.57594e-17	S7	HLA-G
5.21321e-21	5.71915	0.081	0.315	2.60661e-17	S7	MYO15A
5.95927e-21	4.59527	0.323	0.384	2.97964e-17	S7	FCRL3
5.98573e-21	5.33673	0.221	0.315	2.99287e-17	S7	ZNF619
6.41578e-21	5.3888	0.274	0.53	3.20789e-17	S7	KIAA1324
6.59818e-21	1.27306	0.266	0.374	3.29909e-17	S7	OTUD3
6.64702e-21	5.70351	0.22	0.47	3.32351e-17	S7	ZNF250
7.08736e-21	5.34331	0.255	0.381	3.54368e-17	S7	HAUS5
7.7481e-21	2.02512	0.236	0.337	3.87405e-17	S7	INTS4
8.48217e-21	0.387209	0.313	0.547	4.24108e-17	S7	NR4A3
8.68416e-21	0.510838	0.371	0.628	4.34208e-17	S7	GPR171
8.7934e-21	4.99701	0.24	0.577	4.3967e-17	S7	SDCBP2
8.8193e-21	3.09014	0.149	0.279	4.40965e-17	S7	DAPK2
9.61821e-21	1.46406	0.266	0.42	4.80911e-17	S7	GXYLT1
1.02828e-20	5.9328	0.256	0.45	5.14142e-17	S7	ZNF527
1.12209e-20	2.5995	0.191	0.335	5.61045e-17	S7	ZNF513
1.15041e-20	0.538198	0.248	0.591	5.75207e-17	S7	HIST1H1A
1.17944e-20	1.12521	0.292	0.415	5.89722e-17	S7	PMS1
1.24698e-20	3.73927	0.362	0.575	6.23489e-17	S7	TRBV28
1.50055e-20	3.60104	0.343	0.487	7.50276e-17	S7	VAMP1
1.52153e-20	0.556492	0.332	0.616	7.60767e-17	S7	DUSP4
1.58624e-20	4.65177	0.198	0.431	7.93118e-17	S7	MALINC1
1.63923e-20	3.97259	0.262	0.381	8.19616e-17	S7	NEMP2
1.73781e-20	1.49852	0.24	0.398	8.68903e-17	S7	SYCE1L
1.81688e-20	2.51989	0.371	0.651	9.08442e-17	S7	AC099811.4
1.97002e-20	5.19113	0.079	0.289	9.85009e-17	S7	AC067817.2
2.00331e-20	0.79289	0.19	0.343	1.00165e-16	S7	GRAMD1B
2.14525e-20	0.647528	0.218	0.311	1.07262e-16	S7	SPG7
2.241e-20	3.04717	0.232	0.288	1.1205e-16	S7	TMEM131L
2.39609e-20	1.23525	0.417	0.697	1.19804e-16	S7	SFMBT1
2.40482e-20	3.81123	0.285	0.416	1.20241e-16	S7	MAP2K6
2.58046e-20	4.10309	0.374	0.572	1.29023e-16	S7	ZNF680
2.5955e-20	6.20386	0.174	0.31	1.29775e-16	S7	AP000692.2
2.86069e-20	4.53815	0.198	0.301	1.43035e-16	S7	GPR89B
2.93639e-20	3.26061	0.263	0.545	1.46819e-16	S7	EVA1C
2.95991e-20	4.70769	0.158	0.289	1.47996e-16	S7	EXOC3-AS1
3.00098e-20	4.86658	0.228	0.279	1.50049e-16	S7	NTNG2
3.2595e-20	5.26864	0.11	0.308	1.62975e-16	S7	ZNF436
3.34805e-20	3.61891	0.323	0.535	1.67402e-16	S7	IRS2
3.46146e-20	3.53513	0.147	0.335	1.73073e-16	S7	HARBI1
3.58125e-20	2.13401	0.228	0.34	1.79062e-16	S7	ITPR3
3.7974e-20	5.55601	0.279	0.431	1.8987e-16	S7	PI16
3.82496e-20	4.06181	0.158	0.371	1.91248e-16	S7	MYH11
3.85272e-20	5.36257	0.126	0.272	1.92636e-16	S7	AC055713.1
3.8583e-20	5.16977	0.187	0.303	1.92915e-16	S7	BYSL
4.13853e-20	2.34465	0.303	0.447	2.06927e-16	S7	CD109
4.41969e-20	4.02268	0.161	0.335	2.20984e-16	S7	ZNF260
4.64203e-20	4.98381	0.331	0.548	2.32101e-16	S7	SDCBP2-AS1
4.72993e-20	5.97447	0.137	0.333	2.36497e-16	S7	DDX31
4.90009e-20	4.53125	0.179	0.335	2.45005e-16	S7	UPB1
4.91779e-20	0.63709	0.302	0.469	2.4589e-16	S7	DSTN
4.93912e-20	0.578782	0.29	0.364	2.46956e-16	S7	HIST3H2A
5.13149e-20	4.17017	0.244	0.418	2.56574e-16	S7	ZNF80
5.20599e-20	4.78337	0.208	0.321	2.603e-16	S7	MFSD9
5.32359e-20	6.6878	0.248	0.354	2.66179e-16	S7	CHI3L2
5.42815e-20	0.656782	0.232	0.311	2.71407e-16	S7	CHD4
5.44381e-20	1.63093	0.272	0.35	2.7219e-16	S7	HCRT
5.64339e-20	2.58346	0.294	0.462	2.8217e-16	S7	AL035071.1
5.79155e-20	2.48234	0.267	0.347	2.89578e-16	S7	ANKS3
5.89246e-20	2.45154	0.246	0.421	2.94623e-16	S7	PARD6B
6.11708e-20	0.386645	0.333	0.467	3.05854e-16	S7	MAGEH1
6.85283e-20	4.8579	0.243	0.475	3.42641e-16	S7	AC005899.5
7.59921e-20	3.62461	0.271	0.376	3.7996e-16	S7	SLC16A1-AS1
7.63199e-20	1.68276	0.256	0.394	3.816e-16	S7	AGAP2
7.78684e-20	3.78972	0.223	0.396	3.89342e-16	S7	ZNF829
8.41979e-20	1.33281	0.165	0.293	4.2099e-16	S7	SEMA4C
8.58428e-20	3.33863	0.433	0.653	4.29214e-16	S7	ITGA6
8.60892e-20	1.11924	0.14	0.286	4.30446e-16	S7	CCDC102B
8.79594e-20	4.44585	0.217	0.357	4.39797e-16	S7	ZNF354B
9.14274e-20	4.55452	0.156	0.321	4.57137e-16	S7	AC011476.3
9.60561e-20	2.54018	0.415	0.672	4.80281e-16	S7	ZNF862
9.64694e-20	0.998246	0.287	0.377	4.82347e-16	S7	PDP2
1.02663e-19	6.43983	0.217	0.377	5.13315e-16	S7	SPDL1
1.07699e-19	5.36301	0.179	0.332	5.38497e-16	S7	TMEM191C
1.12015e-19	3.27942	0.242	0.533	5.60077e-16	S7	SNTA1
1.12738e-19	0.900689	0.335	0.491	5.63689e-16	S7	MMD
1.13789e-19	2.89973	0.196	0.316	5.68947e-16	S7	ZC2HC1A
1.15756e-19	5.05329	0.31	0.396	5.78781e-16	S7	AC078883.3
1.20822e-19	2.95371	0.308	0.44	6.04108e-16	S7	PLK4
1.22383e-19	3.37678	0.112	0.296	6.11917e-16	S7	ANKRD46
1.28192e-19	2.93445	0.231	0.421	6.40958e-16	S7	TSEN54
1.28558e-19	5.94775	0.174	0.342	6.42789e-16	S7	AL137802.2
1.28833e-19	2.88659	0.41	0.575	6.44165e-16	S7	REXO2
1.29109e-19	5.54138	0.396	0.616	6.45545e-16	S7	ZNF519
1.39738e-19	3.91372	0.165	0.325	6.98691e-16	S7	RACGAP1
1.41239e-19	0.873954	0.209	0.369	7.06197e-16	S7	FANCM
1.44392e-19	0.441137	0.268	0.342	7.21962e-16	S7	ARRDC3
1.47091e-19	2.44082	0.273	0.404	7.35453e-16	S7	DDX20
1.50909e-19	4.92067	0.191	0.32	7.54544e-16	S7	BCAS3
1.69459e-19	0.682823	0.446	0.682	8.47297e-16	S7	LINS1
1.85065e-19	5.43451	0.247	0.442	9.25323e-16	S7	AC073389.1
2.12372e-19	4.52851	0.28	0.547	1.06186e-15	S7	OBSCN
2.4331e-19	0.505158	0.202	0.257	1.21655e-15	S7	ASH1L
2.74588e-19	4.12096	0.188	0.371	1.37294e-15	S7	AL133410.1
2.85671e-19	0.37531	0.326	0.443	1.42835e-15	S7	GABARAPL1
2.91377e-19	3.12061	0.307	0.503	1.45688e-15	S7	MAL
2.95521e-19	1.1293	0.21	0.315	1.4776e-15	S7	TMEM181
2.97405e-19	4.44553	0.41	0.614	1.48702e-15	S7	CENPK
3.00359e-19	5.78267	0.139	0.355	1.50179e-15	S7	CYP51A1
3.1049e-19	0.774568	0.331	0.541	1.55245e-15	S7	RGL4
3.32478e-19	0.362847	0.278	0.396	1.66239e-15	S7	FGFR1OP
3.41265e-19	4.03489	0.286	0.445	1.70632e-15	S7	KLHL11
3.48066e-19	0.913194	0.302	0.484	1.74033e-15	S7	ENO3
3.81978e-19	4.22244	0.266	0.379	1.90989e-15	S7	ABCC10
4.00419e-19	5.33652	0.077	0.305	2.00209e-15	S7	TULP3
4.13005e-19	3.55798	0.313	0.479	2.06503e-15	S7	KIAA0586
4.25683e-19	5.80007	0.383	0.618	2.12841e-15	S7	LPAR5
4.32925e-19	1.18692	0.465	0.699	2.16463e-15	S7	ATP8B2
4.37821e-19	1.5548	0.084	0.261	2.1891e-15	S7	ZNF710-AS1
4.72659e-19	1.67548	0.188	0.299	2.3633e-15	S7	DYNLL1
4.90575e-19	1.8183	0.266	0.426	2.45287e-15	S7	BPTF
5.21449e-19	1.53746	0.167	0.271	2.60724e-15	S7	BPGM
5.23648e-19	4.73704	0.321	0.523	2.61824e-15	S7	KCNJ14
6.32661e-19	4.86954	0.197	0.274	3.1633e-15	S7	KIF16B
6.46982e-19	1.75744	0.163	0.306	3.23491e-15	S7	SIPA1
6.51979e-19	4.66736	0.143	0.318	3.25989e-15	S7	CBX8
6.7141e-19	3.44266	0.155	0.406	3.35705e-15	S7	PDE6A
6.75176e-19	0.528838	0.239	0.318	3.37588e-15	S7	VIM
7.02125e-19	2.63967	0.148	0.506	3.51062e-15	S7	CLIC5
7.16996e-19	5.97773	0.234	0.425	3.58498e-15	S7	AC005534.1
7.20008e-19	1.28962	0.309	0.401	3.60004e-15	S7	USP19
7.23537e-19	2.21175	0.245	0.372	3.61768e-15	S7	B3GLCT
7.47156e-19	3.68769	0.272	0.453	3.73578e-15	S7	INSL3
7.69387e-19	4.92805	0.393	0.572	3.84693e-15	S7	KCNA3
7.73155e-19	2.54657	0.149	0.332	3.86577e-15	S7	OR4D9
7.8896e-19	5.19661	0.367	0.597	3.9448e-15	S7	PCAT1
7.94484e-19	2.35465	0.199	0.404	3.97242e-15	S7	PLCL1
8.4536e-19	4.93314	0.266	0.496	4.2268e-15	S7	AL121983.2
8.93829e-19	6.53874	0.165	0.305	4.46914e-15	S7	AC011978.2
9.45041e-19	3.5118	0.199	0.328	4.7252e-15	S7	RALGAPB
9.5098e-19	3.3925	0.28	0.365	4.7549e-15	S7	UQCC1
9.51643e-19	3.09987	0.222	0.401	4.75821e-15	S7	AL355916.1
1.12919e-18	4.18367	0.316	0.531	5.64595e-15	S7	MCF2L2
1.19204e-18	6.23736	0.097	0.328	5.96019e-15	S7	ANKRD16
1.20703e-18	3.20775	0.222	0.377	6.03513e-15	S7	ACTR3C
1.21375e-18	4.64291	0.379	0.572	6.06873e-15	S7	NCAPG2
1.23584e-18	1.43979	0.263	0.409	6.17922e-15	S7	PLCD1
1.23842e-18	0.818751	0.162	0.257	6.1921e-15	S7	VILL
1.29195e-18	4.62276	0.199	0.359	6.45974e-15	S7	MTERF2
1.3191e-18	1.57322	0.383	0.636	6.59552e-15	S7	TOPORS
1.40595e-18	4.78002	0.232	0.409	7.02974e-15	S7	AL050341.2
1.46054e-18	0.965712	0.274	0.387	7.3027e-15	S7	SAMD9
1.46256e-18	0.634499	0.221	0.401	7.31282e-15	S7	AL096865.1
1.59803e-18	1.22554	0.272	0.484	7.99015e-15	S7	JADE1
1.64626e-18	4.44151	0.294	0.445	8.23131e-15	S7	MSI2
1.64626e-18	4.31179	0.301	0.408	8.23131e-15	S7	MCM2
1.72549e-18	1.851	0.237	0.428	8.62744e-15	S7	CLDN15
1.7849e-18	5.82661	0.141	0.299	8.92449e-15	S7	AL138966.2
1.92838e-18	4.22894	0.096	0.286	9.64192e-15	S7	AL512770.1
1.99744e-18	1.46983	0.253	0.34	9.9872e-15	S7	SZT2
2.33081e-18	1.52225	0.372	0.536	1.16541e-14	S7	TIGIT
2.36964e-18	1.37544	0.242	0.333	1.18482e-14	S7	KDM6A
2.45765e-18	5.18133	0.097	0.337	1.22882e-14	S7	EMG1.1
2.48827e-18	3.61699	0.169	0.301	1.24413e-14	S7	AP001059.3
2.502e-18	1.60919	0.312	0.46	1.251e-14	S7	UGCG
2.88642e-18	3.08587	0.292	0.426	1.44321e-14	S7	AC142472.1
2.95458e-18	5.23499	0.19	0.267	1.47729e-14	S7	LINC00504
2.99541e-18	2.27066	0.215	0.316	1.49771e-14	S7	APPL2
3.08721e-18	4.61564	0.16	0.442	1.54361e-14	S7	AL139393.2
3.25237e-18	2.83889	0.163	0.267	1.62618e-14	S7	SNX25
3.3773e-18	3.24495	0.309	0.516	1.68865e-14	S7	AC124312.1
3.59203e-18	4.76598	0.315	0.438	1.79602e-14	S7	TECPR2
3.64155e-18	2.37566	0.336	0.53	1.82077e-14	S7	CCR4
3.74774e-18	2.68787	0.179	0.315	1.87387e-14	S7	ZNF808
3.89943e-18	1.72438	0.388	0.475	1.94971e-14	S7	SLC2A3
4.08221e-18	4.55862	0.235	0.365	2.04111e-14	S7	AC093010.2
4.22988e-18	4.11251	0.131	0.423	2.11494e-14	S7	AC009404.1
4.42492e-18	2.98539	0.293	0.526	2.21246e-14	S7	AC083880.1
4.43399e-18	4.50896	0.349	0.58	2.217e-14	S7	TSPAN18
4.45523e-18	1.87135	0.189	0.277	2.22762e-14	S7	FBXO44
4.45828e-18	0.282788	0.181	0.296	2.22914e-14	S7	OPA3
4.76014e-18	4.62804	0.389	0.56	2.38007e-14	S7	CEP131
5.09604e-18	0.645015	0.205	0.257	2.54802e-14	S7	SNX13
5.19422e-18	4.80303	0.214	0.413	2.59711e-14	S7	ZNF343
5.43308e-18	5.11147	0.246	0.438	2.71654e-14	S7	RNF207
5.45161e-18	3.92327	0.176	0.374	2.7258e-14	S7	SERPINB9
5.85549e-18	5.14094	0.167	0.401	2.92775e-14	S7	MPV17L
6.33178e-18	4.57145	0.252	0.457	3.16589e-14	S7	AP001160.1
6.33608e-18	5.60063	0.169	0.254	3.16804e-14	S7	NOD1
6.44027e-18	0.332964	0.34	0.504	3.22014e-14	S7	RANBP1
7.2627e-18	5.40002	0.269	0.42	3.63135e-14	S7	SLC40A1
7.40699e-18	0.740864	0.333	0.519	3.7035e-14	S7	SLF1
7.50306e-18	1.37502	0.367	0.54	3.75153e-14	S7	IL6ST
8.013e-18	2.0475	0.346	0.481	4.0065e-14	S7	PHLPP2
8.46492e-18	4.76819	0.184	0.262	4.23246e-14	S7	CLUH
8.5282e-18	3.08225	0.275	0.431	4.2641e-14	S7	HABP4
8.53976e-18	2.34534	0.205	0.343	4.26988e-14	S7	KLHL9
8.73267e-18	3.56979	0.224	0.369	4.36634e-14	S7	ZNF528
8.94198e-18	1.01475	0.198	0.364	4.47099e-14	S7	TSTD2
9.77026e-18	0.424979	0.29	0.393	4.88513e-14	S7	JPT1
9.95689e-18	0.948711	0.262	0.384	4.97844e-14	S7	G2E3
1.00244e-17	5.53254	0.312	0.535	5.0122e-14	S7	GOLGA7B
1.05666e-17	4.79953	0.29	0.525	5.28332e-14	S7	SGCB
1.18268e-17	3.07313	0.097	0.345	5.9134e-14	S7	AC002553.1
1.22983e-17	5.03383	0.231	0.484	6.14913e-14	S7	AC093635.1
1.25494e-17	4.1444	0.111	0.252	6.27468e-14	S7	WDHD1
1.46599e-17	3.7965	0.192	0.318	7.32997e-14	S7	SLC6A16
1.50695e-17	1.93287	0.297	0.474	7.53477e-14	S7	FZD3
1.59979e-17	4.12415	0.132	0.428	7.99897e-14	S7	POLN
1.60087e-17	2.45097	0.372	0.552	8.00434e-14	S7	MTRF1
1.72006e-17	4.01449	0.185	0.411	8.6003e-14	S7	FLVCR1-DT
1.74446e-17	5.75429	0.161	0.404	8.7223e-14	S7	KBTBD6
1.77276e-17	2.12627	0.289	0.349	8.86382e-14	S7	ZNF451
1.77633e-17	2.84085	0.197	0.262	8.88167e-14	S7	VARS2
1.87042e-17	5.81363	0.196	0.255	9.35212e-14	S7	NFYC-AS1
1.97471e-17	1.76291	0.173	0.283	9.87356e-14	S7	ERCC6L2
2.02424e-17	1.52598	0.169	0.257	1.01212e-13	S7	ITGAV
2.06529e-17	1.12197	0.185	0.262	1.03265e-13	S7	HMG20A
2.08194e-17	2.07526	0.271	0.477	1.04097e-13	S7	FBLIM1
2.13412e-17	1.09746	0.274	0.36	1.06706e-13	S7	NASP
2.27864e-17	1.34992	0.228	0.318	1.13932e-13	S7	NUP133
2.33256e-17	1.04769	0.292	0.457	1.16628e-13	S7	TRIM23
2.47045e-17	1.344	0.282	0.379	1.23523e-13	S7	SERTAD1
2.48534e-17	5.06988	0.119	0.364	1.24267e-13	S7	KIF9-AS1
2.51874e-17	1.70214	0.153	0.431	1.25937e-13	S7	PSD
2.56454e-17	0.587305	0.179	0.267	1.28227e-13	S7	SMAD4
2.66393e-17	4.60815	0.147	0.279	1.33196e-13	S7	ATP8B3
2.80987e-17	3.89996	0.12	0.333	1.40493e-13	S7	AC005480.1
2.84567e-17	0.649728	0.278	0.423	1.42283e-13	S7	FAM98B
2.8666e-17	2.06011	0.317	0.452	1.4333e-13	S7	HIST1H1D
2.97159e-17	0.60967	0.215	0.276	1.4858e-13	S7	MTRNR2L8
3.16768e-17	2.62902	0.441	0.692	1.58384e-13	S7	ZNF831
3.31645e-17	4.35023	0.383	0.531	1.65823e-13	S7	LINC01943
3.32308e-17	3.07553	0.373	0.497	1.66154e-13	S7	AL031846.2
3.33858e-17	0.401497	0.33	0.42	1.66929e-13	S7	TXN
3.39228e-17	5.73216	0.422	0.584	1.69614e-13	S7	NOP9
3.7353e-17	0.601288	0.275	0.491	1.86765e-13	S7	HIST1H2BD
3.99423e-17	3.59761	0.141	0.293	1.99711e-13	S7	OASL
4.01548e-17	3.04565	0.247	0.33	2.00774e-13	S7	UBOX5
4.02615e-17	1.39455	0.29	0.516	2.01307e-13	S7	POLR3E
4.0799e-17	2.02056	0.304	0.364	2.03995e-13	S7	DLGAP1-AS2
4.24826e-17	4.54311	0.215	0.374	2.12413e-13	S7	PPP1R13B
4.80509e-17	3.00003	0.204	0.294	2.40254e-13	S7	ESS2
5.09641e-17	2.22683	0.29	0.535	2.5482e-13	S7	DCAF4
5.22949e-17	0.775692	0.374	0.596	2.61474e-13	S7	MT1F
5.26416e-17	3.8266	0.081	0.279	2.63208e-13	S7	MYO6
5.31659e-17	2.83372	0.192	0.367	2.6583e-13	S7	LSS
5.90117e-17	0.811102	0.421	0.587	2.95058e-13	S7	PTTG1
6.37448e-17	2.78457	0.364	0.491	3.18724e-13	S7	NDUFAF7
6.64027e-17	4.76022	0.025	0.259	3.32013e-13	S7	AC026471.4
6.80855e-17	4.12553	0.258	0.352	3.40427e-13	S7	ZNF549
6.8716e-17	2.13105	0.209	0.35	3.4358e-13	S7	DNAJB2
7.06888e-17	1.73739	0.249	0.338	3.53444e-13	S7	HMBS
7.47051e-17	0.303567	0.251	0.365	3.73526e-13	S7	SPCS2
7.48526e-17	3.13435	0.301	0.499	3.74263e-13	S7	SLC7A5
7.57937e-17	1.3663	0.263	0.418	3.78968e-13	S7	MON2
7.66455e-17	1.39245	0.315	0.477	3.83228e-13	S7	TBC1D4
8.12084e-17	2.20381	0.107	0.259	4.06042e-13	S7	CABP4
8.33153e-17	1.32603	0.203	0.325	4.16577e-13	S7	MOV10
8.48611e-17	5.20941	0.036	0.276	4.24306e-13	S7	GHRLOS
8.76921e-17	3.18554	0.308	0.448	4.38461e-13	S7	ETAA1
8.82115e-17	4.60398	0.172	0.386	4.41057e-13	S7	BTLA
9.00829e-17	1.69716	0.156	0.345	4.50414e-13	S7	STX1A
9.64393e-17	2.29886	0.274	0.438	4.82197e-13	S7	ANK3
1.01362e-16	1.5551	0.253	0.33	5.06811e-13	S7	LEMD3
1.01495e-16	4.22198	0.428	0.604	5.07475e-13	S7	LINC01934
1.02162e-16	2.28747	0.154	0.318	5.10809e-13	S7	GDPD1
1.0412e-16	0.325423	0.176	0.33	5.206e-13	S7	ITIH4
1.08431e-16	5.62958	0.162	0.299	5.42157e-13	S7	AP003486.1
1.1448e-16	2.80248	0.265	0.401	5.724e-13	S7	AL592494.3
1.18592e-16	1.77238	0.428	0.675	5.92962e-13	S7	LAT
1.27675e-16	4.3336	0.292	0.354	6.38377e-13	S7	MATN1-AS1
1.31052e-16	1.51385	0.385	0.596	6.55261e-13	S7	LRIG1
1.32255e-16	4.50251	0.355	0.509	6.61274e-13	S7	HIST1H2BH
1.33643e-16	1.49226	0.236	0.36	6.68213e-13	S7	DHRS1
1.35574e-16	5.01974	0.171	0.266	6.77871e-13	S7	AC011445.2
1.41167e-16	0.575102	0.166	0.279	7.05835e-13	S7	VPS13B
1.4274e-16	3.81747	0.33	0.44	7.13699e-13	S7	INPP5E
1.52944e-16	0.41318	0.297	0.55	7.64721e-13	S7	ABLIM1
1.54646e-16	2.92239	0.217	0.267	7.73232e-13	S7	CCDC14
1.63017e-16	4.80448	0.172	0.293	8.15083e-13	S7	CNIH2
1.68076e-16	3.15451	0.258	0.284	8.40382e-13	S7	DHFR2
1.71164e-16	3.6462	0.301	0.393	8.55821e-13	S7	COG6
1.78665e-16	0.432452	0.376	0.543	8.93326e-13	S7	DCP1B
1.80415e-16	1.07992	0.186	0.257	9.02074e-13	S7	LSG1
2.03036e-16	1.58382	0.042	0.283	1.01518e-12	S7	LRP12
2.15652e-16	2.47693	0.41	0.643	1.07826e-12	S7	H1FX
2.23185e-16	4.08203	0.066	0.298	1.11592e-12	S7	CAPN5
2.25071e-16	3.63326	0.262	0.421	1.12536e-12	S7	TRIM14
2.25363e-16	0.948319	0.272	0.384	1.12682e-12	S7	PAG1
2.25948e-16	1.7541	0.29	0.404	1.12974e-12	S7	SOCS2
2.39966e-16	4.13675	0.222	0.294	1.19983e-12	S7	CCT6A
2.42462e-16	2.095	0.202	0.389	1.21231e-12	S7	LINC02361
2.42776e-16	0.25089	0.401	0.667	1.21388e-12	S7	FLT3LG
2.44984e-16	3.18288	0.238	0.293	1.22492e-12	S7	ATP10A
2.71673e-16	5.70343	0.211	0.313	1.35837e-12	S7	AC016727.1
2.7556e-16	3.00277	0.117	0.431	1.3778e-12	S7	SLC4A5
2.91288e-16	3.50607	0.198	0.369	1.45644e-12	S7	C1QTNF6
2.93741e-16	4.18265	0.237	0.413	1.46871e-12	S7	CPNE2
3.16349e-16	0.831416	0.284	0.44	1.58174e-12	S7	PDZD4
3.1901e-16	6.15704	0.192	0.323	1.59505e-12	S7	PGBD4
3.21072e-16	0.771062	0.306	0.426	1.60536e-12	S7	ORMDL3
3.39574e-16	0.445583	0.233	0.277	1.69787e-12	S7	UBR5
3.66594e-16	2.54481	0.174	0.289	1.83297e-12	S7	MXRA7
3.68012e-16	3.74793	0.088	0.377	1.84006e-12	S7	ZFP82
3.71578e-16	2.70269	0.18	0.255	1.85789e-12	S7	YES1
3.89677e-16	4.25288	0.185	0.335	1.94838e-12	S7	AC009133.1
4.26326e-16	3.14932	0.112	0.386	2.13163e-12	S7	VIL1
4.35448e-16	3.50252	0.076	0.257	2.17724e-12	S7	CDPF1
4.44762e-16	5.85253	0.128	0.345	2.22381e-12	S7	C19orf73
4.52819e-16	2.16533	0.198	0.313	2.26409e-12	S7	ARHGAP10
4.61906e-16	2.00221	0.266	0.404	2.30953e-12	S7	HIST4H4
4.63389e-16	3.40253	0.237	0.31	2.31694e-12	S7	NFS1
4.66667e-16	2.20421	0.129	0.264	2.33333e-12	S7	WDR27
4.71174e-16	4.52058	0.127	0.318	2.35587e-12	S7	SPDYA
4.78168e-16	4.05323	0.224	0.274	2.39084e-12	S7	NAT10
4.92464e-16	2.91838	0.149	0.252	2.46232e-12	S7	ZNF324
5.02978e-16	4.24922	0.156	0.296	2.51489e-12	S7	WBP2NL
5.10111e-16	4.52803	0.263	0.377	2.55055e-12	S7	QSOX2
5.34157e-16	1.46508	0.329	0.431	2.67078e-12	S7	ZFPM1
5.49047e-16	5.86972	0.166	0.404	2.74524e-12	S7	GPSM1
5.86398e-16	3.43286	0.374	0.514	2.93199e-12	S7	SPNS3
5.93556e-16	3.22272	0.289	0.545	2.96778e-12	S7	ADAMTS6
6.01952e-16	1.1879	0.292	0.36	3.00976e-12	S7	NUP160
6.09298e-16	4.34617	0.141	0.267	3.04649e-12	S7	AF001548.2
6.09298e-16	1.73568	0.276	0.267	3.04649e-12	S7	TLE4
6.13982e-16	4.41931	0.26	0.408	3.06991e-12	S7	TRIM16
6.20284e-16	4.40002	0.169	0.266	3.10142e-12	S7	MLLT11
6.9042e-16	5.70621	0.26	0.45	3.4521e-12	S7	AC107871.1
6.95276e-16	5.46177	0.294	0.406	3.47638e-12	S7	ACE
6.95276e-16	1.51815	0.319	0.425	3.47638e-12	S7	CUL9
7.24201e-16	2.30003	0.247	0.335	3.621e-12	S7	UTP20
7.29755e-16	0.614132	0.251	0.399	3.64877e-12	S7	RABEP1
7.33948e-16	3.20354	0.287	0.486	3.66974e-12	S7	MORN3
7.46195e-16	5.47999	0.108	0.274	3.73097e-12	S7	KIF23
7.53352e-16	4.04739	0.324	0.518	3.76676e-12	S7	ZNF891
7.74737e-16	4.67667	0.269	0.372	3.87369e-12	S7	SRCAP
8.2245e-16	4.03968	0.328	0.641	4.11225e-12	S7	NRG4
8.24543e-16	0.52104	0.331	0.457	4.12271e-12	S7	MCC
8.85896e-16	5.36476	0.119	0.352	4.42948e-12	S7	AC097461.1
9.10984e-16	2.74071	0.192	0.332	4.55492e-12	S7	RBM12B
9.42133e-16	4.41128	0.105	0.406	4.71067e-12	S7	ZNF584
9.71249e-16	0.556771	0.279	0.305	4.85624e-12	S7	NFKBIB
9.76806e-16	5.11822	0.416	0.592	4.88403e-12	S7	AC008083.2
9.78045e-16	2.7288	0.159	0.279	4.89022e-12	S7	PRRT3
9.91778e-16	4.41663	0.156	0.291	4.95889e-12	S7	PACRGL
1.01466e-15	4.56878	0.278	0.369	5.07331e-12	S7	RXRB
1.05329e-15	5.67117	0.248	0.513	5.26647e-12	S7	C1QTNF12
1.05396e-15	5.28624	0.032	0.31	5.2698e-12	S7	AC245140.2
1.10171e-15	5.27053	0.072	0.288	5.50854e-12	S7	SGMS1-AS1
1.13711e-15	0.747516	0.224	0.288	5.68556e-12	S7	ATG4D
1.18557e-15	0.427933	0.292	0.276	5.92783e-12	S7	UPP1
1.25177e-15	2.34018	0.324	0.489	6.25883e-12	S7	TUBE1
1.28136e-15	2.14643	0.278	0.411	6.40678e-12	S7	MED31
1.31994e-15	2.64518	0.249	0.325	6.59969e-12	S7	USP40
1.3631e-15	4.13928	0.382	0.557	6.81549e-12	S7	RTTN
1.40853e-15	4.54416	0.323	0.53	7.04267e-12	S7	AL513550.1
1.4851e-15	2.25551	0.254	0.536	7.42552e-12	S7	AL356020.1
1.54715e-15	1.6325	0.246	0.386	7.73577e-12	S7	THOC1
1.5886e-15	2.25939	0.188	0.294	7.943e-12	S7	VPS54
1.63114e-15	2.584	0.334	0.497	8.15569e-12	S7	CEP164
1.63216e-15	3.05361	0.171	0.349	8.16082e-12	S7	AC012615.1
1.63628e-15	1.41733	0.358	0.497	8.18138e-12	S7	DZIP3
1.66954e-15	0.890164	0.171	0.294	8.3477e-12	S7	MDN1
1.75675e-15	0.658919	0.234	0.288	8.78373e-12	S7	PARG
1.76338e-15	5.66539	0.138	0.323	8.81691e-12	S7	AL139274.2
1.77673e-15	0.683691	0.218	0.296	8.88363e-12	S7	FYCO1
1.78792e-15	5.06634	0.229	0.308	8.93961e-12	S7	AL353622.1
1.89662e-15	5.03239	0.181	0.31	9.48312e-12	S7	ZNF678
1.89901e-15	0.856232	0.291	0.357	9.49504e-12	S7	TFDP2
1.90139e-15	0.528853	0.205	0.259	9.50696e-12	S7	NRDE2
2.05518e-15	4.84798	0.192	0.31	1.02759e-11	S7	MXD3
2.05518e-15	0.83152	0.351	0.481	1.02759e-11	S7	RARRES3
2.26898e-15	2.48415	0.281	0.372	1.13449e-11	S7	ZNF180
2.34402e-15	4.62435	0.249	0.543	1.17201e-11	S7	MLF1
2.3944e-15	2.25047	0.12	0.386	1.1972e-11	S7	AL590723.1
2.50308e-15	4.45954	0.33	0.45	1.25154e-11	S7	IL11RA
2.51563e-15	3.72743	0.5	0.665	1.25781e-11	S7	TNFRSF4
2.67276e-15	0.989974	0.278	0.284	1.33638e-11	S7	BHLHE40
2.84309e-15	1.58992	0.326	0.503	1.42155e-11	S7	KIAA1324L
2.88237e-15	3.1521	0.221	0.376	1.44118e-11	S7	KRIT1
2.92583e-15	4.58018	0.376	0.503	1.46291e-11	S7	DLG3
2.957e-15	4.53884	0.324	0.511	1.4785e-11	S7	ZNF718
2.957e-15	3.94192	0.326	0.428	1.4785e-11	S7	ZHX2
3.04111e-15	1.62312	0.147	0.313	1.52055e-11	S7	SPRY1
3.10428e-15	2.2947	0.261	0.401	1.55214e-11	S7	FOXO1
3.28729e-15	4.2115	0.297	0.357	1.64365e-11	S7	F5
3.39962e-15	2.8807	0.252	0.428	1.69981e-11	S7	SESN3
3.44431e-15	5.55385	0.16	0.381	1.72216e-11	S7	ZNF230
3.48092e-15	2.30785	0.255	0.425	1.74046e-11	S7	KLF12
3.55971e-15	4.81728	0.185	0.281	1.77985e-11	S7	TBCEL
3.7738e-15	6.94786	0.246	0.367	1.8869e-11	S7	MRPL38
4.10871e-15	3.25442	0.337	0.523	2.05436e-11	S7	OTUD6B
4.21712e-15	0.792687	0.238	0.321	2.10856e-11	S7	CHPF
4.40138e-15	5.21464	0.236	0.271	2.20069e-11	S7	FBXL18
4.46177e-15	1.1251	0.298	0.421	2.23089e-11	S7	FKBP11
4.49785e-15	4.81594	0.098	0.262	2.24892e-11	S7	VSTM4
4.67387e-15	2.14548	0.307	0.42	2.33693e-11	S7	USP6
4.85967e-15	3.7948	0.267	0.301	2.42984e-11	S7	VPS11
5.14732e-15	0.51856	0.372	0.545	2.57366e-11	S7	MIR155HG
5.24364e-15	5.03428	0.219	0.294	2.62182e-11	S7	FADS3
6.0958e-15	1.9081	0.388	0.553	3.0479e-11	S7	PAQR3
6.11462e-15	2.48151	0.212	0.274	3.05731e-11	S7	FLCN
7.12326e-15	5.42444	0.158	0.277	3.56163e-11	S7	SLC39A14
7.83023e-15	5.04889	0.035	0.321	3.91511e-11	S7	ABTB2
8.02488e-15	0.251643	0.298	0.486	4.01244e-11	S7	ABCG1
8.19407e-15	3.1138	0.379	0.624	4.09704e-11	S7	AL359220.1
8.21925e-15	5.4351	0.276	0.455	4.10962e-11	S7	ZNF571
8.35652e-15	0.561021	0.261	0.374	4.17826e-11	S7	ADAT1
8.60087e-15	5.80897	0.138	0.35	4.30044e-11	S7	MRPS24
8.60087e-15	1.84909	0.245	0.31	4.30044e-11	S7	NCALD
8.92305e-15	0.785733	0.328	0.386	4.46153e-11	S7	RANBP2
8.96141e-15	2.37068	0.286	0.465	4.4807e-11	S7	ATAD3B
8.99992e-15	0.55722	0.363	0.552	4.49996e-11	S7	ATP5IF1
9.06633e-15	5.02523	0.062	0.335	4.53316e-11	S7	AC005332.4
9.10529e-15	1.95344	0.302	0.453	4.55264e-11	S7	ZFYVE28
9.25144e-15	2.76798	0.201	0.262	4.62572e-11	S7	DCLRE1A
1.01781e-14	5.26753	0.219	0.343	5.08905e-11	S7	UCN
1.04492e-14	1.37928	0.256	0.399	5.2246e-11	S7	ZFAND4
1.11959e-14	1.45574	0.374	0.57	5.59797e-11	S7	SGTB
1.13542e-14	0.730145	0.327	0.293	5.67712e-11	S7	FBXO7
1.27025e-14	5.27407	0.119	0.362	6.35127e-11	S7	AC005776.2
1.37992e-14	2.617	0.185	0.497	6.89959e-11	S7	MAFIP
1.51998e-14	0.492997	0.269	0.222	7.5999e-11	S7	DEK
1.52646e-14	2.52495	0.306	0.396	7.63229e-11	S7	AK1
1.58407e-14	1.08967	0.15	0.257	7.92034e-11	S7	ZNF582
1.6309e-14	2.69332	0.186	0.371	8.15449e-11	S7	ZFAT
1.65181e-14	1.6857	0.212	0.36	8.25906e-11	S7	GPRASP1
1.69958e-14	6.52923	0.164	0.325	8.49791e-11	S7	POP1
1.73078e-14	3.8817	0.165	0.428	8.65391e-11	S7	AC092053.2
1.77218e-14	0.509277	0.394	0.596	8.86092e-11	S7	MPC2
1.83445e-14	5.71473	0.162	0.428	9.17226e-11	S7	BBS5
1.8389e-14	0.532078	0.289	0.242	9.19451e-11	S7	RBPJ
1.84002e-14	0.738969	0.343	0.56	9.20008e-11	S7	C1QTNF3
1.86244e-14	2.43163	0.335	0.486	9.31219e-11	S7	ASB3
2.02587e-14	4.72281	0.251	0.305	1.01293e-10	S7	FANCA
2.08678e-14	4.58302	0.199	0.316	1.04339e-10	S7	SERF1A
2.18616e-14	1.7888	0.209	0.425	1.09308e-10	S7	AC005224.4
2.22075e-14	5.15583	0.142	0.335	1.11038e-10	S7	CIT
2.25316e-14	0.342888	0.274	0.36	1.12658e-10	S7	CHD8
2.27228e-14	2.78062	0.308	0.42	1.13614e-10	S7	CKS2
2.32359e-14	2.50038	0.39	0.567	1.1618e-10	S7	PRDM1
2.40632e-14	4.67763	0.383	0.555	1.20316e-10	S7	FAM120C
2.50248e-14	2.39005	0.331	0.523	1.25124e-10	S7	NGRN
2.5176e-14	1.28689	0.316	0.501	1.2588e-10	S7	AC016831.1
2.52977e-14	4.63175	0.449	0.67	1.26488e-10	S7	CCDC65
2.59928e-14	4.69334	0.137	0.32	1.29964e-10	S7	AGFG2
2.64348e-14	0.289922	0.416	0.638	1.32174e-10	S7	LINC00342
2.7128e-14	5.05674	0.254	0.43	1.3564e-10	S7	AMN1
2.74234e-14	1.09609	0.267	0.431	1.37117e-10	S7	CCR7
2.78223e-14	0.837482	0.286	0.321	1.39111e-10	S7	MVD
2.79397e-14	4.801	0.077	0.303	1.39698e-10	S7	STIMATE
2.84142e-14	4.99028	0.327	0.514	1.42071e-10	S7	GPHN
2.89662e-14	2.88833	0.288	0.45	1.44831e-10	S7	GTDC1
3.1113e-14	1.05953	0.165	0.391	1.55565e-10	S7	SEMA4F
3.12441e-14	1.20299	0.297	0.44	1.5622e-10	S7	GIMAP4
3.21768e-14	4.11048	0.075	0.306	1.60884e-10	S7	AC020928.1
3.23704e-14	4.12566	0.147	0.31	1.61852e-10	S7	H2AFY2
3.27219e-14	2.34131	0.39	0.575	1.6361e-10	S7	LTA
3.35367e-14	2.09184	0.271	0.35	1.67683e-10	S7	DDX59
3.35568e-14	0.924603	0.218	0.335	1.67784e-10	S7	CCND2
3.51632e-14	3.10976	0.202	0.264	1.75816e-10	S7	ERMARD
3.58868e-14	2.47734	0.233	0.327	1.79434e-10	S7	ZNF778
3.86061e-14	1.69352	0.186	0.34	1.93031e-10	S7	MSANTD4
3.90942e-14	0.517167	0.273	0.284	1.95471e-10	S7	AP1G1
3.97544e-14	3.20436	0.317	0.45	1.98772e-10	S7	HKR1
4.1231e-14	5.42335	0.137	0.271	2.06155e-10	S7	LSM11
4.13791e-14	2.57743	0.256	0.403	2.06896e-10	S7	SACS
4.23294e-14	1.59361	0.242	0.264	2.11647e-10	S7	AKNA
4.3327e-14	1.53884	0.278	0.271	2.16635e-10	S7	PCNX4
4.36647e-14	0.855438	0.283	0.47	2.18323e-10	S7	GRAP
4.46133e-14	1.79307	0.212	0.342	2.23066e-10	S7	PIGL
5.17525e-14	0.804411	0.224	0.288	2.58762e-10	S7	MDM2
5.52863e-14	3.62286	0.195	0.274	2.76432e-10	S7	EFR3A
5.767e-14	5.69548	0.197	0.347	2.8835e-10	S7	AL138895.1
5.78073e-14	0.680608	0.327	0.472	2.89036e-10	S7	ZNF644
5.9515e-14	2.75777	0.215	0.306	2.97575e-10	S7	TNFRSF18
6.58722e-14	0.615572	0.244	0.299	3.29361e-10	S7	MYO1G
6.65395e-14	5.76092	0.16	0.299	3.32698e-10	S7	CD200R1
6.71737e-14	5.08163	0.274	0.465	3.35868e-10	S7	ZNF85
6.85004e-14	0.80171	0.322	0.475	3.42502e-10	S7	LANCL1
7.43335e-14	1.33547	0.229	0.315	3.71667e-10	S7	BDP1
7.47304e-14	5.081	0.278	0.294	3.73652e-10	S7	TSPAN2
7.86765e-14	2.39636	0.305	0.452	3.93383e-10	S7	SPATA13
8.29251e-14	4.86072	0.044	0.267	4.14626e-10	S7	AL359711.2
8.36137e-14	4.53341	0.265	0.438	4.18068e-10	S7	NBPF15
8.87503e-14	5.92388	0.042	0.386	4.43751e-10	S7	LCTL
9.50331e-14	5.31038	0.289	0.384	4.75165e-10	S7	TMEM135
1.04791e-13	4.44629	0.206	0.261	5.23955e-10	S7	KNTC1
1.13714e-13	4.75768	0.206	0.255	5.68569e-10	S7	PLEKHN1
1.14048e-13	2.41967	0.314	0.381	5.70242e-10	S7	GPATCH1
1.45972e-13	2.93048	0.394	0.553	7.29859e-10	S7	TTC39B
1.49689e-13	2.40928	0.147	0.293	7.48446e-10	S7	MYLPF
1.60375e-13	5.23576	0.361	0.565	8.01874e-10	S7	LINC02273
1.61314e-13	3.28661	0.11	0.367	8.06571e-10	S7	TMEM119
1.61597e-13	6.06018	0.115	0.411	8.07985e-10	S7	TTC4
1.6188e-13	4.37261	0.175	0.264	8.09401e-10	S7	PPP2R5D
1.81276e-13	4.73513	0.419	0.519	9.06381e-10	S7	PPP2R5B
1.82548e-13	4.98919	0.234	0.401	9.12741e-10	S7	AC048341.2
1.87834e-13	5.33596	0.187	0.393	9.39169e-10	S7	S100P
1.93946e-13	2.37026	0.342	0.547	9.6973e-10	S7	MTR
2.08089e-13	0.903199	0.488	0.695	1.04044e-09	S7	GALM
2.09424e-13	2.78648	0.355	0.482	1.04712e-09	S7	ZNF587B
2.161e-13	1.52664	0.367	0.45	1.0805e-09	S7	CCDC141
2.22855e-13	4.9729	0.197	0.306	1.11427e-09	S7	GPR137B
2.37544e-13	2.37205	0.322	0.496	1.18772e-09	S7	CCDC7
2.39342e-13	2.74163	0.302	0.433	1.19671e-09	S7	ARHGAP25
2.60925e-13	5.63532	0.242	0.398	1.30463e-09	S7	SPSB1
2.75194e-13	0.422748	0.266	0.431	1.37597e-09	S7	ZFC3H1
2.79041e-13	5.04804	0.396	0.533	1.39521e-09	S7	GPR82
2.88057e-13	4.06129	0.129	0.252	1.44028e-09	S7	FP565260.6
2.99081e-13	0.287225	0.278	0.227	1.49541e-09	S7	HSP90B1
3.19794e-13	5.28582	0.54	0.816	1.59897e-09	S7	CD80
3.60936e-13	4.21456	0.254	0.308	1.80468e-09	S7	ACADSB
3.6302e-13	4.73171	0.204	0.286	1.8151e-09	S7	STXBP5
3.73832e-13	4.01138	0.153	0.354	1.86916e-09	S7	AVIL
3.77072e-13	6.09168	0.198	0.35	1.88536e-09	S7	AC116366.3
3.81873e-13	3.86427	0.345	0.492	1.90937e-09	S7	AL645568.1
4.07732e-13	0.301583	0.287	0.342	2.03866e-09	S7	BTG2
4.08201e-13	0.38879	0.21	0.291	2.041e-09	S7	TRAF5
4.11733e-13	3.98024	0.339	0.496	2.05866e-09	S7	MEGF6
4.17447e-13	2.17285	0.263	0.327	2.08723e-09	S7	ATRX
4.22267e-13	2.09956	0.263	0.261	2.11134e-09	S7	RBM5
4.25186e-13	3.13551	0.127	0.293	2.12593e-09	S7	AC007878.1
4.2837e-13	4.89282	0.147	0.321	2.14185e-09	S7	ARRDC5
4.31083e-13	5.17352	0.129	0.261	2.15542e-09	S7	ESCO2
4.46435e-13	5.50452	0.165	0.255	2.23217e-09	S7	RAD51B
4.79041e-13	4.30628	0.132	0.276	2.39521e-09	S7	MAP3K6
4.80965e-13	2.94747	0.18	0.261	2.40483e-09	S7	MAPK8IP1
4.9692e-13	1.75877	0.092	0.291	2.4846e-09	S7	MAP10
5.1516e-13	3.34288	0.191	0.338	2.5758e-09	S7	LINC01473
5.24074e-13	5.34766	0.236	0.398	2.62037e-09	S7	AP005899.1
5.27381e-13	3.58174	0.335	0.518	2.63691e-09	S7	DOCK9
5.3927e-13	6.21985	0.246	0.289	2.69635e-09	S7	ARHGAP33
5.7293e-13	1.64232	0.148	0.338	2.86465e-09	S7	AC004223.4
5.78187e-13	1.45224	0.31	0.418	2.89093e-09	S7	STAM
5.81165e-13	1.88233	0.241	0.303	2.90582e-09	S7	STK39
5.83158e-13	0.530623	0.238	0.323	2.91579e-09	S7	PSMB9
5.83491e-13	4.11382	0.338	0.425	2.91746e-09	S7	TOX
5.84157e-13	4.45376	0.079	0.255	2.92079e-09	S7	ZNF626
5.86161e-13	3.25711	0.335	0.516	2.9308e-09	S7	AL365203.2
6.2625e-13	2.60688	0.351	0.509	3.13125e-09	S7	TRIP11
6.30188e-13	5.1912	0.3	0.501	3.15094e-09	S7	SUSD4
6.35236e-13	2.10362	0.34	0.519	3.17618e-09	S7	LRP2BP
6.40688e-13	4.08621	0.361	0.474	3.20344e-09	S7	MMAA
6.53589e-13	6.13837	0.213	0.298	3.26795e-09	S7	FAAP24
6.58071e-13	1.32612	0.339	0.535	3.29036e-09	S7	KIAA1551
6.59947e-13	4.93062	0.347	0.426	3.29974e-09	S7	ALKBH6
6.64472e-13	4.75198	0.275	0.35	3.32236e-09	S7	HARS2
6.68266e-13	1.61289	0.309	0.42	3.34133e-09	S7	KCTD13
6.98595e-13	4.26457	0.265	0.36	3.49298e-09	S7	CEP250
7.22841e-13	3.84475	0.306	0.482	3.61421e-09	S7	ZNF543
7.70331e-13	0.497266	0.283	0.269	3.85165e-09	S7	DYNC1H1
7.98375e-13	5.68418	0.381	0.46	3.99188e-09	S7	CDKN3
8.02008e-13	1.83942	0.202	0.255	4.01004e-09	S7	FAM221A
8.05656e-13	6.43038	0.222	0.332	4.02828e-09	S7	HEATR9
8.0978e-13	2.95565	0.18	0.293	4.0489e-09	S7	AC093484.2
8.56533e-13	3.3546	0.324	0.431	4.28267e-09	S7	ZNF410
8.62866e-13	4.28491	0.444	0.645	4.31433e-09	S7	AC103724.4
9.04908e-13	4.89568	0.074	0.357	4.52454e-09	S7	AC099489.1
9.23013e-13	4.03314	0.376	0.499	4.61507e-09	S7	DMPK
9.24581e-13	4.75558	0.198	0.323	4.62291e-09	S7	ADGRL1
1.0127e-12	3.00596	0.153	0.257	5.06348e-09	S7	CDC37L1-DT
1.0788e-12	1.34132	0.196	0.264	5.394e-09	S7	CAPS
1.08674e-12	1.69604	0.254	0.384	5.43371e-09	S7	AC138150.1
1.14719e-12	6.14971	0.172	0.359	5.73597e-09	S7	ZNF41
1.15433e-12	1.98647	0.29	0.42	5.77164e-09	S7	AGL
1.18064e-12	2.67242	0.315	0.394	5.90319e-09	S7	IFNG
1.1813e-12	5.38882	0.227	0.33	5.90652e-09	S7	CCDC61
1.29407e-12	3.69092	0.235	0.359	6.47037e-09	S7	PCOLCE
1.33546e-12	2.03819	0.285	0.43	6.67731e-09	S7	DOCK10
1.39215e-12	1.5562	0.321	0.528	6.96075e-09	S7	MORC4
1.42137e-12	1.84708	0.101	0.298	7.10686e-09	S7	KCNAB3
1.5178e-12	5.90452	0.216	0.479	7.58898e-09	S7	NUGGC
1.54267e-12	3.74844	0.108	0.387	7.71336e-09	S7	AC246785.3
1.54613e-12	2.17699	0.142	0.281	7.73067e-09	S7	FAM69A
1.60348e-12	0.489966	0.224	0.462	8.01739e-09	S7	CXCR3
1.64993e-12	5.34204	0.269	0.386	8.24963e-09	S7	LINC01534
1.66198e-12	6.06717	0.199	0.398	8.30988e-09	S7	ACAD11
1.66291e-12	5.56374	0.112	0.271	8.31453e-09	S7	CCDC77
1.67599e-12	1.1841	0.258	0.315	8.37993e-09	S7	SLC25A44
1.81754e-12	0.91394	0.304	0.409	9.08768e-09	S7	RASA2
1.8711e-12	1.07267	0.113	0.32	9.35552e-09	S7	AL031705.1
2.04241e-12	0.358322	0.056	0.262	1.0212e-08	S7	MACC1
2.04925e-12	0.502857	0.369	0.359	1.02462e-08	S7	RBX1
2.05154e-12	1.49444	0.294	0.416	1.02577e-08	S7	LINC01772
2.15463e-12	5.49804	0.238	0.311	1.07732e-08	S7	INTS9
2.16908e-12	5.30859	0.228	0.409	1.08454e-08	S7	AC090739.1
2.26911e-12	2.04943	0.297	0.376	1.13456e-08	S7	FAM160B2
2.30089e-12	1.71723	0.187	0.311	1.15045e-08	S7	GOLGA8A
2.45142e-12	2.41634	0.169	0.289	1.22571e-08	S7	ZMAT3
2.53449e-12	1.85945	0.166	0.387	1.26724e-08	S7	GATA2-AS1
2.55001e-12	1.54238	0.241	0.355	1.27501e-08	S7	SLC7A6
2.68952e-12	3.27508	0.281	0.387	1.34476e-08	S7	MAP3K5
2.73615e-12	2.24225	0.21	0.262	1.36807e-08	S7	IVNS1ABP
2.80836e-12	2.55596	0.465	0.641	1.40418e-08	S7	RGCC
2.85068e-12	4.77983	0.298	0.453	1.42534e-08	S7	AC023590.1
2.92262e-12	3.579	0.396	0.602	1.46131e-08	S7	NOSIP
2.98805e-12	5.25498	0.274	0.272	1.49403e-08	S7	SGSM1
3.42513e-12	0.27174	0.281	0.376	1.71256e-08	S7	CSNK1G3
3.4308e-12	0.691267	0.369	0.545	1.7154e-08	S7	SLC35F2
3.52483e-12	1.66535	0.457	0.587	1.76241e-08	S7	FAM13A
3.66962e-12	4.7102	0.069	0.299	1.83481e-08	S7	EEF1A2
3.67772e-12	2.8003	0.296	0.474	1.83886e-08	S7	B3GAT2
3.72874e-12	1.20403	0.17	0.357	1.86437e-08	S7	ZNF771
3.89243e-12	1.48167	0.29	0.267	1.94622e-08	S7	SLC38A2
3.90961e-12	5.32078	0.427	0.607	1.95481e-08	S7	AC019131.2
3.91177e-12	0.900688	0.228	0.32	1.95588e-08	S7	CCNF
4.04977e-12	5.80512	0.285	0.518	2.02489e-08	S7	THAP7-AS1
4.06764e-12	1.19081	0.296	0.418	2.03382e-08	S7	INTS2
4.31174e-12	3.66643	0.246	0.384	2.15587e-08	S7	CD226
4.31174e-12	3.42789	0.233	0.364	2.15587e-08	S7	PCYOX1L
4.36897e-12	1.48318	0.299	0.311	2.18448e-08	S7	INTS6
4.54766e-12	2.40594	0.188	0.462	2.27383e-08	S7	MIR3142HG
5.65229e-12	4.2915	0.145	0.33	2.82615e-08	S7	SCFD2
5.72691e-12	3.89165	0.224	0.367	2.86346e-08	S7	DUT
5.96964e-12	0.477918	0.295	0.332	2.98482e-08	S7	SETD2
6.14149e-12	6.36031	0.188	0.34	3.07075e-08	S7	ATP1A3
6.40491e-12	2.30317	0.271	0.382	3.20246e-08	S7	MGAT5
6.83766e-12	0.313093	0.366	0.599	3.41883e-08	S7	AC243960.1
6.905e-12	3.9932	0.225	0.369	3.4525e-08	S7	PDE7A
7.42309e-12	5.30729	0.146	0.303	3.71154e-08	S7	ZNF850
7.76973e-12	2.45709	0.348	0.533	3.88486e-08	S7	CD40LG
7.79932e-12	0.371778	0.316	0.425	3.89966e-08	S7	DOK2
7.82477e-12	1.1973	0.187	0.271	3.91239e-08	S7	TTC9C
7.84604e-12	1.59606	0.19	0.283	3.92302e-08	S7	CHMP1B
8.35126e-12	3.88195	0.394	0.57	4.17563e-08	S7	CORO1B
8.4469e-12	3.54373	0.277	0.409	4.22345e-08	S7	NPIPB4
8.76401e-12	0.359966	0.231	0.316	4.38201e-08	S7	MIR222HG
9.10756e-12	5.28156	0.462	0.633	4.55378e-08	S7	RAPGEF6
9.71317e-12	5.17517	0.262	0.311	4.85659e-08	S7	PRR5
9.89333e-12	2.01011	0.305	0.445	4.94667e-08	S7	VPS13A
9.89868e-12	2.48534	0.276	0.484	4.94934e-08	S7	TKTL1
1.02857e-11	1.8324	0.137	0.298	5.14286e-08	S7	WDR86
1.03526e-11	3.37317	0.24	0.255	5.1763e-08	S7	SORL1
1.16316e-11	6.03631	0.303	0.396	5.8158e-08	S7	AC004812.2
1.1663e-11	0.321038	0.271	0.465	5.83149e-08	S7	ZNF791
1.16944e-11	2.44991	0.367	0.494	5.84721e-08	S7	MAP3K9
1.1707e-11	5.33009	0.31	0.35	5.85352e-08	S7	AC092301.1
1.34135e-11	5.80172	0.358	0.541	6.70676e-08	S7	AC239868.3
1.35365e-11	5.76313	0.085	0.416	6.76827e-08	S7	HOXB7
1.45535e-11	5.23406	0.315	0.377	7.27675e-08	S7	LMBRD2
1.53959e-11	4.64001	0.128	0.34	7.69793e-08	S7	TNNT3
1.5545e-11	2.23198	0.288	0.376	7.77249e-08	S7	RPAP2
1.5924e-11	5.26561	0.241	0.333	7.962e-08	S7	CACNB3
1.69704e-11	0.801676	0.363	0.411	8.48522e-08	S7	PRPF38B
1.70979e-11	1.90892	0.493	0.663	8.54895e-08	S7	LEF1
1.71987e-11	4.50923	0.09	0.355	8.59935e-08	S7	RFPL3S
1.98002e-11	3.08268	0.275	0.345	9.9001e-08	S7	SIK1
1.98002e-11	0.558565	0.354	0.447	9.9001e-08	S7	USP46
2.00763e-11	0.426518	0.398	0.618	1.00382e-07	S7	DBF4
2.04105e-11	1.46098	0.249	0.259	1.02053e-07	S7	MICAL3
2.09945e-11	1.63216	0.247	0.299	1.04973e-07	S7	TRIM73
2.16523e-11	5.28163	0.276	0.394	1.08262e-07	S7	ZNF286A
2.17447e-11	2.36019	0.293	0.448	1.08723e-07	S7	KAT6B
2.2895e-11	3.35969	0.152	0.271	1.14475e-07	S7	AK5
2.31395e-11	1.10098	0.386	0.562	1.15697e-07	S7	TC2N
2.39518e-11	1.39979	0.247	0.433	1.19759e-07	S7	LINC02453
2.55391e-11	4.08763	0.18	0.335	1.27695e-07	S7	HS3ST3B1
2.71141e-11	5.23817	0.366	0.504	1.3557e-07	S7	FXYD7
2.7258e-11	0.865343	0.286	0.433	1.3629e-07	S7	PGM2L1
2.79443e-11	3.76955	0.362	0.452	1.39721e-07	S7	GGACT
2.87537e-11	3.18996	0.199	0.306	1.43768e-07	S7	PLEKHA8
2.9586e-11	2.35612	0.414	0.585	1.4793e-07	S7	SUCO
3.00586e-11	2.57177	0.411	0.58	1.50293e-07	S7	C10orf88
3.32977e-11	2.42267	0.173	0.252	1.66488e-07	S7	FCRL6
3.41504e-11	2.71179	0.166	0.264	1.70752e-07	S7	UTP14C
3.4804e-11	3.21122	0.335	0.425	1.7402e-07	S7	GPN2
3.51723e-11	4.07256	0.161	0.369	1.75862e-07	S7	ZNF510
3.6053e-11	3.54885	0.296	0.409	1.80265e-07	S7	RBM5-AS1
3.67808e-11	5.15333	0.388	0.536	1.83904e-07	S7	HEMK1
3.72283e-11	0.995275	0.321	0.452	1.86142e-07	S7	ZNF493
3.99852e-11	1.57646	0.274	0.35	1.99926e-07	S7	OSBPL3
4.19845e-11	4.2202	0.415	0.616	2.09922e-07	S7	PAQR6
4.34623e-11	6.30427	0.205	0.299	2.17311e-07	S7	CRYGS
4.48029e-11	1.82193	0.406	0.516	2.24014e-07	S7	NR4A2
4.51561e-11	2.43582	0.199	0.284	2.25781e-07	S7	DLG5
4.87398e-11	5.56236	0.183	0.371	2.43699e-07	S7	ZNF17
5.11929e-11	2.2508	0.294	0.46	2.55964e-07	S7	BCL9L
5.2987e-11	1.44471	0.374	0.389	2.64935e-07	S7	IRF2BP2
6.14984e-11	2.05853	0.314	0.274	3.07492e-07	S7	TNRC6B
7.09737e-11	3.62322	0.394	0.499	3.54869e-07	S7	ZNF345
8.4755e-11	0.283194	0.306	0.269	4.23775e-07	S7	EMP3
8.69261e-11	3.60512	0.135	0.415	4.34631e-07	S7	BEND3
8.86929e-11	5.9332	0.136	0.408	4.43465e-07	S7	LINC00526
8.88303e-11	4.77354	0.269	0.293	4.44151e-07	S7	TOM1L2
8.89678e-11	2.1209	0.238	0.35	4.44839e-07	S7	AC004825.2
9.56243e-11	5.9967	0.263	0.453	4.78122e-07	S7	AC015911.6
9.84718e-11	0.854845	0.378	0.44	4.92359e-07	S7	DHX36
9.85732e-11	2.47445	0.192	0.325	4.92866e-07	S7	FAM111B
9.97981e-11	5.98569	0.379	0.709	4.9899e-07	S7	TLE2
1.0021e-10	1.21209	0.208	0.301	5.01048e-07	S7	GALNT11
1.00261e-10	0.564619	0.208	0.35	5.01306e-07	S7	HDGFL3
1.0135e-10	1.91016	0.229	0.396	5.0675e-07	S7	CORO2A
1.04525e-10	0.666734	0.188	0.259	5.22625e-07	S7	BTN2A2
1.27014e-10	0.593758	0.241	0.267	6.35069e-07	S7	PITPNM2
1.30105e-10	2.97831	0.347	0.494	6.50523e-07	S7	CXCR6
1.30238e-10	2.06014	0.233	0.398	6.51188e-07	S7	ME3
1.30371e-10	4.14694	0.304	0.44	6.51855e-07	S7	ZNF790
1.32048e-10	6.36245	0.175	0.387	6.60241e-07	S7	PBK
1.37277e-10	5.68462	0.253	0.328	6.86387e-07	S7	GVQW3
1.47595e-10	1.90547	0.245	0.382	7.37977e-07	S7	AC104984.3
1.53973e-10	4.7845	0.058	0.271	7.69867e-07	S7	PRMT6
1.55313e-10	1.42193	0.297	0.386	7.76563e-07	S7	AC005332.5
1.58589e-10	2.22497	0.358	0.381	7.92947e-07	S7	CHD1
1.70642e-10	4.90867	0.245	0.391	8.53212e-07	S7	ZNF606
1.92748e-10	4.94615	0.074	0.274	9.63738e-07	S7	FAM220A
2.09649e-10	2.39048	0.252	0.298	1.04825e-06	S7	KYAT1
2.24001e-10	3.05681	0.256	0.305	1.12001e-06	S7	LINC00893
2.27765e-10	5.58648	0.148	0.327	1.13883e-06	S7	AL110115.2
2.28226e-10	3.34217	0.341	0.403	1.14113e-06	S7	KLRC4
2.28341e-10	1.55447	0.273	0.433	1.14171e-06	S7	PTGER4
2.30077e-10	1.73967	0.308	0.64	1.15038e-06	S7	CORO6
2.31591e-10	5.66659	0.213	0.303	1.15796e-06	S7	AC073957.3
2.32998e-10	1.94141	0.417	0.523	1.16499e-06	S7	DLGAP1-AS1
2.38108e-10	4.74749	0.133	0.416	1.19054e-06	S7	PFN2
2.73335e-10	2.91564	0.285	0.467	1.36667e-06	S7	OTUD7A
2.73472e-10	4.58342	0.251	0.387	1.36736e-06	S7	L3MBTL1
2.78606e-10	5.7322	0.044	0.261	1.39303e-06	S7	AC109460.2
2.97548e-10	3.69557	0.287	0.303	1.48774e-06	S7	RBM26
2.98745e-10	4.00532	0.287	0.364	1.49373e-06	S7	AC109454.2
2.99796e-10	5.0057	0.333	0.403	1.49898e-06	S7	PRIMPOL
3.04494e-10	4.14527	0.206	0.261	1.52247e-06	S7	CYTH3
3.22073e-10	5.10334	0.181	0.261	1.61037e-06	S7	AC005332.6
3.22719e-10	2.44405	0.174	0.269	1.6136e-06	S7	AHCTF1
3.24502e-10	0.961713	0.328	0.448	1.62251e-06	S7	TCP11L2
3.27275e-10	6.22912	0.318	0.433	1.63638e-06	S7	ARSK
3.31562e-10	1.58472	0.225	0.266	1.65781e-06	S7	PIM1
3.41837e-10	3.24645	0.374	0.469	1.70918e-06	S7	TNFRSF9
3.42864e-10	3.40206	0.066	0.277	1.71432e-06	S7	AIRN
3.45618e-10	1.38492	0.394	0.596	1.72809e-06	S7	HIST1H1C
3.74935e-10	5.52931	0.304	0.448	1.87467e-06	S7	ZNF624
3.84021e-10	2.81291	0.423	0.628	1.92011e-06	S7	SLC16A1
3.92148e-10	3.60296	0.44	0.582	1.96074e-06	S7	AC006369.1
4.12795e-10	4.96976	0.312	0.479	2.06398e-06	S7	UBA6-AS1
4.1403e-10	1.24286	0.26	0.359	2.07015e-06	S7	CDK17
4.16303e-10	0.260576	0.392	0.547	2.08152e-06	S7	USP36
4.33639e-10	0.671398	0.316	0.387	2.16819e-06	S7	UBE2H
4.66959e-10	4.01308	0.469	0.604	2.3348e-06	S7	FOXP1
4.68584e-10	4.6786	0.129	0.335	2.34292e-06	S7	C13orf46
4.84904e-10	6.30371	0.23	0.32	2.42452e-06	S7	EXO5
5.11821e-10	0.537835	0.26	0.284	2.55911e-06	S7	PPP1R15A
5.39127e-10	5.28625	0.226	0.467	2.69563e-06	S7	GPC2
5.41532e-10	5.45339	0.16	0.343	2.70766e-06	S7	AL928970.1
5.43142e-10	0.754297	0.229	0.391	2.71571e-06	S7	CARMIL2
5.48269e-10	1.49653	0.319	0.497	2.74135e-06	S7	GATA3
5.79469e-10	2.81408	0.358	0.455	2.89735e-06	S7	BORA
6.13911e-10	3.38923	0.306	0.504	3.06955e-06	S7	FHL2
6.15426e-10	3.57406	0.337	0.447	3.07713e-06	S7	AC099778.1
6.41124e-10	5.51561	0.233	0.298	3.20562e-06	S7	TMEM201
[truncated: 529 more rows]
