# Supplementary material for: Biallelic loss of BCMA as a resistance mechanism to CAR T cell therapy in a patient with multiple myeloma
Source: Nat Commun. 2021 Feb 8;12:868. doi: 10.1038/s41467-021-21177-5 (PMC7870932; doi:10.1038/s41467-021-21177-5)
Supplement: Supplementary file 4 — Supplementary Data 2 [file 41467_2021_21177_MOESM4_ESM.xlsx]

## Sheet: 2 w After 1st Inf vs. Baseline
Overlap Results
Collection(s):	GO:BP
# overlaps shown:	100
# genesets in collections:	7573
# genes in comparison (n):	1809
# genes in universe (N):	40071
Gene Set Name	# Genes in Gene Set (K)	Description	# Genes in Overlap (k)	k/K	p-value	FDR q-value
GO_CELL_CYCLE	1881	The progression of biochemical and morphological phases and events that occur in a cell during successive cell replication or nuclear replication events. Canonically, the cell cycle comprises the replication and segregation of genetic material followed by the division of the cell, but in endocycles or syncytial cells nuclear replication or nuclear division may not be followed by cell division. [G…	257	0.1366	9.81e-59	7.43e-55
GO_CELL_CYCLE_PROCESS	1422	The cellular process that ensures successive accurate and complete genome replication and chromosome segregation. [GOC:isa_complete, GOC:mtg_cell_cycle]	209	0.147	1.21e-52	4.59e-49
GO_MITOTIC_CELL_CYCLE	1053	Progression through the phases of the mitotic cell cycle, the most common eukaryotic cell cycle, which canonically comprises four successive phases called G1, S, G2, and M and includes replication of the genome and the subsequent segregation of chromosomes into daughter cells. In some variant cell cycles nuclear replication or nuclear division may not be followed by cell division, or G1 and G2 ph…	162	0.1538	2.81e-43	7.1e-40
GO_REGULATION_OF_CELL_CYCLE	1226	Any process that modulates the rate or extent of progression through the cell cycle. [GOC:ai, GOC:dph, GOC:tb]	172	0.1403	1.66e-40	3.14e-37
GO_CHROMOSOME_ORGANIZATION	1253	A process that is carried out at the cellular level that results in the assembly, arrangement of constituent parts, or disassembly of chromosomes, structures composed of a very long molecule of DNA and associated proteins that carries hereditary information. This term covers covalent modifications at the molecular level as well as spatial relationships among the major components of a chromosome. …	167	0.1333	1.7e-36	2.58e-33
GO_IMMUNE_SYSTEM_DEVELOPMENT	1024	The process whose specific outcome is the progression of an organismal system whose objective is to provide calibrated responses by an organism to a potential internal or invasive threat, over time, from its formation to the mature structure. A system is a regularly interacting or interdependent group of organs or tissues that work together to carry out a given biological process. [GOC:add, GOC:d…	145	0.1416	1.23e-34	1.55e-31
GO_POSITIVE_REGULATION_OF_MOLECULAR_FUNCTION	1823	Any process that activates or increases the rate or extent of a molecular function, an elemental biological activity occurring at the molecular level, such as catalysis or binding. [GO:jl]	200	0.1097	1.11e-31	1.2e-28
GO_APOPTOTIC_PROCESS	1994	A programmed cell death process which begins when a cell receives an internal (e.g. DNA damage) or external signal (e.g. an extracellular death ligand), and proceeds through a series of biochemical events (signaling pathway phase) which trigger an execution phase. The execution phase is the last step of an apoptotic process, and is typically characterized by rounding-up of the cell, retraction of…	208	0.1043	5.93e-30	5.61e-27
GO_LYMPHOCYTE_ACTIVATION	758	A change in morphology and behavior of a lymphocyte resulting from exposure to a specific antigen, mitogen, cytokine, chemokine, cellular ligand, or soluble factor. [GOC:mgi_curators, ISBN:0781735149]	114	0.1504	1.01e-29	8.5e-27
GO_T_CELL_ACTIVATION	483	The change in morphology and behavior of a mature or immature T cell resulting from exposure to a mitogen, cytokine, chemokine, cellular ligand, or an antigen for which it is specific. [GOC:mgi_curators, ISBN:0781735149]	88	0.1822	2.97e-29	2.25e-26
GO_POSITIVE_REGULATION_OF_CELLULAR_BIOSYNTHETIC_PROCESS	1967	Any process that activates or increases the frequency, rate or extent of the chemical reactions and pathways resulting in the formation of substances, carried out by individual cells. [GOC:mah]	204	0.1037	4.82e-29	3.32e-26
GO_PROTEIN_MODIFICATION_BY_SMALL_PROTEIN_CONJUGATION_OR_REMOVAL	1160	A protein modification process in which one or more groups of a small protein, such as ubiquitin or a ubiquitin-like protein, are covalently attached to or removed from a target protein. [GOC:mah]	145	0.125	9.16e-29	5.78e-26
GO_MICROTUBULE_BASED_PROCESS	852	Any cellular process that depends upon or alters the microtubule cytoskeleton, that part of the cytoskeleton comprising microtubules and their associated proteins. [GOC:mah]	120	0.1408	1.44e-28	8.36e-26
GO_DNA_METABOLIC_PROCESS	943	Any cellular metabolic process involving deoxyribonucleic acid. This is one of the two main types of nucleic acid, consisting of a long, unbranched macromolecule formed from one, or more commonly, two, strands of linked deoxyribonucleotides. [ISBN:0198506732]	127	0.1347	2.61e-28	1.41e-25
GO_NEGATIVE_REGULATION_OF_NUCLEOBASE_CONTAINING_COMPOUND_METABOLIC_PROCESS	1567	Any cellular process that stops, prevents, or reduces the frequency, rate or extent of the chemical reactions and pathways involving nucleobases, nucleosides, nucleotides and nucleic acids. [GOC:go_curators]	173	0.1104	9.83e-28	4.96e-25
GO_MICROTUBULE_CYTOSKELETON_ORGANIZATION	591	A process that is carried out at the cellular level which results in the assembly, arrangement of constituent parts, or disassembly of cytoskeletal structures comprising microtubules and their associated proteins. [GOC:mah]	95	0.1607	3.77e-27	1.78e-24
GO_POSITIVE_REGULATION_OF_NUCLEOBASE_CONTAINING_COMPOUND_METABOLIC_PROCESS	1861	Any cellular process that activates or increases the frequency, rate or extent of the chemical reactions and pathways involving nucleobases, nucleosides, nucleotides and nucleic acids. [GOC:go_curators]	192	0.1032	4.68e-27	2.09e-24
GO_NEGATIVE_REGULATION_OF_BIOSYNTHETIC_PROCESS	1762	Any process that stops, prevents, or reduces the rate of the chemical reactions and pathways resulting in the formation of substances. [GOC:go_curators]	185	0.105	5.56e-27	2.34e-24
GO_CELL_CYCLE_PHASE_TRANSITION	647	The cell cycle process by which a cell commits to entering the next cell cycle phase. [GOC:mtg_cell_cycle]	99	0.153	1.55e-26	6.19e-24
GO_DNA_CONFORMATION_CHANGE	355	A cellular process that results in a change in the spatial configuration of a DNA molecule. A conformation change can bend DNA, or alter the, twist, writhe, or linking number of a DNA molecule. [GOC:mah]	71	0.2	2.29e-26	8.66e-24
GO_REGULATION_OF_CELL_CYCLE_PROCESS	791	Any process that modulates a cellular process that is involved in the progression of biochemical and morphological phases and events that occur in a cell during successive cell replication or nuclear replication events. [GOC:dph, GOC:tb]	110	0.1391	8.4e-26	3.03e-23
GO_LEUKOCYTE_DIFFERENTIATION	538	The process in which a relatively unspecialized hemopoietic precursor cell acquires the specialized features of a leukocyte. A leukocyte is an achromatic cell of the myeloid or lymphoid lineages capable of ameboid movement, found in blood or other tissue. [CL:0000738, GOC:add, PMID:16551264]	88	0.1636	8.82e-26	3.04e-23
GO_CYTOSKELETON_ORGANIZATION	1396	A process that is carried out at the cellular level which results in the assembly, arrangement of constituent parts, or disassembly of cytoskeletal structures. [GOC:dph, GOC:jl, GOC:mah]	156	0.1117	1.33e-25	4.36e-23
GO_POSITIVE_REGULATION_OF_CATALYTIC_ACTIVITY	1469	Any process that activates or increases the activity of an enzyme. [GOC:ebc, GOC:jl, GOC:tb, GOC:vw]	160	0.1089	4.68e-25	1.48e-22
GO_T_CELL_DIFFERENTIATION	253	The process in which a precursor cell type acquires characteristics of a more mature T-cell. A T cell is a type of lymphocyte whose definin characteristic is the expression of a T cell receptor complex. [GO_REF:0000022, GOC:jid, GOC:mah]	58	0.2292	6.1e-25	1.85e-22
GO_NEGATIVE_REGULATION_OF_RNA_BIOSYNTHETIC_PROCESS	1365	Any process that stops, prevents or reduces the frequency, rate or extent of RNA biosynthetic process. [GO:jl, GO_REF:0000058, GOC:TermGenie]	152	0.1114	8.31e-25	2.42e-22
GO_HOMEOSTATIC_PROCESS	1963	Any biological process involved in the maintenance of an internal steady state. [GOC:jl, ISBN:0395825172]	193	0.0983	1.16e-24	3.26e-22
GO_REGULATION_OF_INTRACELLULAR_SIGNAL_TRANSDUCTION	1864	Any process that modulates the frequency, rate or extent of intracellular signal transduction. [GOC:dph, GOC:signaling, GOC:tb, GOC:TermGenie]	186	0.0998	1.62e-24	4.39e-22
GO_REGULATION_OF_ORGANELLE_ORGANIZATION	1310	Any process that modulates the frequency, rate or extent of a process involved in the formation, arrangement of constituent parts, or disassembly of an organelle. [GOC:mah]	147	0.1122	2.42e-24	6.32e-22
GO_LYMPHOCYTE_DIFFERENTIATION	368	The process in which a relatively unspecialized precursor cell acquires specialized features of a lymphocyte. A lymphocyte is a leukocyte commonly found in the blood and lymph that has the characteristics of a large nucleus, a neutral staining cytoplasm, and prominent heterochromatin. [CL:0000542, GOC:go_curators]	69	0.1875	5.91e-24	1.49e-21
GO_REGULATION_OF_MITOTIC_CELL_CYCLE	666	Any process that modulates the rate or extent of progress through the mitotic cell cycle. [GOC:dph, GOC:go_curators, GOC:tb]	96	0.1441	8.32e-24	2.03e-21
GO_REGULATION_OF_IMMUNE_SYSTEM_PROCESS	1637	Any process that modulates the frequency, rate, or extent of an immune system process. [GOC:add]	168	0.1026	1.8e-23	4.27e-21
GO_CHROMATIN_ORGANIZATION	820	Any process that results in the specification, formation or maintenance of the physical structure of eukaryotic chromatin. [GOC:mah, GOC:vw, PMID:20404130]	107	0.1305	6.53e-23	1.5e-20
GO_ORGANELLE_ASSEMBLY	878	The aggregation, arrangement and bonding together of a set of components to form an organelle. An organelle is an organized structure of distinctive morphology and function. Includes the nucleus, mitochondria, plastids, vacuoles, vesicles, ribosomes and the cytoskeleton. Excludes the plasma membrane. [GOC:mah]	111	0.1264	1.29e-22	2.87e-20
GO_POSITIVE_REGULATION_OF_RNA_BIOSYNTHETIC_PROCESS	1601	Any process that activates or increases the frequency, rate or extent of RNA biosynthetic process. [GO:jl, GO_REF:0000058, GOC:TermGenie]	163	0.1018	1.97e-22	4.26e-20
GO_REGULATION_OF_PROTEIN_MODIFICATION_PROCESS	1915	Any process that modulates the frequency, rate or extent of the covalent alteration of one or more amino acid residues within a protein. [GOC:mah, GOC:tb]	184	0.0961	2.09e-22	4.39e-20
GO_CELLULAR_RESPONSE_TO_DNA_DAMAGE_STIMULUS	865	Any process that results in a change in state or activity of a cell (in terms of movement, secretion, enzyme production, gene expression, etc.) as a result of a stimulus indicating damage to its DNA from environmental insults or errors during metabolism. [GOC:go_curators]	109	0.126	4.08e-22	8.26e-20
GO_REGULATION_OF_CELL_DEATH	1746	Any process that modulates the rate or frequency of cell death. Cell death is the specific activation or halting of processes within a cell so that its vital functions markedly cease, rather than simply deteriorating gradually over time, which culminates in cell death. [GOC:dph, GOC:tb]	172	0.0985	4.14e-22	8.26e-20
GO_PROTEIN_MODIFICATION_BY_SMALL_PROTEIN_CONJUGATION	958	A protein modification process in which one or more groups of a small protein, such as ubiquitin or a ubiquitin-like protein, are covalently attached to a target protein. [GOC:mah]	116	0.1211	4.9e-22	9.51e-20
GO_PROTEIN_CONTAINING_COMPLEX_SUBUNIT_ORGANIZATION	1978	Any process in which macromolecules aggregate, disaggregate, or are modified, resulting in the formation, disassembly, or alteration of a protein complex. [GOC:mah]	187	0.0945	5.6e-22	1.06e-19
GO_MICROTUBULE_ORGANIZING_CENTER_ORGANIZATION	136	A process that is carried out at the cellular level which results in the assembly, arrangement of constituent parts, or disassembly of a microtubule organizing center, a structure from which microtubules grow. [GOC:dph, GOC:jl, GOC:mah]	40	0.2941	6.65e-22	1.23e-19
GO_REGULATION_OF_PHOSPHORUS_METABOLIC_PROCESS	1868	Any process that modulates the frequency, rate or extent of the chemical reactions and pathways involving phosphorus or compounds containing phosphorus. [GOC:ai]	179	0.0958	1.1e-21	1.99e-19
GO_DNA_REPLICATION	273	The cellular metabolic process in which a cell duplicates one or more molecules of DNA. DNA replication begins when specific sequences, known as origins of replication, are recognized and bound by initiation proteins, and ends when the original DNA molecule has been completely duplicated and the copies topologically separated. The unit of replication usually corresponds to the genome of the cell,…	56	0.2051	1.23e-21	2.16e-19
GO_CELL_PROJECTION_ORGANIZATION	1588	A process that is carried out at the cellular level which results in the assembly, arrangement of constituent parts, or disassembly of a prolongation or process extending from a cell, e.g. a flagellum or axon. [GOC:jl, GOC:mah, http://www.cogsci.princeton.edu/~wn/]	160	0.1008	1.41e-21	2.43e-19
GO_NEGATIVE_REGULATION_OF_RESPONSE_TO_STIMULUS	1753	Any process that stops, prevents, or reduces the frequency, rate or extent of a response to a stimulus. Response to stimulus is a change in state or activity of a cell or an organism (in terms of movement, secretion, enzyme production, gene expression, etc.) as a result of a stimulus. [GOC:jid]	171	0.0975	1.55e-21	2.6e-19
GO_CELL_ACTIVATION	1475	A change in the morphology or behavior of a cell resulting from exposure to an activating factor such as a cellular or soluble ligand. [GOC:mgi_curators]	152	0.1031	1.81e-21	2.99e-19
GO_REGULATION_OF_LYMPHOCYTE_ACTIVATION	508	Any process that modulates the frequency, rate or extent of lymphocyte activation. [GOC:ai]	78	0.1535	2.95e-21	4.76e-19
GO_REGULATION_OF_PROTEIN_LOCALIZATION	994	Any process that modulates the frequency, rate or extent of any process in which a protein is transported to, or maintained in, a specific location. [GOC:dph, GOC:mah, GOC:tb]	117	0.1177	3.26e-21	5.14e-19
GO_PEPTIDYL_AMINO_ACID_MODIFICATION	1290	The alteration of an amino acid residue in a peptide. [GOC:mah]	138	0.107	5.29e-21	8.17e-19
GO_REGULATION_OF_T_CELL_ACTIVATION	332	Any process that modulates the frequency, rate or extent of T cell activation. [GOC:ai]	61	0.1837	7.2e-21	1.09e-18
GO_CELLULAR_MACROMOLECULE_LOCALIZATION	1989	Any process in which a macromolecule is transported to, and/or maintained in, a specific location at the level of a cell. Localization at the cellular level encompasses movement within the cell, from within the cell to the cell surface, or from one location to another at the surface of a cell. [GOC:mah]	184	0.0925	1.3e-20	1.94e-18
GO_REGULATION_OF_RESPONSE_TO_STRESS	1538	Any process that modulates the frequency, rate or extent of a response to stress. Response to stress is a change in state or activity of a cell or an organism (in terms of movement, secretion, enzyme production, gene expression, etc.) as a result of a disturbance in organismal or cellular homeostasis, usually, but not necessarily, exogenous (e.g. temperature, humidity, ionizing radiation). [GOC:d…	154	0.1001	1.55e-20	2.26e-18
GO_NEGATIVE_REGULATION_OF_TRANSCRIPTION_BY_RNA_POLYMERASE_II	921	Any process that stops, prevents, or reduces the frequency, rate or extent of transcription mediated by RNA polymerase II. [GOC:go_curators, GOC:txnOH]	110	0.1194	1.72e-20	2.45e-18
GO_MACROMOLECULE_CATABOLIC_PROCESS	1431	The chemical reactions and pathways resulting in the breakdown of a macromolecule, any molecule of high relative molecular mass, the structure of which essentially comprises the multiple repetition of units derived, actually or conceptually, from molecules of low relative molecular mass. [GOC:mah]	146	0.102	2.99e-20	4.19e-18
GO_REGULATION_OF_CELL_DIFFERENTIATION	1945	Any process that modulates the frequency, rate or extent of cell differentiation, the process in which relatively unspecialized cells acquire specialized structural and functional features. [GOC:go_curators]	180	0.0925	3.42e-20	4.71e-18
GO_REGULATION_OF_TRANSPORT	1856	Any process that modulates the frequency, rate or extent of the directed movement of substances (such as macromolecules, small molecules, ions) into, out of or within a cell, or between cells, by means of some agent such as a transporter or pore. [GOC:ai]	174	0.0938	4.14e-20	5.6e-18
GO_REGULATION_OF_CELL_ACTIVATION	643	Any process that modulates the frequency, rate or extent of cell activation, the change in the morphology or behavior of a cell resulting from exposure to an activating factor such as a cellular or soluble ligand. [GOC:ai]	87	0.1353	7.27e-20	9.66e-18
GO_NEGATIVE_REGULATION_OF_CELL_CYCLE	637	Any process that stops, prevents or reduces the rate or extent of progression through the cell cycle. [GOC:dph, GOC:go_curators, GOC:tb]	85	0.1334	4.7e-19	6.13e-17
GO_REGULATION_OF_HYDROLASE_ACTIVITY	1302	Any process that modulates the frequency, rate or extent of hydrolase activity, the catalysis of the hydrolysis of various bonds, e.g. C-O, C-N, C-C, phosphoric anhydride bonds, etc. Hydrolase is the systematic name for any enzyme of EC class 3. [EC:3.-.-.-, GOC:ai]	134	0.1029	5.6e-19	7.18e-17
GO_REGULATION_OF_PHOSPHORYLATION	1668	Any process that modulates the frequency, rate or extent of addition of phosphate groups into a molecule. [GOC:jl]	158	0.0947	9.66e-19	1.22e-16
GO_NEGATIVE_REGULATION_OF_SIGNALING	1490	Any process that stops, prevents, or reduces the frequency, rate or extent of a signaling process. [GOC:mtg_signal]	146	0.098	1.14e-18	1.42e-16
GO_REGULATION_OF_CELL_CELL_ADHESION	439	Any process that modulates the frequency, rate or extent of attachment of a cell to another cell. [GOC:isa_complete]	67	0.1526	2.63e-18	3.21e-16
GO_ORGANONITROGEN_COMPOUND_CATABOLIC_PROCESS	1329	The chemical reactions and pathways resulting in the breakdown of organonitrogen compound. [GOC:pr, GOC:TermGenie]	134	0.1008	3.13e-18	3.76e-16
GO_POSITIVE_REGULATION_OF_SIGNALING	1896	Any process that activates, maintains or increases the frequency, rate or extent of a signaling process. [GOC:mtg_signal]	171	0.0902	4.1e-18	4.86e-16
GO_LEUKOCYTE_CELL_CELL_ADHESION	364	The attachment of a leukocyte to another cell via adhesion molecules. [GOC:go_curators]	59	0.1621	1.57e-17	1.83e-15
GO_DNA_REPAIR	563	The process of restoring DNA after damage. Genomes are subject to damage by chemical and physical agents in the environment (e.g. UV and ionizing radiations, chemical mutagens, fungal and bacterial toxins, etc.) and by free radicals or alkylating agents endogenously generated in metabolism. DNA is also damaged because of errors during its replication. A variety of different DNA repair pathways ha…	75	0.1332	6.31e-17	7.24e-15
GO_POSITIVE_REGULATION_OF_CELL_CELL_ADHESION	279	Any process that activates or increases the rate or extent of cell adhesion to another cell. [GOC:isa_complete]	50	0.1792	6.77e-17	7.65e-15
GO_REGULATION_OF_PEPTIDE_TRANSPORT	709	Any process that modulates the frequency, rate or extent of the directed movement of peptides, compounds of two or more amino acids where the alpha carboxyl group of one is bound to the alpha amino group of another, into, out of or within a cell, or between cells, by means of some agent such as a transporter or pore. [GOC:dph, GOC:tb]	86	0.1213	1.09e-16	1.22e-14
GO_REGULATION_OF_HEMOPOIESIS	498	Any process that modulates the frequency, rate or extent of hemopoiesis. [GO_REF:0000058, GOC:pad, GOC:PARL, GOC:TermGenie, PMID:20080761]	69	0.1386	1.46e-16	1.58e-14
GO_REGULATION_OF_CELL_CYCLE_PHASE_TRANSITION	486	Any process that modulates the frequency, rate or extent of cell cycle phase transition. [GOC:mtg_cell_cycle, GOC:TermGenie, PMID:22841721]	68	0.1399	1.46e-16	1.58e-14
GO_CELLULAR_MACROMOLECULE_CATABOLIC_PROCESS	1201	The chemical reactions and pathways resulting in the breakdown of a macromolecule, any large molecule including proteins, nucleic acids and carbohydrates, as carried out by individual cells. [GOC:jl]	121	0.1007	1.55e-16	1.65e-14
GO_ORGANELLE_LOCALIZATION	649	Any process in which an organelle is transported to, and/or maintained in, a specific location. [GOC:ai]	81	0.1248	1.67e-16	1.75e-14
GO_PROTEIN_CATABOLIC_PROCESS	946	The chemical reactions and pathways resulting in the breakdown of a protein by the destruction of the native, active configuration, with or without the hydrolysis of peptide bonds. [GOC:mah]	103	0.1089	1.85e-16	1.92e-14
GO_CELL_PROJECTION_ASSEMBLY	587	Formation of a prolongation or process extending from a cell, e.g. a flagellum or axon. [GOC:jl, GOC:mah, http://www.cogsci.princeton.edu/~wn/]	76	0.1295	1.92e-16	1.97e-14
GO_CILIUM_ORGANIZATION	396	A process that is carried out at the cellular level which results in the assembly, arrangement of constituent parts, or disassembly of a cilium, a specialized eukaryotic organelle that consists of a filiform extrusion of the cell surface. Each cilium is bounded by an extrusion of the cytoplasmic membrane, and contains a regular longitudinal array of microtubules, anchored basally in a centriole. …	60	0.1515	2.17e-16	2.19e-14
GO_POSITIVE_REGULATION_OF_HYDROLASE_ACTIVITY	771	Any process that activates or increases the frequency, rate or extent of hydrolase activity, the catalysis of the hydrolysis of various bonds. [GOC:ai]	90	0.1167	2.31e-16	2.3e-14
GO_ORGANELLE_FISSION	467	The creation of two or more organelles by division of one organelle. [GOC:jid]	66	0.1413	2.46e-16	2.42e-14
GO_REGULATION_OF_TRANSFERASE_ACTIVITY	1022	Any process that modulates the frequency, rate or extent of transferase activity, the catalysis of the transfer of a group, e.g. a methyl group, glycosyl group, acyl group, phosphorus-containing, or other groups, from one compound (generally regarded as the donor) to another compound (generally regarded as the acceptor). Transferase is the systematic name for any enzyme of EC class 2. [EC:2.-.-.-…	108	0.1057	2.72e-16	2.64e-14
GO_POSITIVE_REGULATION_OF_PROTEIN_METABOLIC_PROCESS	1732	Any process that activates or increases the frequency, rate or extent of the chemical reactions and pathways involving a protein. [GOC:ai]	155	0.0895	3.38e-16	3.24e-14
GO_DNA_PACKAGING	240	Any process in which DNA and associated proteins are formed into a compact, orderly structure. [GOC:mah, ISBN:0815316194]	45	0.1875	4.11e-16	3.89e-14
GO_POSITIVE_REGULATION_OF_LYMPHOCYTE_ACTIVATION	350	Any process that activates or increases the frequency, rate or extent of lymphocyte activation. [GOC:ai]	55	0.1571	7.74e-16	7.24e-14
GO_REGULATION_OF_CELL_POPULATION_PROLIFERATION	1766	Any process that modulates the frequency, rate or extent of cell proliferation. [GOC:jl]	156	0.0883	8.34e-16	7.64e-14
GO_CELL_DIVISION	603	The process resulting in division and partitioning of components of a cell to form more cells; may or may not be accompanied by the physical separation of a cell into distinct, individually membrane-bounded daughter cells. [GOC:di, GOC:go_curators, GOC:pr]	76	0.126	8.45e-16	7.64e-14
GO_REGULATION_OF_CELLULAR_RESPONSE_TO_STRESS	774	Any process that modulates the frequency, rate or extent of a cellular response to stress. Cellular response to stress is a change in state or activity of a cell (in terms of movement, secretion, enzyme production, gene expression, etc.) as a result of a stimulus indicating the organism is under stress. The stress is usually, but not necessarily, exogenous (e.g. temperature, humidity, ionizing ra…	89	0.115	8.48e-16	7.64e-14
GO_CILIARY_BASAL_BODY_PLASMA_MEMBRANE_DOCKING	95	The docking of a cytosolic centriole/basal body to the plasma membrane via the ciliary transition fibers. In some species this may happen via an intermediate step, by first docking to the ciliary vesicle via the ciliary transition fibers. The basal body-ciliary vesicle then relocates to the plasma membrane, followed by the ciliary vesicle fusing with the plasma membrane, effectively attaching the…	28	0.2947	8.59e-16	7.66e-14
GO_POSITIVE_REGULATION_OF_LEUKOCYTE_CELL_CELL_ADHESION	235	Any process that activates or increases the frequency, rate or extent of leukocyte cell-cell adhesion. [GO_REF:0000058, GOC:BHF, GOC:rl, GOC:TermGenie, PMID:21106532]	44	0.1872	9.2e-16	8.1e-14
GO_REGULATION_OF_CELL_ADHESION	736	Any process that modulates the frequency, rate or extent of attachment of a cell to another cell or to the extracellular matrix. [GOC:mah]	86	0.1168	1.02e-15	8.87e-14
GO_INTRACELLULAR_TRANSPORT	1758	The directed movement of substances within a cell. [GOC:ai]	155	0.0882	1.22e-15	1.05e-13
GO_NEGATIVE_REGULATION_OF_MOLECULAR_FUNCTION	1195	Any process that stops or reduces the rate or extent of a molecular function, an elemental biological activity occurring at the molecular level, such as catalysis or binding. [GO:jl]	118	0.0987	1.6e-15	1.36e-13
GO_ALPHA_BETA_T_CELL_ACTIVATION	146	The change in morphology and behavior of an alpha-beta T cell resulting from exposure to a mitogen, cytokine, chemokine, cellular ligand, or an antigen for which it is specific. [GOC:add]	34	0.2329	1.96e-15	1.65e-13
GO_POSITIVE_REGULATION_OF_IMMUNE_SYSTEM_PROCESS	1101	Any process that activates or increases the frequency, rate, or extent of an immune system process. [GOC:add]	111	0.1008	2.77e-15	2.31e-13
GO_POSITIVE_REGULATION_OF_MULTICELLULAR_ORGANISMAL_PROCESS	1853	Any process that activates or increases the frequency, rate or extent of an organismal process, any of the processes pertinent to the function of an organism above the cellular level; includes the integrated processes of tissues and organs. [GOC:ai]	159	0.0858	5.35e-15	4.4e-13
GO_PROTEIN_DNA_COMPLEX_SUBUNIT_ORGANIZATION	282	Any process in which macromolecules aggregate, disaggregate, or are modified, resulting in the formation, disassembly, or alteration of a protein-DNA complex. [GOC:mah]	47	0.1667	1.01e-14	8.2e-13
GO_NEGATIVE_REGULATION_OF_INTRACELLULAR_SIGNAL_TRANSDUCTION	555	Any process that stops, prevents or reduces the frequency, rate or extent of intracellular signal transduction. [GOC:dph, GOC:signaling, GOC:tb, GOC:TermGenie]	70	0.1261	1.13e-14	9.07e-13
GO_REGULATION_OF_CELLULAR_LOCALIZATION	1011	Any process that modulates the frequency, rate or extent of a process in which a cell, a substance, or a cellular entity is transported to, or maintained in a specific location within or in the membrane of a cell. [GOC:dph, GOC:tb]	103	0.1019	1.47e-14	1.17e-12
GO_POSITIVE_REGULATION_OF_CELL_DEATH	745	Any process that increases the rate or frequency of cell death. Cell death is the specific activation or halting of processes within a cell so that its vital functions markedly cease, rather than simply deteriorating gradually over time, which culminates in cell death. [GOC:dph, GOC:tb]	84	0.1128	1.68e-14	1.33e-12
GO_POSITIVE_REGULATION_OF_CELL_ACTIVATION	414	Any process that activates or increases the frequency, rate or extent of activation. [GOC:ai]	58	0.1401	2.34e-14	1.83e-12
GO_POSITIVE_REGULATION_OF_CELL_ADHESION	428	Any process that activates or increases the frequency, rate or extent of cell adhesion. [GOC:go_curators]	59	0.1379	2.88e-14	2.23e-12
GO_REGULATION_OF_T_CELL_DIFFERENTIATION	150	Any process that modulates the frequency, rate or extent of T cell differentiation. [GOC:go_curators]	33	0.22	2.92e-14	2.24e-12
GO_NEGATIVE_REGULATION_OF_CELLULAR_COMPONENT_ORGANIZATION	742	Any process that stops, prevents, or reduces the frequency, rate or extent of a process involved in the formation, arrangement of constituent parts, or disassembly of cell structures, including the plasma membrane and any external encapsulating structures such as the cell wall and cell envelope. [GOC:ai]	83	0.1119	3.75e-14	2.84e-12
Gene/Gene Set Overlap Matrix
Entrez Gene Id	Gene Symbol	Gene Description	GO_CELL_CYCLE	GO_CELL_CYCLE_PROCESS	GO_MITOTIC_CELL_CYCLE	GO_REGULATION_OF_CELL_CYCLE	GO_CHROMOSOME_ORGANIZATION	GO_IMMUNE_SYSTEM_DEVELOPMENT	GO_POSITIVE_REGULATION_OF_MOLECULAR_FUNCTION
4609	MYC	MYC proto-oncogene, bHLH transcription factor [Source:HGNC Symbol;Acc:HGNC:7553]	GO_CELL_CYCLE	GO_CELL_CYCLE_PROCESS	GO_MITOTIC_CELL_CYCLE	GO_REGULATION_OF_CELL_CYCLE	GO_CHROMOSOME_ORGANIZATION	GO_IMMUNE_SYSTEM_DEVELOPMENT	GO_POSITIVE_REGULATION_OF_MOLECULAR_FUNCTION
23198	PSME4	proteasome activator subunit 4 [Source:HGNC Symbol;Acc:HGNC:20635]	GO_CELL_CYCLE	GO_CELL_CYCLE_PROCESS	GO_MITOTIC_CELL_CYCLE	GO_REGULATION_OF_CELL_CYCLE	GO_CHROMOSOME_ORGANIZATION	GO_IMMUNE_SYSTEM_DEVELOPMENT	GO_POSITIVE_REGULATION_OF_MOLECULAR_FUNCTION
301	ANXA1	annexin A1 [Source:HGNC Symbol;Acc:HGNC:533]	GO_CELL_CYCLE	GO_CELL_CYCLE_PROCESS	GO_MITOTIC_CELL_CYCLE	GO_REGULATION_OF_CELL_CYCLE	GO_CHROMOSOME_ORGANIZATION	GO_IMMUNE_SYSTEM_DEVELOPMENT
675	BRCA2	BRCA2 DNA repair associated [Source:HGNC Symbol;Acc:HGNC:1101]	GO_CELL_CYCLE	GO_CELL_CYCLE_PROCESS	GO_MITOTIC_CELL_CYCLE	GO_REGULATION_OF_CELL_CYCLE	GO_CHROMOSOME_ORGANIZATION	GO_IMMUNE_SYSTEM_DEVELOPMENT
7153	TOP2A	DNA topoisomerase II alpha [Source:HGNC Symbol;Acc:HGNC:11989]	GO_CELL_CYCLE	GO_CELL_CYCLE_PROCESS	GO_MITOTIC_CELL_CYCLE	GO_REGULATION_OF_CELL_CYCLE	GO_CHROMOSOME_ORGANIZATION	GO_IMMUNE_SYSTEM_DEVELOPMENT
5578	PRKCA	protein kinase C alpha [Source:HGNC Symbol;Acc:HGNC:9393]	GO_CELL_CYCLE	GO_CELL_CYCLE_PROCESS	GO_MITOTIC_CELL_CYCLE	GO_REGULATION_OF_CELL_CYCLE	GO_CHROMOSOME_ORGANIZATION	GO_IMMUNE_SYSTEM_DEVELOPMENT
2177	FANCD2	FA complementation group D2 [Source:HGNC Symbol;Acc:HGNC:3585]	GO_CELL_CYCLE	GO_CELL_CYCLE_PROCESS	GO_MITOTIC_CELL_CYCLE	GO_REGULATION_OF_CELL_CYCLE	GO_CHROMOSOME_ORGANIZATION	GO_IMMUNE_SYSTEM_DEVELOPMENT
80169	CTC1	CST telomere replication complex component 1 [Source:HGNC Symbol;Acc:HGNC:26169]	GO_CELL_CYCLE	GO_CELL_CYCLE_PROCESS	GO_MITOTIC_CELL_CYCLE	GO_REGULATION_OF_CELL_CYCLE	GO_CHROMOSOME_ORGANIZATION	GO_IMMUNE_SYSTEM_DEVELOPMENT
26013	L3MBTL1	L3MBTL histone methyl-lysine binding protein 1 [Source:HGNC Symbol;Acc:HGNC:15905]	GO_CELL_CYCLE	GO_CELL_CYCLE_PROCESS	GO_MITOTIC_CELL_CYCLE	GO_REGULATION_OF_CELL_CYCLE	GO_CHROMOSOME_ORGANIZATION	GO_IMMUNE_SYSTEM_DEVELOPMENT
5111	PCNA	proliferating cell nuclear antigen [Source:HGNC Symbol;Acc:HGNC:8729]	GO_CELL_CYCLE	GO_CELL_CYCLE_PROCESS	GO_MITOTIC_CELL_CYCLE	GO_REGULATION_OF_CELL_CYCLE	GO_CHROMOSOME_ORGANIZATION		GO_POSITIVE_REGULATION_OF_MOLECULAR_FUNCTION
4751	NEK2	NIMA related kinase 2 [Source:HGNC Symbol;Acc:HGNC:7745]	GO_CELL_CYCLE	GO_CELL_CYCLE_PROCESS	GO_MITOTIC_CELL_CYCLE	GO_REGULATION_OF_CELL_CYCLE	GO_CHROMOSOME_ORGANIZATION		GO_POSITIVE_REGULATION_OF_MOLECULAR_FUNCTION
4221	MEN1	menin 1 [Source:HGNC Symbol;Acc:HGNC:7010]	GO_CELL_CYCLE	GO_CELL_CYCLE_PROCESS	GO_MITOTIC_CELL_CYCLE	GO_REGULATION_OF_CELL_CYCLE	GO_CHROMOSOME_ORGANIZATION		GO_POSITIVE_REGULATION_OF_MOLECULAR_FUNCTION
25836	NIPBL	NIPBL cohesin loading factor [Source:HGNC Symbol;Acc:HGNC:28862]	GO_CELL_CYCLE	GO_CELL_CYCLE_PROCESS	GO_MITOTIC_CELL_CYCLE	GO_REGULATION_OF_CELL_CYCLE	GO_CHROMOSOME_ORGANIZATION		GO_POSITIVE_REGULATION_OF_MOLECULAR_FUNCTION
1062	CENPE	centromere protein E [Source:HGNC Symbol;Acc:HGNC:1856]	GO_CELL_CYCLE	GO_CELL_CYCLE_PROCESS	GO_MITOTIC_CELL_CYCLE	GO_REGULATION_OF_CELL_CYCLE	GO_CHROMOSOME_ORGANIZATION		GO_POSITIVE_REGULATION_OF_MOLECULAR_FUNCTION
2146	EZH2	enhancer of zeste 2 polycomb repressive complex 2 subunit [Source:HGNC Symbol;Acc:HGNC:3527]	GO_CELL_CYCLE	GO_CELL_CYCLE_PROCESS	GO_MITOTIC_CELL_CYCLE	GO_REGULATION_OF_CELL_CYCLE	GO_CHROMOSOME_ORGANIZATION		GO_POSITIVE_REGULATION_OF_MOLECULAR_FUNCTION
1111	CHEK1	checkpoint kinase 1 [Source:HGNC Symbol;Acc:HGNC:1925]	GO_CELL_CYCLE	GO_CELL_CYCLE_PROCESS	GO_MITOTIC_CELL_CYCLE	GO_REGULATION_OF_CELL_CYCLE	GO_CHROMOSOME_ORGANIZATION
79960	JADE1	jade family PHD finger 1 [Source:HGNC Symbol;Acc:HGNC:30027]	GO_CELL_CYCLE	GO_CELL_CYCLE_PROCESS	GO_MITOTIC_CELL_CYCLE	GO_REGULATION_OF_CELL_CYCLE	GO_CHROMOSOME_ORGANIZATION
1029	CDKN2A	cyclin dependent kinase inhibitor 2A [Source:HGNC Symbol;Acc:HGNC:1787]	GO_CELL_CYCLE	GO_CELL_CYCLE_PROCESS	GO_MITOTIC_CELL_CYCLE	GO_REGULATION_OF_CELL_CYCLE	GO_CHROMOSOME_ORGANIZATION
699	BUB1	BUB1 mitotic checkpoint serine/threonine kinase [Source:HGNC Symbol;Acc:HGNC:1148]	GO_CELL_CYCLE	GO_CELL_CYCLE_PROCESS	GO_MITOTIC_CELL_CYCLE	GO_REGULATION_OF_CELL_CYCLE	GO_CHROMOSOME_ORGANIZATION
546	ATRX	ATRX chromatin remodeler [Source:HGNC Symbol;Acc:HGNC:886]	GO_CELL_CYCLE	GO_CELL_CYCLE_PROCESS	GO_MITOTIC_CELL_CYCLE	GO_REGULATION_OF_CELL_CYCLE	GO_CHROMOSOME_ORGANIZATION
7508	XPC	XPC complex subunit, DNA damage recognition and repair factor [Source:HGNC Symbol;Acc:HGNC:12816]	GO_CELL_CYCLE	GO_CELL_CYCLE_PROCESS	GO_MITOTIC_CELL_CYCLE	GO_REGULATION_OF_CELL_CYCLE	GO_CHROMOSOME_ORGANIZATION
9978	RBX1	ring-box 1 [Source:HGNC Symbol;Acc:HGNC:9928]	GO_CELL_CYCLE	GO_CELL_CYCLE_PROCESS	GO_MITOTIC_CELL_CYCLE	GO_REGULATION_OF_CELL_CYCLE	GO_CHROMOSOME_ORGANIZATION
29072	SETD2	SET domain containing 2, histone lysine methyltransferase [Source:HGNC Symbol;Acc:HGNC:18420]	GO_CELL_CYCLE	GO_CELL_CYCLE_PROCESS	GO_MITOTIC_CELL_CYCLE	GO_REGULATION_OF_CELL_CYCLE	GO_CHROMOSOME_ORGANIZATION
10403	NDC80	NDC80 kinetochore complex component [Source:HGNC Symbol;Acc:HGNC:16909]	GO_CELL_CYCLE	GO_CELL_CYCLE_PROCESS	GO_MITOTIC_CELL_CYCLE	GO_REGULATION_OF_CELL_CYCLE	GO_CHROMOSOME_ORGANIZATION
54908	SPDL1	spindle apparatus coiled-coil protein 1 [Source:HGNC Symbol;Acc:HGNC:26010]	GO_CELL_CYCLE	GO_CELL_CYCLE_PROCESS	GO_MITOTIC_CELL_CYCLE	GO_REGULATION_OF_CELL_CYCLE	GO_CHROMOSOME_ORGANIZATION
51203	NUSAP1	nucleolar and spindle associated protein 1 [Source:HGNC Symbol;Acc:HGNC:18538]	GO_CELL_CYCLE	GO_CELL_CYCLE_PROCESS	GO_MITOTIC_CELL_CYCLE	GO_REGULATION_OF_CELL_CYCLE	GO_CHROMOSOME_ORGANIZATION
57132	CHMP1B	charged multivesicular body protein 1B [Source:HGNC Symbol;Acc:HGNC:24287]	GO_CELL_CYCLE	GO_CELL_CYCLE_PROCESS	GO_MITOTIC_CELL_CYCLE	GO_REGULATION_OF_CELL_CYCLE	GO_CHROMOSOME_ORGANIZATION
9055	PRC1	protein regulator of cytokinesis 1 [Source:HGNC Symbol;Acc:HGNC:9341]	GO_CELL_CYCLE	GO_CELL_CYCLE_PROCESS	GO_MITOTIC_CELL_CYCLE	GO_REGULATION_OF_CELL_CYCLE	GO_CHROMOSOME_ORGANIZATION
1063	CENPF	centromere protein F [Source:HGNC Symbol;Acc:HGNC:1857]	GO_CELL_CYCLE	GO_CELL_CYCLE_PROCESS	GO_MITOTIC_CELL_CYCLE	GO_REGULATION_OF_CELL_CYCLE	GO_CHROMOSOME_ORGANIZATION
84250	SLF1	SMC5-SMC6 complex localization factor 1 [Source:HGNC Symbol;Acc:HGNC:25408]	GO_CELL_CYCLE	GO_CELL_CYCLE_PROCESS	GO_MITOTIC_CELL_CYCLE	GO_REGULATION_OF_CELL_CYCLE	GO_CHROMOSOME_ORGANIZATION
9232	PTTG1	PTTG1 regulator of sister chromatid separation, securin [Source:HGNC Symbol;Acc:HGNC:9690]	GO_CELL_CYCLE	GO_CELL_CYCLE_PROCESS	GO_MITOTIC_CELL_CYCLE	GO_REGULATION_OF_CELL_CYCLE	GO_CHROMOSOME_ORGANIZATION
596	BCL2	BCL2 apoptosis regulator [Source:HGNC Symbol;Acc:HGNC:990]	GO_CELL_CYCLE	GO_CELL_CYCLE_PROCESS	GO_MITOTIC_CELL_CYCLE	GO_REGULATION_OF_CELL_CYCLE		GO_IMMUNE_SYSTEM_DEVELOPMENT	GO_POSITIVE_REGULATION_OF_MOLECULAR_FUNCTION
3688	ITGB1	integrin subunit beta 1 [Source:HGNC Symbol;Acc:HGNC:6153]	GO_CELL_CYCLE	GO_CELL_CYCLE_PROCESS	GO_MITOTIC_CELL_CYCLE	GO_REGULATION_OF_CELL_CYCLE		GO_IMMUNE_SYSTEM_DEVELOPMENT	GO_POSITIVE_REGULATION_OF_MOLECULAR_FUNCTION
8737	RIPK1	receptor interacting serine/threonine kinase 1 [Source:HGNC Symbol;Acc:HGNC:10019]	GO_CELL_CYCLE	GO_CELL_CYCLE_PROCESS	GO_MITOTIC_CELL_CYCLE	GO_REGULATION_OF_CELL_CYCLE		GO_IMMUNE_SYSTEM_DEVELOPMENT	GO_POSITIVE_REGULATION_OF_MOLECULAR_FUNCTION
3303	HSPA1A	heat shock protein family A (Hsp70) member 1A [Source:HGNC Symbol;Acc:HGNC:5232]	GO_CELL_CYCLE	GO_CELL_CYCLE_PROCESS	GO_MITOTIC_CELL_CYCLE	GO_REGULATION_OF_CELL_CYCLE		GO_IMMUNE_SYSTEM_DEVELOPMENT	GO_POSITIVE_REGULATION_OF_MOLECULAR_FUNCTION
79915	ATAD5	ATPase family AAA domain containing 5 [Source:HGNC Symbol;Acc:HGNC:25752]	GO_CELL_CYCLE	GO_CELL_CYCLE_PROCESS	GO_MITOTIC_CELL_CYCLE	GO_REGULATION_OF_CELL_CYCLE		GO_IMMUNE_SYSTEM_DEVELOPMENT
1021	CDK6	cyclin dependent kinase 6 [Source:HGNC Symbol;Acc:HGNC:1777]	GO_CELL_CYCLE	GO_CELL_CYCLE_PROCESS	GO_MITOTIC_CELL_CYCLE	GO_REGULATION_OF_CELL_CYCLE		GO_IMMUNE_SYSTEM_DEVELOPMENT
25793	FBXO7	F-box protein 7 [Source:HGNC Symbol;Acc:HGNC:13586]	GO_CELL_CYCLE	GO_CELL_CYCLE_PROCESS	GO_MITOTIC_CELL_CYCLE	GO_REGULATION_OF_CELL_CYCLE		GO_IMMUNE_SYSTEM_DEVELOPMENT
4850	CNOT4	CCR4-NOT transcription complex subunit 4 [Source:HGNC Symbol;Acc:HGNC:7880]	GO_CELL_CYCLE	GO_CELL_CYCLE_PROCESS	GO_MITOTIC_CELL_CYCLE	GO_REGULATION_OF_CELL_CYCLE		GO_IMMUNE_SYSTEM_DEVELOPMENT
5698	PSMB9	proteasome 20S subunit beta 9 [Source:HGNC Symbol;Acc:HGNC:9546]	GO_CELL_CYCLE	GO_CELL_CYCLE_PROCESS	GO_MITOTIC_CELL_CYCLE	GO_REGULATION_OF_CELL_CYCLE		GO_IMMUNE_SYSTEM_DEVELOPMENT
9133	CCNB2	cyclin B2 [Source:HGNC Symbol;Acc:HGNC:1580]	GO_CELL_CYCLE	GO_CELL_CYCLE_PROCESS	GO_MITOTIC_CELL_CYCLE	GO_REGULATION_OF_CELL_CYCLE		GO_IMMUNE_SYSTEM_DEVELOPMENT
28984	RGCC	regulator of cell cycle [Source:HGNC Symbol;Acc:HGNC:20369]	GO_CELL_CYCLE	GO_CELL_CYCLE_PROCESS	GO_MITOTIC_CELL_CYCLE	GO_REGULATION_OF_CELL_CYCLE			GO_POSITIVE_REGULATION_OF_MOLECULAR_FUNCTION
7027	TFDP1	transcription factor Dp-1 [Source:HGNC Symbol;Acc:HGNC:11749]	GO_CELL_CYCLE	GO_CELL_CYCLE_PROCESS	GO_MITOTIC_CELL_CYCLE	GO_REGULATION_OF_CELL_CYCLE			GO_POSITIVE_REGULATION_OF_MOLECULAR_FUNCTION
2260	FGFR1	fibroblast growth factor receptor 1 [Source:HGNC Symbol;Acc:HGNC:3688]	GO_CELL_CYCLE	GO_CELL_CYCLE_PROCESS	GO_MITOTIC_CELL_CYCLE	GO_REGULATION_OF_CELL_CYCLE			GO_POSITIVE_REGULATION_OF_MOLECULAR_FUNCTION
1647	GADD45A	growth arrest and DNA damage inducible alpha [Source:HGNC Symbol;Acc:HGNC:4095]	GO_CELL_CYCLE	GO_CELL_CYCLE_PROCESS	GO_MITOTIC_CELL_CYCLE	GO_REGULATION_OF_CELL_CYCLE			GO_POSITIVE_REGULATION_OF_MOLECULAR_FUNCTION
22974	TPX2	TPX2 microtubule nucleation factor [Source:HGNC Symbol;Acc:HGNC:1249]	GO_CELL_CYCLE	GO_CELL_CYCLE_PROCESS	GO_MITOTIC_CELL_CYCLE	GO_REGULATION_OF_CELL_CYCLE			GO_POSITIVE_REGULATION_OF_MOLECULAR_FUNCTION
10769	PLK2	polo like kinase 2 [Source:HGNC Symbol;Acc:HGNC:19699]	GO_CELL_CYCLE	GO_CELL_CYCLE_PROCESS	GO_MITOTIC_CELL_CYCLE	GO_REGULATION_OF_CELL_CYCLE			GO_POSITIVE_REGULATION_OF_MOLECULAR_FUNCTION
8655	DYNLL1	dynein light chain LC8-type 1 [Source:HGNC Symbol;Acc:HGNC:15476]	GO_CELL_CYCLE	GO_CELL_CYCLE_PROCESS	GO_MITOTIC_CELL_CYCLE	GO_REGULATION_OF_CELL_CYCLE			GO_POSITIVE_REGULATION_OF_MOLECULAR_FUNCTION
5310	PKD1	polycystin 1, transient receptor potential channel interacting [Source:HGNC Symbol;Acc:HGNC:9008]	GO_CELL_CYCLE	GO_CELL_CYCLE_PROCESS	GO_MITOTIC_CELL_CYCLE	GO_REGULATION_OF_CELL_CYCLE			GO_POSITIVE_REGULATION_OF_MOLECULAR_FUNCTION
10926	DBF4	DBF4 zinc finger [Source:HGNC Symbol;Acc:HGNC:17364]	GO_CELL_CYCLE	GO_CELL_CYCLE_PROCESS	GO_MITOTIC_CELL_CYCLE	GO_REGULATION_OF_CELL_CYCLE			GO_POSITIVE_REGULATION_OF_MOLECULAR_FUNCTION
63967	CLSPN	claspin [Source:HGNC Symbol;Acc:HGNC:19715]	GO_CELL_CYCLE	GO_CELL_CYCLE_PROCESS	GO_MITOTIC_CELL_CYCLE	GO_REGULATION_OF_CELL_CYCLE			GO_POSITIVE_REGULATION_OF_MOLECULAR_FUNCTION
79866	BORA	BORA aurora kinase A activator [Source:HGNC Symbol;Acc:HGNC:24724]	GO_CELL_CYCLE	GO_CELL_CYCLE_PROCESS	GO_MITOTIC_CELL_CYCLE	GO_REGULATION_OF_CELL_CYCLE			GO_POSITIVE_REGULATION_OF_MOLECULAR_FUNCTION
5902	RANBP1	RAN binding protein 1 [Source:HGNC Symbol;Acc:HGNC:9847]	GO_CELL_CYCLE	GO_CELL_CYCLE_PROCESS	GO_MITOTIC_CELL_CYCLE	GO_REGULATION_OF_CELL_CYCLE			GO_POSITIVE_REGULATION_OF_MOLECULAR_FUNCTION
51053	GMNN	geminin DNA replication inhibitor [Source:HGNC Symbol;Acc:HGNC:17493]	GO_CELL_CYCLE	GO_CELL_CYCLE_PROCESS	GO_MITOTIC_CELL_CYCLE	GO_REGULATION_OF_CELL_CYCLE			GO_POSITIVE_REGULATION_OF_MOLECULAR_FUNCTION
994	CDC25B	cell division cycle 25B [Source:HGNC Symbol;Acc:HGNC:1726]	GO_CELL_CYCLE	GO_CELL_CYCLE_PROCESS	GO_MITOTIC_CELL_CYCLE	GO_REGULATION_OF_CELL_CYCLE			GO_POSITIVE_REGULATION_OF_MOLECULAR_FUNCTION
1164	CKS2	CDC28 protein kinase regulatory subunit 2 [Source:HGNC Symbol;Acc:HGNC:2000]	GO_CELL_CYCLE	GO_CELL_CYCLE_PROCESS	GO_MITOTIC_CELL_CYCLE	GO_REGULATION_OF_CELL_CYCLE			GO_POSITIVE_REGULATION_OF_MOLECULAR_FUNCTION
7029	TFDP2	transcription factor Dp-2 [Source:HGNC Symbol;Acc:HGNC:11751]	GO_CELL_CYCLE	GO_CELL_CYCLE_PROCESS	GO_MITOTIC_CELL_CYCLE	GO_REGULATION_OF_CELL_CYCLE
10795	ZNF268	zinc finger protein 268 [Source:HGNC Symbol;Acc:HGNC:13061]	GO_CELL_CYCLE	GO_CELL_CYCLE_PROCESS	GO_MITOTIC_CELL_CYCLE	GO_REGULATION_OF_CELL_CYCLE
11040	PIM2	Pim-2 proto-oncogene, serine/threonine kinase [Source:HGNC Symbol;Acc:HGNC:8987]	GO_CELL_CYCLE	GO_CELL_CYCLE_PROCESS	GO_MITOTIC_CELL_CYCLE	GO_REGULATION_OF_CELL_CYCLE
6198	RPS6KB1	ribosomal protein S6 kinase B1 [Source:HGNC Symbol;Acc:HGNC:10436]	GO_CELL_CYCLE	GO_CELL_CYCLE_PROCESS	GO_MITOTIC_CELL_CYCLE	GO_REGULATION_OF_CELL_CYCLE
4193	MDM2	MDM2 proto-oncogene [Source:HGNC Symbol;Acc:HGNC:6973]	GO_CELL_CYCLE	GO_CELL_CYCLE_PROCESS	GO_MITOTIC_CELL_CYCLE	GO_REGULATION_OF_CELL_CYCLE
56658	TRIM39	tripartite motif containing 39 [Source:HGNC Symbol;Acc:HGNC:10065]	GO_CELL_CYCLE	GO_CELL_CYCLE_PROCESS	GO_MITOTIC_CELL_CYCLE	GO_REGULATION_OF_CELL_CYCLE
7832	BTG2	BTG anti-proliferation factor 2 [Source:HGNC Symbol;Acc:HGNC:1131]	GO_CELL_CYCLE	GO_CELL_CYCLE_PROCESS	GO_MITOTIC_CELL_CYCLE	GO_REGULATION_OF_CELL_CYCLE
5883	RAD9A	RAD9 checkpoint clamp component A [Source:HGNC Symbol;Acc:HGNC:9827]	GO_CELL_CYCLE	GO_CELL_CYCLE_PROCESS	GO_MITOTIC_CELL_CYCLE	GO_REGULATION_OF_CELL_CYCLE
11113	CIT	citron rho-interacting serine/threonine kinase [Source:HGNC Symbol;Acc:HGNC:1985]	GO_CELL_CYCLE	GO_CELL_CYCLE_PROCESS	GO_MITOTIC_CELL_CYCLE	GO_REGULATION_OF_CELL_CYCLE
10201	NME6	NME/NM23 nucleoside diphosphate kinase 6 [Source:HGNC Symbol;Acc:HGNC:20567]	GO_CELL_CYCLE	GO_CELL_CYCLE_PROCESS	GO_MITOTIC_CELL_CYCLE	GO_REGULATION_OF_CELL_CYCLE
1877	E4F1	E4F transcription factor 1 [Source:HGNC Symbol;Acc:HGNC:3121]	GO_CELL_CYCLE	GO_CELL_CYCLE_PROCESS	GO_MITOTIC_CELL_CYCLE	GO_REGULATION_OF_CELL_CYCLE
59343	SENP2	SUMO specific peptidase 2 [Source:HGNC Symbol;Acc:HGNC:23116]	GO_CELL_CYCLE	GO_CELL_CYCLE_PROCESS	GO_MITOTIC_CELL_CYCLE	GO_REGULATION_OF_CELL_CYCLE
55835	CENPJ	centromere protein J [Source:HGNC Symbol;Acc:HGNC:17272]	GO_CELL_CYCLE	GO_CELL_CYCLE_PROCESS	GO_MITOTIC_CELL_CYCLE	GO_REGULATION_OF_CELL_CYCLE
80184	CEP290	centrosomal protein 290 [Source:HGNC Symbol;Acc:HGNC:29021]	GO_CELL_CYCLE	GO_CELL_CYCLE_PROCESS	GO_MITOTIC_CELL_CYCLE	GO_REGULATION_OF_CELL_CYCLE
899	CCNF	cyclin F [Source:HGNC Symbol;Acc:HGNC:1591]	GO_CELL_CYCLE	GO_CELL_CYCLE_PROCESS	GO_MITOTIC_CELL_CYCLE	GO_REGULATION_OF_CELL_CYCLE
23113	CUL9	cullin 9 [Source:HGNC Symbol;Acc:HGNC:15982]	GO_CELL_CYCLE	GO_CELL_CYCLE_PROCESS	GO_MITOTIC_CELL_CYCLE	GO_REGULATION_OF_CELL_CYCLE
27085	MTBP	MDM2 binding protein [Source:HGNC Symbol;Acc:HGNC:7417]	GO_CELL_CYCLE	GO_CELL_CYCLE_PROCESS	GO_MITOTIC_CELL_CYCLE	GO_REGULATION_OF_CELL_CYCLE
79791	FBXO31	F-box protein 31 [Source:HGNC Symbol;Acc:HGNC:16510]	GO_CELL_CYCLE	GO_CELL_CYCLE_PROCESS	GO_MITOTIC_CELL_CYCLE	GO_REGULATION_OF_CELL_CYCLE
55336	FBXL8	F-box and leucine rich repeat protein 8 [Source:HGNC Symbol;Acc:HGNC:17875]	GO_CELL_CYCLE	GO_CELL_CYCLE_PROCESS	GO_MITOTIC_CELL_CYCLE	GO_REGULATION_OF_CELL_CYCLE
64839	FBXL17	F-box and leucine rich repeat protein 17 [Source:HGNC Symbol;Acc:HGNC:13615]	GO_CELL_CYCLE	GO_CELL_CYCLE_PROCESS	GO_MITOTIC_CELL_CYCLE	GO_REGULATION_OF_CELL_CYCLE
7840	ALMS1	ALMS1 centrosome and basal body associated protein [Source:HGNC Symbol;Acc:HGNC:428]	GO_CELL_CYCLE	GO_CELL_CYCLE_PROCESS	GO_MITOTIC_CELL_CYCLE	GO_REGULATION_OF_CELL_CYCLE
22994	CEP131	centrosomal protein 131 [Source:HGNC Symbol;Acc:HGNC:29511]	GO_CELL_CYCLE	GO_CELL_CYCLE_PROCESS	GO_MITOTIC_CELL_CYCLE	GO_REGULATION_OF_CELL_CYCLE
11190	CEP250	centrosomal protein 250 [Source:HGNC Symbol;Acc:HGNC:1859]	GO_CELL_CYCLE	GO_CELL_CYCLE_PROCESS	GO_MITOTIC_CELL_CYCLE	GO_REGULATION_OF_CELL_CYCLE
9662	CEP135	centrosomal protein 135 [Source:HGNC Symbol;Acc:HGNC:29086]	GO_CELL_CYCLE	GO_CELL_CYCLE_PROCESS	GO_MITOTIC_CELL_CYCLE	GO_REGULATION_OF_CELL_CYCLE
10733	PLK4	polo like kinase 4 [Source:HGNC Symbol;Acc:HGNC:11397]	GO_CELL_CYCLE	GO_CELL_CYCLE_PROCESS	GO_MITOTIC_CELL_CYCLE	GO_REGULATION_OF_CELL_CYCLE
80321	CEP70	centrosomal protein 70 [Source:HGNC Symbol;Acc:HGNC:29972]	GO_CELL_CYCLE	GO_CELL_CYCLE_PROCESS	GO_MITOTIC_CELL_CYCLE	GO_REGULATION_OF_CELL_CYCLE
11116	CEP43	centrosomal protein 43 [Source:HGNC Symbol;Acc:HGNC:17012]	GO_CELL_CYCLE	GO_CELL_CYCLE_PROCESS	GO_MITOTIC_CELL_CYCLE	GO_REGULATION_OF_CELL_CYCLE
5108	PCM1	pericentriolar material 1 [Source:HGNC Symbol;Acc:HGNC:8727]	GO_CELL_CYCLE	GO_CELL_CYCLE_PROCESS	GO_MITOTIC_CELL_CYCLE	GO_REGULATION_OF_CELL_CYCLE
23354	HAUS5	HAUS augmin like complex subunit 5 [Source:HGNC Symbol;Acc:HGNC:29130]	GO_CELL_CYCLE	GO_CELL_CYCLE_PROCESS	GO_MITOTIC_CELL_CYCLE	GO_REGULATION_OF_CELL_CYCLE
79441	HAUS3	HAUS augmin like complex subunit 3 [Source:HGNC Symbol;Acc:HGNC:28719]	GO_CELL_CYCLE	GO_CELL_CYCLE_PROCESS	GO_MITOTIC_CELL_CYCLE	GO_REGULATION_OF_CELL_CYCLE
22995	CEP152	centrosomal protein 152 [Source:HGNC Symbol;Acc:HGNC:29298]	GO_CELL_CYCLE	GO_CELL_CYCLE_PROCESS	GO_MITOTIC_CELL_CYCLE	GO_REGULATION_OF_CELL_CYCLE
10383	TUBB4B	tubulin beta 4B class IVb [Source:HGNC Symbol;Acc:HGNC:20771]	GO_CELL_CYCLE	GO_CELL_CYCLE_PROCESS	GO_MITOTIC_CELL_CYCLE	GO_REGULATION_OF_CELL_CYCLE
5116	PCNT	pericentrin [Source:HGNC Symbol;Acc:HGNC:16068]	GO_CELL_CYCLE	GO_CELL_CYCLE_PROCESS	GO_MITOTIC_CELL_CYCLE	GO_REGULATION_OF_CELL_CYCLE
7277	TUBA4A	tubulin alpha 4a [Source:HGNC Symbol;Acc:HGNC:12407]	GO_CELL_CYCLE	GO_CELL_CYCLE_PROCESS	GO_MITOTIC_CELL_CYCLE	GO_REGULATION_OF_CELL_CYCLE
7465	WEE1	WEE1 G2 checkpoint kinase [Source:HGNC Symbol;Acc:HGNC:12761]	GO_CELL_CYCLE	GO_CELL_CYCLE_PROCESS	GO_MITOTIC_CELL_CYCLE	GO_REGULATION_OF_CELL_CYCLE
137886	UBXN2B	UBX domain protein 2B [Source:HGNC Symbol;Acc:HGNC:27035]	GO_CELL_CYCLE	GO_CELL_CYCLE_PROCESS	GO_MITOTIC_CELL_CYCLE	GO_REGULATION_OF_CELL_CYCLE
79884	MAP9	microtubule associated protein 9 [Source:HGNC Symbol;Acc:HGNC:26118]	GO_CELL_CYCLE	GO_CELL_CYCLE_PROCESS	GO_MITOTIC_CELL_CYCLE	GO_REGULATION_OF_CELL_CYCLE
79598	CEP97	centrosomal protein 97 [Source:HGNC Symbol;Acc:HGNC:26244]	GO_CELL_CYCLE	GO_CELL_CYCLE_PROCESS	GO_MITOTIC_CELL_CYCLE	GO_REGULATION_OF_CELL_CYCLE
8481	OFD1	OFD1 centriole and centriolar satellite protein [Source:HGNC Symbol;Acc:HGNC:2567]	GO_CELL_CYCLE	GO_CELL_CYCLE_PROCESS	GO_MITOTIC_CELL_CYCLE	GO_REGULATION_OF_CELL_CYCLE
22897	CEP164	centrosomal protein 164 [Source:HGNC Symbol;Acc:HGNC:29182]	GO_CELL_CYCLE	GO_CELL_CYCLE_PROCESS	GO_MITOTIC_CELL_CYCLE	GO_REGULATION_OF_CELL_CYCLE
9656	MDC1	mediator of DNA damage checkpoint 1 [Source:HGNC Symbol;Acc:HGNC:21163]	GO_CELL_CYCLE	GO_CELL_CYCLE_PROCESS	GO_MITOTIC_CELL_CYCLE	GO_REGULATION_OF_CELL_CYCLE
57060	PCBP4	poly(rC) binding protein 4 [Source:HGNC Symbol;Acc:HGNC:8652]	GO_CELL_CYCLE	GO_CELL_CYCLE_PROCESS	GO_MITOTIC_CELL_CYCLE	GO_REGULATION_OF_CELL_CYCLE
2273	FHL1	four and a half LIM domains 1 [Source:HGNC Symbol;Acc:HGNC:3702]	GO_CELL_CYCLE	GO_CELL_CYCLE_PROCESS	GO_MITOTIC_CELL_CYCLE	GO_REGULATION_OF_CELL_CYCLE
60561	RINT1	RAD50 interactor 1 [Source:HGNC Symbol;Acc:HGNC:21876]	GO_CELL_CYCLE	GO_CELL_CYCLE_PROCESS	GO_MITOTIC_CELL_CYCLE	GO_REGULATION_OF_CELL_CYCLE
9735	KNTC1	kinetochore associated 1 [Source:HGNC Symbol;Acc:HGNC:17255]	GO_CELL_CYCLE	GO_CELL_CYCLE_PROCESS	GO_MITOTIC_CELL_CYCLE	GO_REGULATION_OF_CELL_CYCLE
9814	SFI1	SFI1 centrin binding protein [Source:HGNC Symbol;Acc:HGNC:29064]	GO_CELL_CYCLE	GO_CELL_CYCLE_PROCESS	GO_MITOTIC_CELL_CYCLE	GO_REGULATION_OF_CELL_CYCLE
81853	TMEM14B	transmembrane protein 14B [Source:HGNC Symbol;Acc:HGNC:21384]	GO_CELL_CYCLE	GO_CELL_CYCLE_PROCESS	GO_MITOTIC_CELL_CYCLE	GO_REGULATION_OF_CELL_CYCLE
1033	CDKN3	cyclin dependent kinase inhibitor 3 [Source:HGNC Symbol;Acc:HGNC:1791]	GO_CELL_CYCLE	GO_CELL_CYCLE_PROCESS	GO_MITOTIC_CELL_CYCLE	GO_REGULATION_OF_CELL_CYCLE
5128	CDK17	cyclin dependent kinase 17 [Source:HGNC Symbol;Acc:HGNC:8750]	GO_CELL_CYCLE	GO_CELL_CYCLE_PROCESS	GO_MITOTIC_CELL_CYCLE	GO_REGULATION_OF_CELL_CYCLE
146691	TOM1L2	target of myb1 like 2 membrane trafficking protein [Source:HGNC Symbol;Acc:HGNC:11984]	GO_CELL_CYCLE	GO_CELL_CYCLE_PROCESS	GO_MITOTIC_CELL_CYCLE	GO_REGULATION_OF_CELL_CYCLE
64848	YTHDC2	YTH domain containing 2 [Source:HGNC Symbol;Acc:HGNC:24721]	GO_CELL_CYCLE	GO_CELL_CYCLE_PROCESS	GO_MITOTIC_CELL_CYCLE	GO_REGULATION_OF_CELL_CYCLE
54892	NCAPG2	non-SMC condensin II complex subunit G2 [Source:HGNC Symbol;Acc:HGNC:21904]	GO_CELL_CYCLE	GO_CELL_CYCLE_PROCESS	GO_MITOTIC_CELL_CYCLE		GO_CHROMOSOME_ORGANIZATION	GO_IMMUNE_SYSTEM_DEVELOPMENT	GO_POSITIVE_REGULATION_OF_MOLECULAR_FUNCTION
29781	NCAPH2	non-SMC condensin II complex subunit H2 [Source:HGNC Symbol;Acc:HGNC:25071]	GO_CELL_CYCLE	GO_CELL_CYCLE_PROCESS	GO_MITOTIC_CELL_CYCLE		GO_CHROMOSOME_ORGANIZATION	GO_IMMUNE_SYSTEM_DEVELOPMENT
2672	GFI1	growth factor independent 1 transcriptional repressor [Source:HGNC Symbol;Acc:HGNC:4237]	GO_CELL_CYCLE	GO_CELL_CYCLE_PROCESS	GO_MITOTIC_CELL_CYCLE		GO_CHROMOSOME_ORGANIZATION	GO_IMMUNE_SYSTEM_DEVELOPMENT
10464	PIBF1	progesterone immunomodulatory binding factor 1 [Source:HGNC Symbol;Acc:HGNC:23352]	GO_CELL_CYCLE	GO_CELL_CYCLE_PROCESS	GO_MITOTIC_CELL_CYCLE		GO_CHROMOSOME_ORGANIZATION		GO_POSITIVE_REGULATION_OF_MOLECULAR_FUNCTION
79075	DSCC1	DNA replication and sister chromatid cohesion 1 [Source:HGNC Symbol;Acc:HGNC:24453]	GO_CELL_CYCLE	GO_CELL_CYCLE_PROCESS	GO_MITOTIC_CELL_CYCLE		GO_CHROMOSOME_ORGANIZATION		GO_POSITIVE_REGULATION_OF_MOLECULAR_FUNCTION
5901	RAN	RAN, member RAS oncogene family [Source:HGNC Symbol;Acc:HGNC:9846]	GO_CELL_CYCLE	GO_CELL_CYCLE_PROCESS	GO_MITOTIC_CELL_CYCLE		GO_CHROMOSOME_ORGANIZATION		GO_POSITIVE_REGULATION_OF_MOLECULAR_FUNCTION
23397	NCAPH	non-SMC condensin I complex subunit H [Source:HGNC Symbol;Acc:HGNC:1112]	GO_CELL_CYCLE	GO_CELL_CYCLE_PROCESS	GO_MITOTIC_CELL_CYCLE		GO_CHROMOSOME_ORGANIZATION		GO_POSITIVE_REGULATION_OF_MOLECULAR_FUNCTION
4171	MCM2	minichromosome maintenance complex component 2 [Source:HGNC Symbol;Acc:HGNC:6944]	GO_CELL_CYCLE	GO_CELL_CYCLE_PROCESS	GO_MITOTIC_CELL_CYCLE		GO_CHROMOSOME_ORGANIZATION
79831	KDM8	lysine demethylase 8 [Source:HGNC Symbol;Acc:HGNC:25840]	GO_CELL_CYCLE	GO_CELL_CYCLE_PROCESS	GO_MITOTIC_CELL_CYCLE		GO_CHROMOSOME_ORGANIZATION
387103	CENPW	centromere protein W [Source:HGNC Symbol;Acc:HGNC:21488]	GO_CELL_CYCLE	GO_CELL_CYCLE_PROCESS	GO_MITOTIC_CELL_CYCLE		GO_CHROMOSOME_ORGANIZATION
81930	KIF18A	kinesin family member 18A [Source:HGNC Symbol;Acc:HGNC:29441]	GO_CELL_CYCLE	GO_CELL_CYCLE_PROCESS	GO_MITOTIC_CELL_CYCLE		GO_CHROMOSOME_ORGANIZATION
27175	TUBG2	tubulin gamma 2 [Source:HGNC Symbol;Acc:HGNC:12419]	GO_CELL_CYCLE	GO_CELL_CYCLE_PROCESS	GO_MITOTIC_CELL_CYCLE		GO_CHROMOSOME_ORGANIZATION
83540	NUF2	NUF2 component of NDC80 kinetochore complex [Source:HGNC Symbol;Acc:HGNC:14621]	GO_CELL_CYCLE	GO_CELL_CYCLE_PROCESS	GO_MITOTIC_CELL_CYCLE		GO_CHROMOSOME_ORGANIZATION
4176	MCM7	minichromosome maintenance complex component 7 [Source:HGNC Symbol;Acc:HGNC:6950]	GO_CELL_CYCLE	GO_CELL_CYCLE_PROCESS	GO_MITOTIC_CELL_CYCLE		GO_CHROMOSOME_ORGANIZATION
4173	MCM4	minichromosome maintenance complex component 4 [Source:HGNC Symbol;Acc:HGNC:6947]	GO_CELL_CYCLE	GO_CELL_CYCLE_PROCESS	GO_MITOTIC_CELL_CYCLE		GO_CHROMOSOME_ORGANIZATION
4172	MCM3	minichromosome maintenance complex component 3 [Source:HGNC Symbol;Acc:HGNC:6945]	GO_CELL_CYCLE	GO_CELL_CYCLE_PROCESS	GO_MITOTIC_CELL_CYCLE		GO_CHROMOSOME_ORGANIZATION
4678	NASP	nuclear autoantigenic sperm protein [Source:HGNC Symbol;Acc:HGNC:7644]	GO_CELL_CYCLE	GO_CELL_CYCLE_PROCESS	GO_MITOTIC_CELL_CYCLE		GO_CHROMOSOME_ORGANIZATION
91782	CHMP7	charged multivesicular body protein 7 [Source:HGNC Symbol;Acc:HGNC:28439]	GO_CELL_CYCLE	GO_CELL_CYCLE_PROCESS	GO_MITOTIC_CELL_CYCLE		GO_CHROMOSOME_ORGANIZATION
7273	TTN	titin [Source:HGNC Symbol;Acc:HGNC:12403]	GO_CELL_CYCLE	GO_CELL_CYCLE_PROCESS	GO_MITOTIC_CELL_CYCLE		GO_CHROMOSOME_ORGANIZATION
64105	CENPK	centromere protein K [Source:HGNC Symbol;Acc:HGNC:29479]	GO_CELL_CYCLE	GO_CELL_CYCLE_PROCESS	GO_MITOTIC_CELL_CYCLE		GO_CHROMOSOME_ORGANIZATION
10051	SMC4	structural maintenance of chromosomes 4 [Source:HGNC Symbol;Acc:HGNC:14013]	GO_CELL_CYCLE	GO_CELL_CYCLE_PROCESS	GO_MITOTIC_CELL_CYCLE		GO_CHROMOSOME_ORGANIZATION
10592	SMC2	structural maintenance of chromosomes 2 [Source:HGNC Symbol;Acc:HGNC:14011]	GO_CELL_CYCLE	GO_CELL_CYCLE_PROCESS	GO_MITOTIC_CELL_CYCLE		GO_CHROMOSOME_ORGANIZATION
2801	GOLGA2	golgin A2 [Source:HGNC Symbol;Acc:HGNC:4425]	GO_CELL_CYCLE	GO_CELL_CYCLE_PROCESS	GO_MITOTIC_CELL_CYCLE				GO_POSITIVE_REGULATION_OF_MOLECULAR_FUNCTION
4659	PPP1R12A	protein phosphatase 1 regulatory subunit 12A [Source:HGNC Symbol;Acc:HGNC:7618]	GO_CELL_CYCLE	GO_CELL_CYCLE_PROCESS	GO_MITOTIC_CELL_CYCLE				GO_POSITIVE_REGULATION_OF_MOLECULAR_FUNCTION
27338	UBE2S	ubiquitin conjugating enzyme E2 S [Source:HGNC Symbol;Acc:HGNC:17895]	GO_CELL_CYCLE	GO_CELL_CYCLE_PROCESS	GO_MITOTIC_CELL_CYCLE				GO_POSITIVE_REGULATION_OF_MOLECULAR_FUNCTION
51429	SNX9	sorting nexin 9 [Source:HGNC Symbol;Acc:HGNC:14973]	GO_CELL_CYCLE	GO_CELL_CYCLE_PROCESS	GO_MITOTIC_CELL_CYCLE				GO_POSITIVE_REGULATION_OF_MOLECULAR_FUNCTION
288	ANK3	ankyrin 3 [Source:HGNC Symbol;Acc:HGNC:494]	GO_CELL_CYCLE	GO_CELL_CYCLE_PROCESS	GO_MITOTIC_CELL_CYCLE				GO_POSITIVE_REGULATION_OF_MOLECULAR_FUNCTION
26586	CKAP2	cytoskeleton associated protein 2 [Source:HGNC Symbol;Acc:HGNC:1990]	GO_CELL_CYCLE	GO_CELL_CYCLE_PROCESS	GO_MITOTIC_CELL_CYCLE
22822	PHLDA1	pleckstrin homology like domain family A member 1 [Source:HGNC Symbol;Acc:HGNC:8933]	GO_CELL_CYCLE	GO_CELL_CYCLE_PROCESS	GO_MITOTIC_CELL_CYCLE
4863	NPAT	nuclear protein, coactivator of histone transcription [Source:HGNC Symbol;Acc:HGNC:7896]	GO_CELL_CYCLE	GO_CELL_CYCLE_PROCESS	GO_MITOTIC_CELL_CYCLE
4603	MYBL1	MYB proto-oncogene like 1 [Source:HGNC Symbol;Acc:HGNC:7547]	GO_CELL_CYCLE	GO_CELL_CYCLE_PROCESS	GO_MITOTIC_CELL_CYCLE
57695	USP37	ubiquitin specific peptidase 37 [Source:HGNC Symbol;Acc:HGNC:20063]	GO_CELL_CYCLE	GO_CELL_CYCLE_PROCESS	GO_MITOTIC_CELL_CYCLE
23116	TOGARAM1	TOG array regulator of axonemal microtubules 1 [Source:HGNC Symbol;Acc:HGNC:19959]	GO_CELL_CYCLE	GO_CELL_CYCLE_PROCESS	GO_MITOTIC_CELL_CYCLE
114791	TUBGCP5	tubulin gamma complex associated protein 5 [Source:HGNC Symbol;Acc:HGNC:18600]	GO_CELL_CYCLE	GO_CELL_CYCLE_PROCESS	GO_MITOTIC_CELL_CYCLE
27229	TUBGCP4	tubulin gamma complex associated protein 4 [Source:HGNC Symbol;Acc:HGNC:16691]	GO_CELL_CYCLE	GO_CELL_CYCLE_PROCESS	GO_MITOTIC_CELL_CYCLE
284403	WDR62	WD repeat domain 62 [Source:HGNC Symbol;Acc:HGNC:24502]	GO_CELL_CYCLE	GO_CELL_CYCLE_PROCESS	GO_MITOTIC_CELL_CYCLE
57562	CEP126	centrosomal protein 126 [Source:HGNC Symbol;Acc:HGNC:29264]	GO_CELL_CYCLE	GO_CELL_CYCLE_PROCESS	GO_MITOTIC_CELL_CYCLE
6905	TBCE	tubulin folding cofactor E [Source:HGNC Symbol;Acc:HGNC:11582]	GO_CELL_CYCLE	GO_CELL_CYCLE_PROCESS	GO_MITOTIC_CELL_CYCLE
51175	TUBE1	tubulin epsilon 1 [Source:HGNC Symbol;Acc:HGNC:20775]	GO_CELL_CYCLE	GO_CELL_CYCLE_PROCESS	GO_MITOTIC_CELL_CYCLE
25777	SUN2	Sad1 and UNC84 domain containing 2 [Source:HGNC Symbol;Acc:HGNC:14210]	GO_CELL_CYCLE	GO_CELL_CYCLE_PROCESS	GO_MITOTIC_CELL_CYCLE
4999	ORC2	origin recognition complex subunit 2 [Source:HGNC Symbol;Acc:HGNC:8488]	GO_CELL_CYCLE	GO_CELL_CYCLE_PROCESS	GO_MITOTIC_CELL_CYCLE
5001	ORC5	origin recognition complex subunit 5 [Source:HGNC Symbol;Acc:HGNC:8491]	GO_CELL_CYCLE	GO_CELL_CYCLE_PROCESS	GO_MITOTIC_CELL_CYCLE
3978	LIG1	DNA ligase 1 [Source:HGNC Symbol;Acc:HGNC:6598]	GO_CELL_CYCLE	GO_CELL_CYCLE_PROCESS	GO_MITOTIC_CELL_CYCLE
51400	PPME1	protein phosphatase methylesterase 1 [Source:HGNC Symbol;Acc:HGNC:30178]	GO_CELL_CYCLE	GO_CELL_CYCLE_PROCESS	GO_MITOTIC_CELL_CYCLE
2935	GSPT1	G1 to S phase transition 1 [Source:HGNC Symbol;Acc:HGNC:4621]	GO_CELL_CYCLE	GO_CELL_CYCLE_PROCESS	GO_MITOTIC_CELL_CYCLE
11178	LZTS1	leucine zipper tumor suppressor 1 [Source:HGNC Symbol;Acc:HGNC:13861]	GO_CELL_CYCLE	GO_CELL_CYCLE_PROCESS	GO_MITOTIC_CELL_CYCLE
6711	SPTBN1	spectrin beta, non-erythrocytic 1 [Source:HGNC Symbol;Acc:HGNC:11275]	GO_CELL_CYCLE	GO_CELL_CYCLE_PROCESS	GO_MITOTIC_CELL_CYCLE
129531	MITD1	microtubule interacting and trafficking domain containing 1 [Source:HGNC Symbol;Acc:HGNC:25207]	GO_CELL_CYCLE	GO_CELL_CYCLE_PROCESS	GO_MITOTIC_CELL_CYCLE
201163	FLCN	folliculin [Source:HGNC Symbol;Acc:HGNC:27310]	GO_CELL_CYCLE	GO_CELL_CYCLE_PROCESS		GO_REGULATION_OF_CELL_CYCLE	GO_CHROMOSOME_ORGANIZATION	GO_IMMUNE_SYSTEM_DEVELOPMENT	GO_POSITIVE_REGULATION_OF_MOLECULAR_FUNCTION
8850	KAT2B	lysine acetyltransferase 2B [Source:HGNC Symbol;Acc:HGNC:8638]	GO_CELL_CYCLE	GO_CELL_CYCLE_PROCESS		GO_REGULATION_OF_CELL_CYCLE	GO_CHROMOSOME_ORGANIZATION	GO_IMMUNE_SYSTEM_DEVELOPMENT
1663	DDX11	DEAD/H-box helicase 11 [Source:HGNC Symbol;Acc:HGNC:2736]	GO_CELL_CYCLE	GO_CELL_CYCLE_PROCESS		GO_REGULATION_OF_CELL_CYCLE	GO_CHROMOSOME_ORGANIZATION		GO_POSITIVE_REGULATION_OF_MOLECULAR_FUNCTION
322	APBB1	amyloid beta precursor protein binding family B member 1 [Source:HGNC Symbol;Acc:HGNC:581]	GO_CELL_CYCLE	GO_CELL_CYCLE_PROCESS		GO_REGULATION_OF_CELL_CYCLE	GO_CHROMOSOME_ORGANIZATION
83990	BRIP1	BRCA1 interacting protein C-terminal helicase 1 [Source:HGNC Symbol;Acc:HGNC:20473]	GO_CELL_CYCLE	GO_CELL_CYCLE_PROCESS		GO_REGULATION_OF_CELL_CYCLE	GO_CHROMOSOME_ORGANIZATION
3458	IFNG	interferon gamma [Source:HGNC Symbol;Acc:HGNC:5438]	GO_CELL_CYCLE	GO_CELL_CYCLE_PROCESS		GO_REGULATION_OF_CELL_CYCLE		GO_IMMUNE_SYSTEM_DEVELOPMENT	GO_POSITIVE_REGULATION_OF_MOLECULAR_FUNCTION
7564	ZNF16	zinc finger protein 16 [Source:HGNC Symbol;Acc:HGNC:12947]	GO_CELL_CYCLE	GO_CELL_CYCLE_PROCESS		GO_REGULATION_OF_CELL_CYCLE		GO_IMMUNE_SYSTEM_DEVELOPMENT	GO_POSITIVE_REGULATION_OF_MOLECULAR_FUNCTION
3135	HLA-G	major histocompatibility complex, class I, G [Source:HGNC Symbol;Acc:HGNC:4964]	GO_CELL_CYCLE	GO_CELL_CYCLE_PROCESS		GO_REGULATION_OF_CELL_CYCLE		GO_IMMUNE_SYSTEM_DEVELOPMENT
643	CXCR5	C-X-C motif chemokine receptor 5 [Source:HGNC Symbol;Acc:HGNC:1060]	GO_CELL_CYCLE	GO_CELL_CYCLE_PROCESS		GO_REGULATION_OF_CELL_CYCLE		GO_IMMUNE_SYSTEM_DEVELOPMENT
4291	MLF1	myeloid leukemia factor 1 [Source:HGNC Symbol;Acc:HGNC:7125]	GO_CELL_CYCLE	GO_CELL_CYCLE_PROCESS		GO_REGULATION_OF_CELL_CYCLE		GO_IMMUNE_SYSTEM_DEVELOPMENT
1649	DDIT3	DNA damage inducible transcript 3 [Source:HGNC Symbol;Acc:HGNC:2726]	GO_CELL_CYCLE	GO_CELL_CYCLE_PROCESS		GO_REGULATION_OF_CELL_CYCLE			GO_POSITIVE_REGULATION_OF_MOLECULAR_FUNCTION
23645	PPP1R15A	protein phosphatase 1 regulatory subunit 15A [Source:HGNC Symbol;Acc:HGNC:14375]	GO_CELL_CYCLE	GO_CELL_CYCLE_PROCESS		GO_REGULATION_OF_CELL_CYCLE			GO_POSITIVE_REGULATION_OF_MOLECULAR_FUNCTION
2081	ERN1	endoplasmic reticulum to nucleus signaling 1 [Source:HGNC Symbol;Acc:HGNC:3449]	GO_CELL_CYCLE	GO_CELL_CYCLE_PROCESS		GO_REGULATION_OF_CELL_CYCLE			GO_POSITIVE_REGULATION_OF_MOLECULAR_FUNCTION
5608	MAP2K6	mitogen-activated protein kinase kinase 6 [Source:HGNC Symbol;Acc:HGNC:6846]	GO_CELL_CYCLE	GO_CELL_CYCLE_PROCESS		GO_REGULATION_OF_CELL_CYCLE			GO_POSITIVE_REGULATION_OF_MOLECULAR_FUNCTION
5526	PPP2R5B	protein phosphatase 2 regulatory subunit B'beta [Source:HGNC Symbol;Acc:HGNC:9310]	GO_CELL_CYCLE	GO_CELL_CYCLE_PROCESS		GO_REGULATION_OF_CELL_CYCLE			GO_POSITIVE_REGULATION_OF_MOLECULAR_FUNCTION
493	ATP2B4	ATPase plasma membrane Ca2+ transporting 4 [Source:HGNC Symbol;Acc:HGNC:817]	GO_CELL_CYCLE	GO_CELL_CYCLE_PROCESS		GO_REGULATION_OF_CELL_CYCLE			GO_POSITIVE_REGULATION_OF_MOLECULAR_FUNCTION
27352	SGSM3	small G protein signaling modulator 3 [Source:HGNC Symbol;Acc:HGNC:25228]	GO_CELL_CYCLE	GO_CELL_CYCLE_PROCESS		GO_REGULATION_OF_CELL_CYCLE			GO_POSITIVE_REGULATION_OF_MOLECULAR_FUNCTION
94241	TP53INP1	tumor protein p53 inducible nuclear protein 1 [Source:HGNC Symbol;Acc:HGNC:18022]	GO_CELL_CYCLE	GO_CELL_CYCLE_PROCESS		GO_REGULATION_OF_CELL_CYCLE
580	BARD1	BRCA1 associated RING domain 1 [Source:HGNC Symbol;Acc:HGNC:952]	GO_CELL_CYCLE	GO_CELL_CYCLE_PROCESS		GO_REGULATION_OF_CELL_CYCLE
63979	FIGNL1	fidgetin like 1 [Source:HGNC Symbol;Acc:HGNC:13286]	GO_CELL_CYCLE	GO_CELL_CYCLE_PROCESS		GO_REGULATION_OF_CELL_CYCLE
166793	ZBTB49	zinc finger and BTB domain containing 49 [Source:HGNC Symbol;Acc:HGNC:19883]	GO_CELL_CYCLE	GO_CELL_CYCLE_PROCESS		GO_REGULATION_OF_CELL_CYCLE
55958	KLHL9	kelch like family member 9 [Source:HGNC Symbol;Acc:HGNC:18732]	GO_CELL_CYCLE	GO_CELL_CYCLE_PROCESS		GO_REGULATION_OF_CELL_CYCLE
10869	USP19	ubiquitin specific peptidase 19 [Source:HGNC Symbol;Acc:HGNC:12617]	GO_CELL_CYCLE	GO_CELL_CYCLE_PROCESS		GO_REGULATION_OF_CELL_CYCLE
56890	MDM1	Mdm1 nuclear protein [Source:HGNC Symbol;Acc:HGNC:29917]	GO_CELL_CYCLE	GO_CELL_CYCLE_PROCESS		GO_REGULATION_OF_CELL_CYCLE
85459	CEP295	centrosomal protein 295 [Source:HGNC Symbol;Acc:HGNC:29366]	GO_CELL_CYCLE	GO_CELL_CYCLE_PROCESS		GO_REGULATION_OF_CELL_CYCLE
153241	CEP120	centrosomal protein 120 [Source:HGNC Symbol;Acc:HGNC:26690]	GO_CELL_CYCLE	GO_CELL_CYCLE_PROCESS		GO_REGULATION_OF_CELL_CYCLE
91147	TMEM67	transmembrane protein 67 [Source:HGNC Symbol;Acc:HGNC:28396]	GO_CELL_CYCLE	GO_CELL_CYCLE_PROCESS		GO_REGULATION_OF_CELL_CYCLE
26973	CHORDC1	cysteine and histidine rich domain containing 1 [Source:HGNC Symbol;Acc:HGNC:14525]	GO_CELL_CYCLE	GO_CELL_CYCLE_PROCESS		GO_REGULATION_OF_CELL_CYCLE
259266	ASPM	assembly factor for spindle microtubules [Source:HGNC Symbol;Acc:HGNC:19048]	GO_CELL_CYCLE	GO_CELL_CYCLE_PROCESS		GO_REGULATION_OF_CELL_CYCLE
80179	MYO19	myosin XIX [Source:HGNC Symbol;Acc:HGNC:26234]	GO_CELL_CYCLE	GO_CELL_CYCLE_PROCESS		GO_REGULATION_OF_CELL_CYCLE
5289	PIK3C3	phosphatidylinositol 3-kinase catalytic subunit type 3 [Source:HGNC Symbol;Acc:HGNC:8974]	GO_CELL_CYCLE	GO_CELL_CYCLE_PROCESS		GO_REGULATION_OF_CELL_CYCLE
25909	AHCTF1	AT-hook containing transcription factor 1 [Source:HGNC Symbol;Acc:HGNC:24618]	GO_CELL_CYCLE	GO_CELL_CYCLE_PROCESS		GO_REGULATION_OF_CELL_CYCLE
9727	RAB11FIP3	RAB11 family interacting protein 3 [Source:HGNC Symbol;Acc:HGNC:17224]	GO_CELL_CYCLE	GO_CELL_CYCLE_PROCESS		GO_REGULATION_OF_CELL_CYCLE
79848	CSPP1	centrosome and spindle pole associated protein 1 [Source:HGNC Symbol;Acc:HGNC:26193]	GO_CELL_CYCLE	GO_CELL_CYCLE_PROCESS		GO_REGULATION_OF_CELL_CYCLE
28227	PPP2R3B	protein phosphatase 2 regulatory subunit B''beta [Source:HGNC Symbol;Acc:HGNC:13417]	GO_CELL_CYCLE	GO_CELL_CYCLE_PROCESS		GO_REGULATION_OF_CELL_CYCLE
157570	ESCO2	establishment of sister chromatid cohesion N-acetyltransferase 2 [Source:HGNC Symbol;Acc:HGNC:27230]	GO_CELL_CYCLE	GO_CELL_CYCLE_PROCESS			GO_CHROMOSOME_ORGANIZATION	GO_IMMUNE_SYSTEM_DEVELOPMENT
10388	SYCP2	synaptonemal complex protein 2 [Source:HGNC Symbol;Acc:HGNC:11490]	GO_CELL_CYCLE	GO_CELL_CYCLE_PROCESS			GO_CHROMOSOME_ORGANIZATION
23304	UBR2	ubiquitin protein ligase E3 component n-recognin 2 [Source:HGNC Symbol;Acc:HGNC:21289]	GO_CELL_CYCLE	GO_CELL_CYCLE_PROCESS			GO_CHROMOSOME_ORGANIZATION
27030	MLH3	mutL homolog 3 [Source:HGNC Symbol;Acc:HGNC:7128]	GO_CELL_CYCLE	GO_CELL_CYCLE_PROCESS			GO_CHROMOSOME_ORGANIZATION
56158	TEX12	testis expressed 12 [Source:HGNC Symbol;Acc:HGNC:11734]	GO_CELL_CYCLE	GO_CELL_CYCLE_PROCESS			GO_CHROMOSOME_ORGANIZATION
57082	KNL1	kinetochore scaffold 1 [Source:HGNC Symbol;Acc:HGNC:24054]	GO_CELL_CYCLE	GO_CELL_CYCLE_PROCESS			GO_CHROMOSOME_ORGANIZATION
10734	STAG3	stromal antigen 3 [Source:HGNC Symbol;Acc:HGNC:11356]	GO_CELL_CYCLE	GO_CELL_CYCLE_PROCESS			GO_CHROMOSOME_ORGANIZATION
100130958	SYCE1L	synaptonemal complex central element protein 1 like [Source:HGNC Symbol;Acc:HGNC:37236]	GO_CELL_CYCLE	GO_CELL_CYCLE_PROCESS			GO_CHROMOSOME_ORGANIZATION
2175	FANCA	FA complementation group A [Source:HGNC Symbol;Acc:HGNC:3582]	GO_CELL_CYCLE	GO_CELL_CYCLE_PROCESS				GO_IMMUNE_SYSTEM_DEVELOPMENT
1594	CYP27B1	cytochrome P450 family 27 subfamily B member 1 [Source:HGNC Symbol;Acc:HGNC:2606]	GO_CELL_CYCLE	GO_CELL_CYCLE_PROCESS					GO_POSITIVE_REGULATION_OF_MOLECULAR_FUNCTION
9696	CROCC	ciliary rootlet coiled-coil, rootletin [Source:HGNC Symbol;Acc:HGNC:21299]	GO_CELL_CYCLE	GO_CELL_CYCLE_PROCESS
6566	SLC16A1	solute carrier family 16 member 1 [Source:HGNC Symbol;Acc:HGNC:10922]	GO_CELL_CYCLE	GO_CELL_CYCLE_PROCESS
117178	SSX2IP	SSX family member 2 interacting protein [Source:HGNC Symbol;Acc:HGNC:16509]	GO_CELL_CYCLE	GO_CELL_CYCLE_PROCESS
11127	KIF3A	kinesin family member 3A [Source:HGNC Symbol;Acc:HGNC:6319]	GO_CELL_CYCLE	GO_CELL_CYCLE_PROCESS
25914	RTTN	rotatin [Source:HGNC Symbol;Acc:HGNC:18654]	GO_CELL_CYCLE	GO_CELL_CYCLE_PROCESS
23015	GOLGA8A	golgin A8 family member A [Source:HGNC Symbol;Acc:HGNC:31972]	GO_CELL_CYCLE	GO_CELL_CYCLE_PROCESS
440270	GOLGA8B	golgin A8 family member B [Source:HGNC Symbol;Acc:HGNC:31973]	GO_CELL_CYCLE	GO_CELL_CYCLE_PROCESS
84612	PARD6B	par-6 family cell polarity regulator beta [Source:HGNC Symbol;Acc:HGNC:16245]	GO_CELL_CYCLE	GO_CELL_CYCLE_PROCESS
84552	PARD6G	par-6 family cell polarity regulator gamma [Source:HGNC Symbol;Acc:HGNC:16076]	GO_CELL_CYCLE	GO_CELL_CYCLE_PROCESS
23087	TRIM35	tripartite motif containing 35 [Source:HGNC Symbol;Acc:HGNC:16285]	GO_CELL_CYCLE		GO_MITOTIC_CELL_CYCLE	GO_REGULATION_OF_CELL_CYCLE
150094	SIK1	salt inducible kinase 1 [Source:HGNC Symbol;Acc:HGNC:11142]	GO_CELL_CYCLE		GO_MITOTIC_CELL_CYCLE	GO_REGULATION_OF_CELL_CYCLE
7976	FZD3	frizzled class receptor 3 [Source:HGNC Symbol;Acc:HGNC:4041]	GO_CELL_CYCLE		GO_MITOTIC_CELL_CYCLE	GO_REGULATION_OF_CELL_CYCLE
1788	DNMT3A	DNA methyltransferase 3 alpha [Source:HGNC Symbol;Acc:HGNC:2978]	GO_CELL_CYCLE		GO_MITOTIC_CELL_CYCLE		GO_CHROMOSOME_ORGANIZATION
51174	TUBD1	tubulin delta 1 [Source:HGNC Symbol;Acc:HGNC:16811]	GO_CELL_CYCLE		GO_MITOTIC_CELL_CYCLE
7280	TUBB2A	tubulin beta 2A class IIa [Source:HGNC Symbol;Acc:HGNC:12412]	GO_CELL_CYCLE		GO_MITOTIC_CELL_CYCLE
11169	WDHD1	WD repeat and HMG-box DNA binding protein 1 [Source:HGNC Symbol;Acc:HGNC:23170]	GO_CELL_CYCLE		GO_MITOTIC_CELL_CYCLE
2074	ERCC6	ERCC excision repair 6, chromatin remodeling factor [Source:HGNC Symbol;Acc:HGNC:3438]	GO_CELL_CYCLE			GO_REGULATION_OF_CELL_CYCLE	GO_CHROMOSOME_ORGANIZATION		GO_POSITIVE_REGULATION_OF_MOLECULAR_FUNCTION
29950	SERTAD1	SERTA domain containing 1 [Source:HGNC Symbol;Acc:HGNC:17932]	GO_CELL_CYCLE			GO_REGULATION_OF_CELL_CYCLE	GO_CHROMOSOME_ORGANIZATION
3014	H2AX	H2A.X variant histone [Source:HGNC Symbol;Acc:HGNC:4739]	GO_CELL_CYCLE			GO_REGULATION_OF_CELL_CYCLE	GO_CHROMOSOME_ORGANIZATION
7158	TP53BP1	tumor protein p53 binding protein 1 [Source:HGNC Symbol;Acc:HGNC:11999]	GO_CELL_CYCLE			GO_REGULATION_OF_CELL_CYCLE		GO_IMMUNE_SYSTEM_DEVELOPMENT	GO_POSITIVE_REGULATION_OF_MOLECULAR_FUNCTION
9984	THOC1	THO complex 1 [Source:HGNC Symbol;Acc:HGNC:19070]	GO_CELL_CYCLE			GO_REGULATION_OF_CELL_CYCLE		GO_IMMUNE_SYSTEM_DEVELOPMENT
2323	FLT3LG	fms related receptor tyrosine kinase 3 ligand [Source:HGNC Symbol;Acc:HGNC:3766]	GO_CELL_CYCLE			GO_REGULATION_OF_CELL_CYCLE		GO_IMMUNE_SYSTEM_DEVELOPMENT
8013	NR4A3	nuclear receptor subfamily 4 group A member 3 [Source:HGNC Symbol;Acc:HGNC:7982]	GO_CELL_CYCLE			GO_REGULATION_OF_CELL_CYCLE		GO_IMMUNE_SYSTEM_DEVELOPMENT
10370	CITED2	Cbp/p300 interacting transactivator with Glu/Asp rich carboxy-terminal domain 2 [Source:HGNC Symbol;Acc:HGNC:1987]	GO_CELL_CYCLE			GO_REGULATION_OF_CELL_CYCLE		GO_IMMUNE_SYSTEM_DEVELOPMENT
22954	TRIM32	tripartite motif containing 32 [Source:HGNC Symbol;Acc:HGNC:16380]	GO_CELL_CYCLE			GO_REGULATION_OF_CELL_CYCLE			GO_POSITIVE_REGULATION_OF_MOLECULAR_FUNCTION
10912	GADD45G	growth arrest and DNA damage inducible gamma [Source:HGNC Symbol;Acc:HGNC:4097]	GO_CELL_CYCLE			GO_REGULATION_OF_CELL_CYCLE			GO_POSITIVE_REGULATION_OF_MOLECULAR_FUNCTION
4616	GADD45B	growth arrest and DNA damage inducible beta [Source:HGNC Symbol;Acc:HGNC:4096]	GO_CELL_CYCLE			GO_REGULATION_OF_CELL_CYCLE			GO_POSITIVE_REGULATION_OF_MOLECULAR_FUNCTION
8567	MADD	MAP kinase activating death domain [Source:HGNC Symbol;Acc:HGNC:6766]	GO_CELL_CYCLE			GO_REGULATION_OF_CELL_CYCLE			GO_POSITIVE_REGULATION_OF_MOLECULAR_FUNCTION
54465	ETAA1	ETAA1 activator of ATR kinase [Source:HGNC Symbol;Acc:HGNC:24648]	GO_CELL_CYCLE			GO_REGULATION_OF_CELL_CYCLE			GO_POSITIVE_REGULATION_OF_MOLECULAR_FUNCTION
6494	SIPA1	signal-induced proliferation-associated 1 [Source:HGNC Symbol;Acc:HGNC:10885]	GO_CELL_CYCLE			GO_REGULATION_OF_CELL_CYCLE			GO_POSITIVE_REGULATION_OF_MOLECULAR_FUNCTION
3399	ID3	inhibitor of DNA binding 3, HLH protein [Source:HGNC Symbol;Acc:HGNC:5362]	GO_CELL_CYCLE			GO_REGULATION_OF_CELL_CYCLE
23368	PPP1R13B	protein phosphatase 1 regulatory subunit 13B [Source:HGNC Symbol;Acc:HGNC:14950]	GO_CELL_CYCLE			GO_REGULATION_OF_CELL_CYCLE
3248	HPGD	15-hydroxyprostaglandin dehydrogenase [Source:HGNC Symbol;Acc:HGNC:5154]	GO_CELL_CYCLE			GO_REGULATION_OF_CELL_CYCLE
2869	GRK5	G protein-coupled receptor kinase 5 [Source:HGNC Symbol;Acc:HGNC:4544]	GO_CELL_CYCLE			GO_REGULATION_OF_CELL_CYCLE
1407	CRY1	cryptochrome circadian regulator 1 [Source:HGNC Symbol;Acc:HGNC:2384]	GO_CELL_CYCLE			GO_REGULATION_OF_CELL_CYCLE
51191	HERC5	HECT and RLD domain containing E3 ubiquitin protein ligase 5 [Source:HGNC Symbol;Acc:HGNC:24368]	GO_CELL_CYCLE			GO_REGULATION_OF_CELL_CYCLE
10614	HEXIM1	HEXIM P-TEFb complex subunit 1 [Source:HGNC Symbol;Acc:HGNC:24953]	GO_CELL_CYCLE			GO_REGULATION_OF_CELL_CYCLE
25896	INTS7	integrator complex subunit 7 [Source:HGNC Symbol;Acc:HGNC:24484]	GO_CELL_CYCLE			GO_REGULATION_OF_CELL_CYCLE
4600	MX2	MX dynamin like GTPase 2 [Source:HGNC Symbol;Acc:HGNC:7533]	GO_CELL_CYCLE			GO_REGULATION_OF_CELL_CYCLE
81544	GDPD5	glycerophosphodiester phosphodiesterase domain containing 5 [Source:HGNC Symbol;Acc:HGNC:28804]	GO_CELL_CYCLE			GO_REGULATION_OF_CELL_CYCLE
11162	NUDT6	nudix hydrolase 6 [Source:HGNC Symbol;Acc:HGNC:8053]	GO_CELL_CYCLE			GO_REGULATION_OF_CELL_CYCLE
90313	TP53I13	tumor protein p53 inducible protein 13 [Source:HGNC Symbol;Acc:HGNC:25102]	GO_CELL_CYCLE			GO_REGULATION_OF_CELL_CYCLE
91750	LIN52	lin-52 DREAM MuvB core complex component [Source:HGNC Symbol;Acc:HGNC:19856]	GO_CELL_CYCLE			GO_REGULATION_OF_CELL_CYCLE
63922	CHTF18	chromosome transmission fidelity factor 18 [Source:HGNC Symbol;Acc:HGNC:18435]	GO_CELL_CYCLE				GO_CHROMOSOME_ORGANIZATION		GO_POSITIVE_REGULATION_OF_MOLECULAR_FUNCTION
3070	HELLS	helicase, lymphoid specific [Source:HGNC Symbol;Acc:HGNC:4861]	GO_CELL_CYCLE				GO_CHROMOSOME_ORGANIZATION
8208	CHAF1B	chromatin assembly factor 1 subunit B [Source:HGNC Symbol;Acc:HGNC:1911]	GO_CELL_CYCLE				GO_CHROMOSOME_ORGANIZATION
9937	DCLRE1A	DNA cross-link repair 1A [Source:HGNC Symbol;Acc:HGNC:17660]	GO_CELL_CYCLE				GO_CHROMOSOME_ORGANIZATION
5292	PIM1	Pim-1 proto-oncogene, serine/threonine kinase [Source:HGNC Symbol;Acc:HGNC:8986]	GO_CELL_CYCLE					GO_IMMUNE_SYSTEM_DEVELOPMENT
9994	CASP8AP2	caspase 8 associated protein 2 [Source:HGNC Symbol;Acc:HGNC:1510]	GO_CELL_CYCLE						GO_POSITIVE_REGULATION_OF_MOLECULAR_FUNCTION
55615	PRR5	proline rich 5 [Source:HGNC Symbol;Acc:HGNC:31682]	GO_CELL_CYCLE						GO_POSITIVE_REGULATION_OF_MOLECULAR_FUNCTION
164684	WBP2NL	WBP2 N-terminal like [Source:HGNC Symbol;Acc:HGNC:28389]	GO_CELL_CYCLE
55215	FANCI	FA complementation group I [Source:HGNC Symbol;Acc:HGNC:25568]	GO_CELL_CYCLE
147040	KCTD11	potassium channel tetramerization domain containing 11 [Source:HGNC Symbol;Acc:HGNC:21302]	GO_CELL_CYCLE
57531	HACE1	HECT domain and ankyrin repeat containing E3 ubiquitin protein ligase 1 [Source:HGNC Symbol;Acc:HGNC:21033]	GO_CELL_CYCLE
23607	CD2AP	CD2 associated protein [Source:HGNC Symbol;Acc:HGNC:14258]	GO_CELL_CYCLE
57553	MICAL3	microtubule associated monooxygenase, calponin and LIM domain containing 3 [Source:HGNC Symbol;Acc:HGNC:24694]	GO_CELL_CYCLE
9988	DMTF1	cyclin D binding myb like transcription factor 1 [Source:HGNC Symbol;Acc:HGNC:14603]	GO_CELL_CYCLE
5588	PRKCQ	protein kinase C theta [Source:HGNC Symbol;Acc:HGNC:9410]					GO_CHROMOSOME_ORGANIZATION	GO_IMMUNE_SYSTEM_DEVELOPMENT	GO_POSITIVE_REGULATION_OF_MOLECULAR_FUNCTION
9759	HDAC4	histone deacetylase 4 [Source:HGNC Symbol;Acc:HGNC:14063]					GO_CHROMOSOME_ORGANIZATION	GO_IMMUNE_SYSTEM_DEVELOPMENT	GO_POSITIVE_REGULATION_OF_MOLECULAR_FUNCTION
51176	LEF1	lymphoid enhancer binding factor 1 [Source:HGNC Symbol;Acc:HGNC:6551]					GO_CHROMOSOME_ORGANIZATION	GO_IMMUNE_SYSTEM_DEVELOPMENT
50943	FOXP3	forkhead box P3 [Source:HGNC Symbol;Acc:HGNC:6106]					GO_CHROMOSOME_ORGANIZATION	GO_IMMUNE_SYSTEM_DEVELOPMENT
161882	ZFPM1	zinc finger protein, FOG family member 1 [Source:HGNC Symbol;Acc:HGNC:19762]					GO_CHROMOSOME_ORGANIZATION	GO_IMMUNE_SYSTEM_DEVELOPMENT
55636	CHD7	chromodomain helicase DNA binding protein 7 [Source:HGNC Symbol;Acc:HGNC:20626]					GO_CHROMOSOME_ORGANIZATION	GO_IMMUNE_SYSTEM_DEVELOPMENT
9760	TOX	thymocyte selection associated high mobility group box [Source:HGNC Symbol;Acc:HGNC:18988]					GO_CHROMOSOME_ORGANIZATION	GO_IMMUNE_SYSTEM_DEVELOPMENT
6304	SATB1	SATB homeobox 1 [Source:HGNC Symbol;Acc:HGNC:10541]					GO_CHROMOSOME_ORGANIZATION	GO_IMMUNE_SYSTEM_DEVELOPMENT
7468	NSD2	nuclear receptor binding SET domain protein 2 [Source:HGNC Symbol;Acc:HGNC:12766]					GO_CHROMOSOME_ORGANIZATION	GO_IMMUNE_SYSTEM_DEVELOPMENT
123169	LEO1	LEO1 homolog, Paf1/RNA polymerase II complex component [Source:HGNC Symbol;Acc:HGNC:30401]					GO_CHROMOSOME_ORGANIZATION	GO_IMMUNE_SYSTEM_DEVELOPMENT
170506	DHX36	DEAH-box helicase 36 [Source:HGNC Symbol;Acc:HGNC:14410]					GO_CHROMOSOME_ORGANIZATION	GO_IMMUNE_SYSTEM_DEVELOPMENT
4300	MLLT3	MLLT3 super elongation complex subunit [Source:HGNC Symbol;Acc:HGNC:7136]					GO_CHROMOSOME_ORGANIZATION	GO_IMMUNE_SYSTEM_DEVELOPMENT
121504	H4-16	H4 histone 16 [Source:HGNC Symbol;Acc:HGNC:20510]					GO_CHROMOSOME_ORGANIZATION	GO_IMMUNE_SYSTEM_DEVELOPMENT
8364	H4C3	H4 clustered histone 3 [Source:HGNC Symbol;Acc:HGNC:4787]					GO_CHROMOSOME_ORGANIZATION	GO_IMMUNE_SYSTEM_DEVELOPMENT
8357	H3C10	H3 clustered histone 10 [Source:HGNC Symbol;Acc:HGNC:4775]					GO_CHROMOSOME_ORGANIZATION	GO_IMMUNE_SYSTEM_DEVELOPMENT
2099	ESR1	estrogen receptor 1 [Source:HGNC Symbol;Acc:HGNC:3467]					GO_CHROMOSOME_ORGANIZATION		GO_POSITIVE_REGULATION_OF_MOLECULAR_FUNCTION
7349	UCN	urocortin [Source:HGNC Symbol;Acc:HGNC:12516]					GO_CHROMOSOME_ORGANIZATION		GO_POSITIVE_REGULATION_OF_MOLECULAR_FUNCTION
7486	WRN	WRN RecQ like helicase [Source:HGNC Symbol;Acc:HGNC:12791]					GO_CHROMOSOME_ORGANIZATION		GO_POSITIVE_REGULATION_OF_MOLECULAR_FUNCTION
25913	POT1	protection of telomeres 1 [Source:HGNC Symbol;Acc:HGNC:17284]					GO_CHROMOSOME_ORGANIZATION		GO_POSITIVE_REGULATION_OF_MOLECULAR_FUNCTION
4216	MAP3K4	mitogen-activated protein kinase kinase kinase 4 [Source:HGNC Symbol;Acc:HGNC:6856]					GO_CHROMOSOME_ORGANIZATION		GO_POSITIVE_REGULATION_OF_MOLECULAR_FUNCTION
6497	SKI	SKI proto-oncogene [Source:HGNC Symbol;Acc:HGNC:10896]					GO_CHROMOSOME_ORGANIZATION		GO_POSITIVE_REGULATION_OF_MOLECULAR_FUNCTION
200186	CRTC2	CREB regulated transcription coactivator 2 [Source:HGNC Symbol;Acc:HGNC:27301]					GO_CHROMOSOME_ORGANIZATION		GO_POSITIVE_REGULATION_OF_MOLECULAR_FUNCTION
57680	CHD8	chromodomain helicase DNA binding protein 8 [Source:HGNC Symbol;Acc:HGNC:20153]					GO_CHROMOSOME_ORGANIZATION
8535	CBX4	chromobox 4 [Source:HGNC Symbol;Acc:HGNC:1554]					GO_CHROMOSOME_ORGANIZATION
6832	SUPV3L1	Suv3 like RNA helicase [Source:HGNC Symbol;Acc:HGNC:11471]					GO_CHROMOSOME_ORGANIZATION
1677	DFFB	DNA fragmentation factor subunit beta [Source:HGNC Symbol;Acc:HGNC:2773]					GO_CHROMOSOME_ORGANIZATION
63925	ZNF335	zinc finger protein 335 [Source:HGNC Symbol;Acc:HGNC:15807]					GO_CHROMOSOME_ORGANIZATION
4089	SMAD4	SMAD family member 4 [Source:HGNC Symbol;Acc:HGNC:6770]					GO_CHROMOSOME_ORGANIZATION
26036	ZNF451	zinc finger protein 451 [Source:HGNC Symbol;Acc:HGNC:21091]					GO_CHROMOSOME_ORGANIZATION
3006	H1-2	H1.2 linker histone, cluster member [Source:HGNC Symbol;Acc:HGNC:4716]					GO_CHROMOSOME_ORGANIZATION
3007	H1-3	H1.3 linker histone, cluster member [Source:HGNC Symbol;Acc:HGNC:4717]					GO_CHROMOSOME_ORGANIZATION
3008	H1-4	H1.4 linker histone, cluster member [Source:HGNC Symbol;Acc:HGNC:4718]					GO_CHROMOSOME_ORGANIZATION
55729	ATF7IP	activating transcription factor 7 interacting protein [Source:HGNC Symbol;Acc:HGNC:20092]					GO_CHROMOSOME_ORGANIZATION
3024	H1-1	H1.1 linker histone, cluster member [Source:HGNC Symbol;Acc:HGNC:4715]					GO_CHROMOSOME_ORGANIZATION
908	CCT6A	chaperonin containing TCP1 subunit 6A [Source:HGNC Symbol;Acc:HGNC:1620]					GO_CHROMOSOME_ORGANIZATION
23522	KAT6B	lysine acetyltransferase 6B [Source:HGNC Symbol;Acc:HGNC:17582]					GO_CHROMOSOME_ORGANIZATION
5187	PER1	period circadian regulator 1 [Source:HGNC Symbol;Acc:HGNC:8845]					GO_CHROMOSOME_ORGANIZATION
6720	SREBF1	sterol regulatory element binding transcription factor 1 [Source:HGNC Symbol;Acc:HGNC:11289]					GO_CHROMOSOME_ORGANIZATION
5927	KDM5A	lysine demethylase 5A [Source:HGNC Symbol;Acc:HGNC:9886]					GO_CHROMOSOME_ORGANIZATION
29028	ATAD2	ATPase family AAA domain containing 2 [Source:HGNC Symbol;Acc:HGNC:30123]					GO_CHROMOSOME_ORGANIZATION
2186	BPTF	bromodomain PHD finger transcription factor [Source:HGNC Symbol;Acc:HGNC:3581]					GO_CHROMOSOME_ORGANIZATION
10847	SRCAP	Snf2 related CREBBP activator protein [Source:HGNC Symbol;Acc:HGNC:16974]					GO_CHROMOSOME_ORGANIZATION
10626	TRIM16	tripartite motif containing 16 [Source:HGNC Symbol;Acc:HGNC:17241]					GO_CHROMOSOME_ORGANIZATION
55683	KANSL3	KAT8 regulatory NSL complex subunit 3 [Source:HGNC Symbol;Acc:HGNC:25473]					GO_CHROMOSOME_ORGANIZATION
57332	CBX8	chromobox 8 [Source:HGNC Symbol;Acc:HGNC:15962]					GO_CHROMOSOME_ORGANIZATION
51366	UBR5	ubiquitin protein ligase E3 component n-recognin 5 [Source:HGNC Symbol;Acc:HGNC:16806]					GO_CHROMOSOME_ORGANIZATION
257218	SHPRH	SNF2 histone linker PHD RING helicase [Source:HGNC Symbol;Acc:HGNC:19336]					GO_CHROMOSOME_ORGANIZATION
79913	ACTR5	actin related protein 5 [Source:HGNC Symbol;Acc:HGNC:14671]					GO_CHROMOSOME_ORGANIZATION
10363	HMG20A	high mobility group 20A [Source:HGNC Symbol;Acc:HGNC:5001]					GO_CHROMOSOME_ORGANIZATION
8970	H2BC11	H2B clustered histone 11 [Source:HGNC Symbol;Acc:HGNC:4761]					GO_CHROMOSOME_ORGANIZATION
8339	H2BC8	H2B clustered histone 8 [Source:HGNC Symbol;Acc:HGNC:4746]					GO_CHROMOSOME_ORGANIZATION
3017	H2BC5	H2B clustered histone 5 [Source:HGNC Symbol;Acc:HGNC:4747]					GO_CHROMOSOME_ORGANIZATION
8341	H2BC15	H2B clustered histone 15 [Source:HGNC Symbol;Acc:HGNC:4749]					GO_CHROMOSOME_ORGANIZATION
8345	H2BC9	H2B clustered histone 9 [Source:HGNC Symbol;Acc:HGNC:4755]					GO_CHROMOSOME_ORGANIZATION
23338	JADE2	jade family PHD finger 2 [Source:HGNC Symbol;Acc:HGNC:22984]					GO_CHROMOSOME_ORGANIZATION
55746	NUP133	nucleoporin 133 [Source:HGNC Symbol;Acc:HGNC:18016]					GO_CHROMOSOME_ORGANIZATION
84083	ZRANB3	zinc finger RANBP2-type containing 3 [Source:HGNC Symbol;Acc:HGNC:25249]					GO_CHROMOSOME_ORGANIZATION
92815	H2AW	H2A.W histone [Source:HGNC Symbol;Acc:HGNC:20507]					GO_CHROMOSOME_ORGANIZATION
92797	HELB	DNA helicase B [Source:HGNC Symbol;Acc:HGNC:17196]					GO_CHROMOSOME_ORGANIZATION
23293	SMG6	SMG6 nonsense mediated mRNA decay factor [Source:HGNC Symbol;Acc:HGNC:17809]					GO_CHROMOSOME_ORGANIZATION
50485	SMARCAL1	SWI/SNF related, matrix associated, actin dependent regulator of chromatin, subfamily a like 1 [Source:HGNC Symbol;Acc:HGNC:11102]					GO_CHROMOSOME_ORGANIZATION
7150	TOP1	DNA topoisomerase I [Source:HGNC Symbol;Acc:HGNC:11986]					GO_CHROMOSOME_ORGANIZATION
84296	GINS4	GINS complex subunit 4 [Source:HGNC Symbol;Acc:HGNC:28226]					GO_CHROMOSOME_ORGANIZATION
51659	GINS2	GINS complex subunit 2 [Source:HGNC Symbol;Acc:HGNC:24575]					GO_CHROMOSOME_ORGANIZATION
79677	SMC6	structural maintenance of chromosomes 6 [Source:HGNC Symbol;Acc:HGNC:20466]					GO_CHROMOSOME_ORGANIZATION
54496	PRMT7	protein arginine methyltransferase 7 [Source:HGNC Symbol;Acc:HGNC:25557]					GO_CHROMOSOME_ORGANIZATION
55196	RESF1	retroelement silencing factor 1 [Source:HGNC Symbol;Acc:HGNC:25559]					GO_CHROMOSOME_ORGANIZATION
55051	NRDE2	NRDE-2, necessary for RNA interference, domain containing [Source:HGNC Symbol;Acc:HGNC:20186]					GO_CHROMOSOME_ORGANIZATION
10782	ZNF274	zinc finger protein 274 [Source:HGNC Symbol;Acc:HGNC:13068]					GO_CHROMOSOME_ORGANIZATION
3299	HSF4	heat shock transcription factor 4 [Source:HGNC Symbol;Acc:HGNC:5227]					GO_CHROMOSOME_ORGANIZATION
23492	CBX7	chromobox 7 [Source:HGNC Symbol;Acc:HGNC:1557]					GO_CHROMOSOME_ORGANIZATION
3012	H2AC8	H2A clustered histone 8 [Source:HGNC Symbol;Acc:HGNC:4724]					GO_CHROMOSOME_ORGANIZATION
9682	KDM4A	lysine demethylase 4A [Source:HGNC Symbol;Acc:HGNC:22978]					GO_CHROMOSOME_ORGANIZATION
51460	SFMBT1	Scm like with four mbt domains 1 [Source:HGNC Symbol;Acc:HGNC:20255]					GO_CHROMOSOME_ORGANIZATION
317772	H2AC21	H2A clustered histone 21 [Source:HGNC Symbol;Acc:HGNC:20508]					GO_CHROMOSOME_ORGANIZATION
8330	H2AC15	H2A clustered histone 15 [Source:HGNC Symbol;Acc:HGNC:4726]					GO_CHROMOSOME_ORGANIZATION
8338	H2AC20	H2A clustered histone 20 [Source:HGNC Symbol;Acc:HGNC:4738]					GO_CHROMOSOME_ORGANIZATION
8969	H2AC11	H2A clustered histone 11 [Source:HGNC Symbol;Acc:HGNC:4737]					GO_CHROMOSOME_ORGANIZATION
1108	CHD4	chromodomain helicase DNA binding protein 4 [Source:HGNC Symbol;Acc:HGNC:1919]					GO_CHROMOSOME_ORGANIZATION
10146	G3BP1	G3BP stress granule assembly factor 1 [Source:HGNC Symbol;Acc:HGNC:30292]					GO_CHROMOSOME_ORGANIZATION
79682	CENPU	centromere protein U [Source:HGNC Symbol;Acc:HGNC:21348]					GO_CHROMOSOME_ORGANIZATION
79019	CENPM	centromere protein M [Source:HGNC Symbol;Acc:HGNC:18352]					GO_CHROMOSOME_ORGANIZATION
91687	CENPL	centromere protein L [Source:HGNC Symbol;Acc:HGNC:17879]					GO_CHROMOSOME_ORGANIZATION
8349	H2BC21	H2B clustered histone 21 [Source:HGNC Symbol;Acc:HGNC:4760]					GO_CHROMOSOME_ORGANIZATION
440689	H2BC18	H2B clustered histone 18 [Source:HGNC Symbol;Acc:HGNC:24700]					GO_CHROMOSOME_ORGANIZATION
6732	SRPK1	SRSF protein kinase 1 [Source:HGNC Symbol;Acc:HGNC:11305]					GO_CHROMOSOME_ORGANIZATION
7978	MTERF1	mitochondrial transcription termination factor 1 [Source:HGNC Symbol;Acc:HGNC:21463]					GO_CHROMOSOME_ORGANIZATION
54014	BRWD1	bromodomain and WD repeat domain containing 1 [Source:HGNC Symbol;Acc:HGNC:12760]					GO_CHROMOSOME_ORGANIZATION
6877	TAF5	TATA-box binding protein associated factor 5 [Source:HGNC Symbol;Acc:HGNC:11539]					GO_CHROMOSOME_ORGANIZATION
7403	KDM6A	lysine demethylase 6A [Source:HGNC Symbol;Acc:HGNC:12637]					GO_CHROMOSOME_ORGANIZATION
54554	WDR5B	WD repeat domain 5B [Source:HGNC Symbol;Acc:HGNC:17826]					GO_CHROMOSOME_ORGANIZATION
27097	TAF5L	TATA-box binding protein associated factor 5 like [Source:HGNC Symbol;Acc:HGNC:17304]					GO_CHROMOSOME_ORGANIZATION
91433	RCCD1	RCC1 domain containing 1 [Source:HGNC Symbol;Acc:HGNC:30457]					GO_CHROMOSOME_ORGANIZATION
1236	CCR7	C-C motif chemokine receptor 7 [Source:HGNC Symbol;Acc:HGNC:1608]						GO_IMMUNE_SYSTEM_DEVELOPMENT	GO_POSITIVE_REGULATION_OF_MOLECULAR_FUNCTION
5590	PRKCZ	protein kinase C zeta [Source:HGNC Symbol;Acc:HGNC:9412]						GO_IMMUNE_SYSTEM_DEVELOPMENT	GO_POSITIVE_REGULATION_OF_MOLECULAR_FUNCTION
7037	TFRC	transferrin receptor [Source:HGNC Symbol;Acc:HGNC:11763]						GO_IMMUNE_SYSTEM_DEVELOPMENT	GO_POSITIVE_REGULATION_OF_MOLECULAR_FUNCTION
3329	HSPD1	heat shock protein family D (Hsp60) member 1 [Source:HGNC Symbol;Acc:HGNC:5261]						GO_IMMUNE_SYSTEM_DEVELOPMENT	GO_POSITIVE_REGULATION_OF_MOLECULAR_FUNCTION
959	CD40LG	CD40 ligand [Source:HGNC Symbol;Acc:HGNC:11935]						GO_IMMUNE_SYSTEM_DEVELOPMENT	GO_POSITIVE_REGULATION_OF_MOLECULAR_FUNCTION
7001	PRDX2	peroxiredoxin 2 [Source:HGNC Symbol;Acc:HGNC:9353]						GO_IMMUNE_SYSTEM_DEVELOPMENT	GO_POSITIVE_REGULATION_OF_MOLECULAR_FUNCTION
219790	RTKN2	rhotekin 2 [Source:HGNC Symbol;Acc:HGNC:19364]						GO_IMMUNE_SYSTEM_DEVELOPMENT	GO_POSITIVE_REGULATION_OF_MOLECULAR_FUNCTION
51561	IL23A	interleukin 23 subunit alpha [Source:HGNC Symbol;Acc:HGNC:15488]						GO_IMMUNE_SYSTEM_DEVELOPMENT	GO_POSITIVE_REGULATION_OF_MOLECULAR_FUNCTION
975	CD81	CD81 molecule [Source:HGNC Symbol;Acc:HGNC:1701]						GO_IMMUNE_SYSTEM_DEVELOPMENT	GO_POSITIVE_REGULATION_OF_MOLECULAR_FUNCTION
177	AGER	advanced glycosylation end-product specific receptor [Source:HGNC Symbol;Acc:HGNC:320]						GO_IMMUNE_SYSTEM_DEVELOPMENT	GO_POSITIVE_REGULATION_OF_MOLECULAR_FUNCTION
538	ATP7A	ATPase copper transporting alpha [Source:HGNC Symbol;Acc:HGNC:869]						GO_IMMUNE_SYSTEM_DEVELOPMENT	GO_POSITIVE_REGULATION_OF_MOLECULAR_FUNCTION
3702	ITK	IL2 inducible T cell kinase [Source:HGNC Symbol;Acc:HGNC:6171]						GO_IMMUNE_SYSTEM_DEVELOPMENT	GO_POSITIVE_REGULATION_OF_MOLECULAR_FUNCTION
8809	IL18R1	interleukin 18 receptor 1 [Source:HGNC Symbol;Acc:HGNC:5988]						GO_IMMUNE_SYSTEM_DEVELOPMENT	GO_POSITIVE_REGULATION_OF_MOLECULAR_FUNCTION
55619	DOCK10	dedicator of cytokinesis 10 [Source:HGNC Symbol;Acc:HGNC:23479]						GO_IMMUNE_SYSTEM_DEVELOPMENT	GO_POSITIVE_REGULATION_OF_MOLECULAR_FUNCTION
115352	FCRL3	Fc receptor like 3 [Source:HGNC Symbol;Acc:HGNC:18506]						GO_IMMUNE_SYSTEM_DEVELOPMENT	GO_POSITIVE_REGULATION_OF_MOLECULAR_FUNCTION
23228	PLCL2	phospholipase C like 2 [Source:HGNC Symbol;Acc:HGNC:9064]						GO_IMMUNE_SYSTEM_DEVELOPMENT	GO_POSITIVE_REGULATION_OF_MOLECULAR_FUNCTION
9644	SH3PXD2A	SH3 and PX domains 2A [Source:HGNC Symbol;Acc:HGNC:23664]						GO_IMMUNE_SYSTEM_DEVELOPMENT	GO_POSITIVE_REGULATION_OF_MOLECULAR_FUNCTION
1636	ACE	angiotensin I converting enzyme [Source:HGNC Symbol;Acc:HGNC:2707]						GO_IMMUNE_SYSTEM_DEVELOPMENT	GO_POSITIVE_REGULATION_OF_MOLECULAR_FUNCTION
80149	ZC3H12A	zinc finger CCCH-type containing 12A [Source:HGNC Symbol;Acc:HGNC:26259]						GO_IMMUNE_SYSTEM_DEVELOPMENT
84524	ZC3H8	zinc finger CCCH-type containing 8 [Source:HGNC Symbol;Acc:HGNC:30941]						GO_IMMUNE_SYSTEM_DEVELOPMENT
4192	MDK	midkine [Source:HGNC Symbol;Acc:HGNC:6972]						GO_IMMUNE_SYSTEM_DEVELOPMENT
7494	XBP1	X-box binding protein 1 [Source:HGNC Symbol;Acc:HGNC:12801]						GO_IMMUNE_SYSTEM_DEVELOPMENT
3707	ITPKB	inositol-trisphosphate 3-kinase B [Source:HGNC Symbol;Acc:HGNC:6179]						GO_IMMUNE_SYSTEM_DEVELOPMENT
3559	IL2RA	interleukin 2 receptor subunit alpha [Source:HGNC Symbol;Acc:HGNC:6008]						GO_IMMUNE_SYSTEM_DEVELOPMENT
939	CD27	CD27 molecule [Source:HGNC Symbol;Acc:HGNC:11922]						GO_IMMUNE_SYSTEM_DEVELOPMENT
8784	TNFRSF18	TNF receptor superfamily member 18 [Source:HGNC Symbol;Acc:HGNC:11914]						GO_IMMUNE_SYSTEM_DEVELOPMENT
1493	CTLA4	cytotoxic T-lymphocyte associated protein 4 [Source:HGNC Symbol;Acc:HGNC:2505]						GO_IMMUNE_SYSTEM_DEVELOPMENT
55716	LMBR1L	limb development membrane protein 1 like [Source:HGNC Symbol;Acc:HGNC:18268]						GO_IMMUNE_SYSTEM_DEVELOPMENT
5133	PDCD1	programmed cell death 1 [Source:HGNC Symbol;Acc:HGNC:8760]						GO_IMMUNE_SYSTEM_DEVELOPMENT
29126	CD274	CD274 molecule [Source:HGNC Symbol;Acc:HGNC:17635]						GO_IMMUNE_SYSTEM_DEVELOPMENT
640	BLK	BLK proto-oncogene, Src family tyrosine kinase [Source:HGNC Symbol;Acc:HGNC:1057]						GO_IMMUNE_SYSTEM_DEVELOPMENT
30061	SLC40A1	solute carrier family 40 member 1 [Source:HGNC Symbol;Acc:HGNC:10909]						GO_IMMUNE_SYSTEM_DEVELOPMENT
5153	PDE1B	phosphodiesterase 1B [Source:HGNC Symbol;Acc:HGNC:8775]						GO_IMMUNE_SYSTEM_DEVELOPMENT
4049	LTA	lymphotoxin alpha [Source:HGNC Symbol;Acc:HGNC:6709]						GO_IMMUNE_SYSTEM_DEVELOPMENT
10538	BATF	basic leucine zipper ATF-like transcription factor [Source:HGNC Symbol;Acc:HGNC:958]						GO_IMMUNE_SYSTEM_DEVELOPMENT
861	RUNX1	RUNX family transcription factor 1 [Source:HGNC Symbol;Acc:HGNC:10471]						GO_IMMUNE_SYSTEM_DEVELOPMENT
6935	ZEB1	zinc finger E-box binding homeobox 1 [Source:HGNC Symbol;Acc:HGNC:11642]						GO_IMMUNE_SYSTEM_DEVELOPMENT
9580	SOX13	SRY-box transcription factor 13 [Source:HGNC Symbol;Acc:HGNC:11192]						GO_IMMUNE_SYSTEM_DEVELOPMENT
8320	EOMES	eomesodermin [Source:HGNC Symbol;Acc:HGNC:3372]						GO_IMMUNE_SYSTEM_DEVELOPMENT
5316	PKNOX1	PBX/knotted 1 homeobox 1 [Source:HGNC Symbol;Acc:HGNC:9022]						GO_IMMUNE_SYSTEM_DEVELOPMENT
941	CD80	CD80 molecule [Source:HGNC Symbol;Acc:HGNC:1700]						GO_IMMUNE_SYSTEM_DEVELOPMENT
944	TNFSF8	TNF superfamily member 8 [Source:HGNC Symbol;Acc:HGNC:11938]						GO_IMMUNE_SYSTEM_DEVELOPMENT
26191	PTPN22	protein tyrosine phosphatase non-receptor type 22 [Source:HGNC Symbol;Acc:HGNC:9652]						GO_IMMUNE_SYSTEM_DEVELOPMENT
1235	CCR6	C-C motif chemokine receptor 6 [Source:HGNC Symbol;Acc:HGNC:1607]						GO_IMMUNE_SYSTEM_DEVELOPMENT
639	PRDM1	PR/SET domain 1 [Source:HGNC Symbol;Acc:HGNC:9346]						GO_IMMUNE_SYSTEM_DEVELOPMENT
634	CEACAM1	CEA cell adhesion molecule 1 [Source:HGNC Symbol;Acc:HGNC:1814]						GO_IMMUNE_SYSTEM_DEVELOPMENT
1880	GPR183	G protein-coupled receptor 183 [Source:HGNC Symbol;Acc:HGNC:3128]						GO_IMMUNE_SYSTEM_DEVELOPMENT
2841	GPR18	G protein-coupled receptor 18 [Source:HGNC Symbol;Acc:HGNC:4472]						GO_IMMUNE_SYSTEM_DEVELOPMENT
653519	GPR89A	G protein-coupled receptor 89A [Source:HGNC Symbol;Acc:HGNC:31984]						GO_IMMUNE_SYSTEM_DEVELOPMENT
3566	IL4R	interleukin 4 receptor [Source:HGNC Symbol;Acc:HGNC:6015]						GO_IMMUNE_SYSTEM_DEVELOPMENT
51463	GPR89B	G protein-coupled receptor 89B [Source:HGNC Symbol;Acc:HGNC:13840]						GO_IMMUNE_SYSTEM_DEVELOPMENT
11221	DUSP10	dual specificity phosphatase 10 [Source:HGNC Symbol;Acc:HGNC:3065]						GO_IMMUNE_SYSTEM_DEVELOPMENT
9840	TESPA1	thymocyte expressed, positive selection associated 1 [Source:HGNC Symbol;Acc:HGNC:29109]						GO_IMMUNE_SYSTEM_DEVELOPMENT
23240	TMEM131L	transmembrane 131 like [Source:HGNC Symbol;Acc:HGNC:29146]						GO_IMMUNE_SYSTEM_DEVELOPMENT
56253	CRTAM	cytotoxic and regulatory T cell molecule [Source:HGNC Symbol;Acc:HGNC:24313]						GO_IMMUNE_SYSTEM_DEVELOPMENT
29102	DROSHA	drosha ribonuclease III [Source:HGNC Symbol;Acc:HGNC:17904]						GO_IMMUNE_SYSTEM_DEVELOPMENT
3902	LAG3	lymphocyte activating 3 [Source:HGNC Symbol;Acc:HGNC:6476]						GO_IMMUNE_SYSTEM_DEVELOPMENT
257101	ZNF683	zinc finger protein 683 [Source:HGNC Symbol;Acc:HGNC:28495]						GO_IMMUNE_SYSTEM_DEVELOPMENT
114836	SLAMF6	SLAM family member 6 [Source:HGNC Symbol;Acc:HGNC:21392]						GO_IMMUNE_SYSTEM_DEVELOPMENT
387357	THEMIS	thymocyte selection associated [Source:HGNC Symbol;Acc:HGNC:21569]						GO_IMMUNE_SYSTEM_DEVELOPMENT
925	CD8A	CD8a molecule [Source:HGNC Symbol;Acc:HGNC:1706]						GO_IMMUNE_SYSTEM_DEVELOPMENT
4063	LY9	lymphocyte antigen 9 [Source:HGNC Symbol;Acc:HGNC:6730]						GO_IMMUNE_SYSTEM_DEVELOPMENT
29851	ICOS	inducible T cell costimulator [Source:HGNC Symbol;Acc:HGNC:5351]						GO_IMMUNE_SYSTEM_DEVELOPMENT
5450	POU2AF1	POU class 2 homeobox associating factor 1 [Source:HGNC Symbol;Acc:HGNC:9211]						GO_IMMUNE_SYSTEM_DEVELOPMENT
359948	IRF2BP2	interferon regulatory factor 2 binding protein 2 [Source:HGNC Symbol;Acc:HGNC:21729]						GO_IMMUNE_SYSTEM_DEVELOPMENT
973	CD79A	CD79a molecule [Source:HGNC Symbol;Acc:HGNC:1698]						GO_IMMUNE_SYSTEM_DEVELOPMENT
92	ACVR2A	activin A receptor type 2A [Source:HGNC Symbol;Acc:HGNC:173]						GO_IMMUNE_SYSTEM_DEVELOPMENT
57623	ZFAT	zinc finger and AT-hook domain containing [Source:HGNC Symbol;Acc:HGNC:19899]						GO_IMMUNE_SYSTEM_DEVELOPMENT
9636	ISG15	ISG15 ubiquitin like modifier [Source:HGNC Symbol;Acc:HGNC:4053]						GO_IMMUNE_SYSTEM_DEVELOPMENT
10401	PIAS3	protein inhibitor of activated STAT 3 [Source:HGNC Symbol;Acc:HGNC:16861]						GO_IMMUNE_SYSTEM_DEVELOPMENT
171392	ZNF675	zinc finger protein 675 [Source:HGNC Symbol;Acc:HGNC:30768]						GO_IMMUNE_SYSTEM_DEVELOPMENT
55646	LYAR	Ly1 antibody reactive [Source:HGNC Symbol;Acc:HGNC:26021]						GO_IMMUNE_SYSTEM_DEVELOPMENT
27327	TNRC6A	trinucleotide repeat containing adaptor 6A [Source:HGNC Symbol;Acc:HGNC:11969]						GO_IMMUNE_SYSTEM_DEVELOPMENT
57690	TNRC6C	trinucleotide repeat containing adaptor 6C [Source:HGNC Symbol;Acc:HGNC:29318]						GO_IMMUNE_SYSTEM_DEVELOPMENT
27102	EIF2AK1	eukaryotic translation initiation factor 2 alpha kinase 1 [Source:HGNC Symbol;Acc:HGNC:24921]						GO_IMMUNE_SYSTEM_DEVELOPMENT
8111	GPR68	G protein-coupled receptor 68 [Source:HGNC Symbol;Acc:HGNC:4519]						GO_IMMUNE_SYSTEM_DEVELOPMENT
4495	MT1G	metallothionein 1G [Source:HGNC Symbol;Acc:HGNC:7399]						GO_IMMUNE_SYSTEM_DEVELOPMENT
135228	CD109	CD109 molecule [Source:HGNC Symbol;Acc:HGNC:21685]						GO_IMMUNE_SYSTEM_DEVELOPMENT
10100	TSPAN2	tetraspanin 2 [Source:HGNC Symbol;Acc:HGNC:20659]						GO_IMMUNE_SYSTEM_DEVELOPMENT
2194	FASN	fatty acid synthase [Source:HGNC Symbol;Acc:HGNC:3594]						GO_IMMUNE_SYSTEM_DEVELOPMENT
3930	LBR	lamin B receptor [Source:HGNC Symbol;Acc:HGNC:6518]						GO_IMMUNE_SYSTEM_DEVELOPMENT
2039	DMTN	dematin actin binding protein [Source:HGNC Symbol;Acc:HGNC:3382]						GO_IMMUNE_SYSTEM_DEVELOPMENT
7049	TGFBR3	transforming growth factor beta receptor 3 [Source:HGNC Symbol;Acc:HGNC:11774]						GO_IMMUNE_SYSTEM_DEVELOPMENT
1233	CCR4	C-C motif chemokine receptor 4 [Source:HGNC Symbol;Acc:HGNC:1605]						GO_IMMUNE_SYSTEM_DEVELOPMENT
64428	CIAO3	cytosolic iron-sulfur assembly component 3 [Source:HGNC Symbol;Acc:HGNC:14179]						GO_IMMUNE_SYSTEM_DEVELOPMENT
669	BPGM	bisphosphoglycerate mutase [Source:HGNC Symbol;Acc:HGNC:1093]						GO_IMMUNE_SYSTEM_DEVELOPMENT
29909	GPR171	G protein-coupled receptor 171 [Source:HGNC Symbol;Acc:HGNC:30057]						GO_IMMUNE_SYSTEM_DEVELOPMENT
51218	GLRX5	glutaredoxin 5 [Source:HGNC Symbol;Acc:HGNC:20134]						GO_IMMUNE_SYSTEM_DEVELOPMENT
25976	TIPARP	TCDD inducible poly(ADP-ribose) polymerase [Source:HGNC Symbol;Acc:HGNC:23696]						GO_IMMUNE_SYSTEM_DEVELOPMENT
1397	CRIP2	cysteine rich protein 2 [Source:HGNC Symbol;Acc:HGNC:2361]						GO_IMMUNE_SYSTEM_DEVELOPMENT
51205	ACP6	acid phosphatase 6, lysophosphatidic [Source:HGNC Symbol;Acc:HGNC:29609]						GO_IMMUNE_SYSTEM_DEVELOPMENT
23335	WDR7	WD repeat domain 7 [Source:HGNC Symbol;Acc:HGNC:13490]						GO_IMMUNE_SYSTEM_DEVELOPMENT
256957	HEATR9	HEAT repeat containing 9 [Source:HGNC Symbol;Acc:HGNC:26548]						GO_IMMUNE_SYSTEM_DEVELOPMENT
6352	CCL5	C-C motif chemokine ligand 5 [Source:HGNC Symbol;Acc:HGNC:10632]							GO_POSITIVE_REGULATION_OF_MOLECULAR_FUNCTION
5290	PIK3CA	phosphatidylinositol-4,5-bisphosphate 3-kinase catalytic subunit alpha [Source:HGNC Symbol;Acc:HGNC:8975]							GO_POSITIVE_REGULATION_OF_MOLECULAR_FUNCTION
57181	SLC39A10	solute carrier family 39 member 10 [Source:HGNC Symbol;Acc:HGNC:20861]							GO_POSITIVE_REGULATION_OF_MOLECULAR_FUNCTION
8312	AXIN1	axin 1 [Source:HGNC Symbol;Acc:HGNC:903]							GO_POSITIVE_REGULATION_OF_MOLECULAR_FUNCTION
10210	TOPORS	TOP1 binding arginine/serine rich protein, E3 ubiquitin ligase [Source:HGNC Symbol;Acc:HGNC:21653]							GO_POSITIVE_REGULATION_OF_MOLECULAR_FUNCTION
4929	NR4A2	nuclear receptor subfamily 4 group A member 2 [Source:HGNC Symbol;Acc:HGNC:7981]							GO_POSITIVE_REGULATION_OF_MOLECULAR_FUNCTION
4790	NFKB1	nuclear factor kappa B subunit 1 [Source:HGNC Symbol;Acc:HGNC:7794]							GO_POSITIVE_REGULATION_OF_MOLECULAR_FUNCTION
9451	EIF2AK3	eukaryotic translation initiation factor 2 alpha kinase 3 [Source:HGNC Symbol;Acc:HGNC:3255]							GO_POSITIVE_REGULATION_OF_MOLECULAR_FUNCTION
3551	IKBKB	inhibitor of nuclear factor kappa B kinase subunit beta [Source:HGNC Symbol;Acc:HGNC:5960]							GO_POSITIVE_REGULATION_OF_MOLECULAR_FUNCTION
2149	F2R	coagulation factor II thrombin receptor [Source:HGNC Symbol;Acc:HGNC:3537]							GO_POSITIVE_REGULATION_OF_MOLECULAR_FUNCTION
4217	MAP3K5	mitogen-activated protein kinase kinase kinase 5 [Source:HGNC Symbol;Acc:HGNC:6857]							GO_POSITIVE_REGULATION_OF_MOLECULAR_FUNCTION
3655	ITGA6	integrin subunit alpha 6 [Source:HGNC Symbol;Acc:HGNC:6142]							GO_POSITIVE_REGULATION_OF_MOLECULAR_FUNCTION
116986	AGAP2	ArfGAP with GTPase domain, ankyrin repeat and PH domain 2 [Source:HGNC Symbol;Acc:HGNC:16921]							GO_POSITIVE_REGULATION_OF_MOLECULAR_FUNCTION
2822	GPLD1	glycosylphosphatidylinositol specific phospholipase D1 [Source:HGNC Symbol;Acc:HGNC:4459]							GO_POSITIVE_REGULATION_OF_MOLECULAR_FUNCTION
1191	CLU	clusterin [Source:HGNC Symbol;Acc:HGNC:2095]							GO_POSITIVE_REGULATION_OF_MOLECULAR_FUNCTION
7185	TRAF1	TNF receptor associated factor 1 [Source:HGNC Symbol;Acc:HGNC:12031]							GO_POSITIVE_REGULATION_OF_MOLECULAR_FUNCTION
7188	TRAF5	TNF receptor associated factor 5 [Source:HGNC Symbol;Acc:HGNC:12035]							GO_POSITIVE_REGULATION_OF_MOLECULAR_FUNCTION
64400	AKTIP	AKT interacting protein [Source:HGNC Symbol;Acc:HGNC:16710]							GO_POSITIVE_REGULATION_OF_MOLECULAR_FUNCTION
4294	MAP3K10	mitogen-activated protein kinase kinase kinase 10 [Source:HGNC Symbol;Acc:HGNC:6849]							GO_POSITIVE_REGULATION_OF_MOLECULAR_FUNCTION
7984	ARHGEF5	Rho guanine nucleotide exchange factor 5 [Source:HGNC Symbol;Acc:HGNC:13209]							GO_POSITIVE_REGULATION_OF_MOLECULAR_FUNCTION
79658	ARHGAP10	Rho GTPase activating protein 10 [Source:HGNC Symbol;Acc:HGNC:26099]							GO_POSITIVE_REGULATION_OF_MOLECULAR_FUNCTION
9026	HIP1R	huntingtin interacting protein 1 related [Source:HGNC Symbol;Acc:HGNC:18415]							GO_POSITIVE_REGULATION_OF_MOLECULAR_FUNCTION
5335	PLCG1	phospholipase C gamma 1 [Source:HGNC Symbol;Acc:HGNC:9065]							GO_POSITIVE_REGULATION_OF_MOLECULAR_FUNCTION
2730	GCLM	glutamate-cysteine ligase modifier subunit [Source:HGNC Symbol;Acc:HGNC:4312]							GO_POSITIVE_REGULATION_OF_MOLECULAR_FUNCTION
10392	NOD1	nucleotide binding oligomerization domain containing 1 [Source:HGNC Symbol;Acc:HGNC:16390]							GO_POSITIVE_REGULATION_OF_MOLECULAR_FUNCTION
4293	MAP3K9	mitogen-activated protein kinase kinase kinase 9 [Source:HGNC Symbol;Acc:HGNC:6861]							GO_POSITIVE_REGULATION_OF_MOLECULAR_FUNCTION
27141	CIDEB	cell death inducing DFFA like effector b [Source:HGNC Symbol;Acc:HGNC:1977]							GO_POSITIVE_REGULATION_OF_MOLECULAR_FUNCTION
112399	EGLN3	egl-9 family hypoxia inducible factor 3 [Source:HGNC Symbol;Acc:HGNC:14661]							GO_POSITIVE_REGULATION_OF_MOLECULAR_FUNCTION
4058	LTK	leukocyte receptor tyrosine kinase [Source:HGNC Symbol;Acc:HGNC:6721]							GO_POSITIVE_REGULATION_OF_MOLECULAR_FUNCTION
27018	BEX3	brain expressed X-linked 3 [Source:HGNC Symbol;Acc:HGNC:13388]							GO_POSITIVE_REGULATION_OF_MOLECULAR_FUNCTION
3336	HSPE1	heat shock protein family E (Hsp10) member 1 [Source:HGNC Symbol;Acc:HGNC:5269]							GO_POSITIVE_REGULATION_OF_MOLECULAR_FUNCTION
80759	KHDC1	KH domain containing 1 [Source:HGNC Symbol;Acc:HGNC:21366]							GO_POSITIVE_REGULATION_OF_MOLECULAR_FUNCTION
9135	RABEP1	rabaptin, RAB GTPase binding effector protein 1 [Source:HGNC Symbol;Acc:HGNC:17677]							GO_POSITIVE_REGULATION_OF_MOLECULAR_FUNCTION
1491	CTH	cystathionine gamma-lyase [Source:HGNC Symbol;Acc:HGNC:2501]							GO_POSITIVE_REGULATION_OF_MOLECULAR_FUNCTION
54828	BCAS3	BCAS3 microtubule associated cell migration factor [Source:HGNC Symbol;Acc:HGNC:14347]							GO_POSITIVE_REGULATION_OF_MOLECULAR_FUNCTION
2100	ESR2	estrogen receptor 2 [Source:HGNC Symbol;Acc:HGNC:3468]							GO_POSITIVE_REGULATION_OF_MOLECULAR_FUNCTION
10985	GCN1	GCN1 activator of EIF2AK4 [Source:HGNC Symbol;Acc:HGNC:4199]							GO_POSITIVE_REGULATION_OF_MOLECULAR_FUNCTION
56919	DHX33	DEAH-box helicase 33 [Source:HGNC Symbol;Acc:HGNC:16718]							GO_POSITIVE_REGULATION_OF_MOLECULAR_FUNCTION
10565	ARFGEF1	ADP ribosylation factor guanine nucleotide exchange factor 1 [Source:HGNC Symbol;Acc:HGNC:15772]							GO_POSITIVE_REGULATION_OF_MOLECULAR_FUNCTION
8663	EIF3C	eukaryotic translation initiation factor 3 subunit C [Source:HGNC Symbol;Acc:HGNC:3279]							GO_POSITIVE_REGULATION_OF_MOLECULAR_FUNCTION
57561	ARRDC3	arrestin domain containing 3 [Source:HGNC Symbol;Acc:HGNC:29263]							GO_POSITIVE_REGULATION_OF_MOLECULAR_FUNCTION
3300	DNAJB2	DnaJ heat shock protein family (Hsp40) member B2 [Source:HGNC Symbol;Acc:HGNC:5228]							GO_POSITIVE_REGULATION_OF_MOLECULAR_FUNCTION
5903	RANBP2	RAN binding protein 2 [Source:HGNC Symbol;Acc:HGNC:9848]							GO_POSITIVE_REGULATION_OF_MOLECULAR_FUNCTION
373	TRIM23	tripartite motif containing 23 [Source:HGNC Symbol;Acc:HGNC:660]							GO_POSITIVE_REGULATION_OF_MOLECULAR_FUNCTION
9098	USP6	ubiquitin specific peptidase 6 [Source:HGNC Symbol;Acc:HGNC:12629]							GO_POSITIVE_REGULATION_OF_MOLECULAR_FUNCTION
9830	TRIM14	tripartite motif containing 14 [Source:HGNC Symbol;Acc:HGNC:16283]							GO_POSITIVE_REGULATION_OF_MOLECULAR_FUNCTION
84851	TRIM52	tripartite motif containing 52 [Source:HGNC Symbol;Acc:HGNC:19024]							GO_POSITIVE_REGULATION_OF_MOLECULAR_FUNCTION
93	ACVR2B	activin A receptor type 2B [Source:HGNC Symbol;Acc:HGNC:174]							GO_POSITIVE_REGULATION_OF_MOLECULAR_FUNCTION
4686	NCBP1	nuclear cap binding protein subunit 1 [Source:HGNC Symbol;Acc:HGNC:7658]							GO_POSITIVE_REGULATION_OF_MOLECULAR_FUNCTION
2909	ARHGAP35	Rho GTPase activating protein 35 [Source:HGNC Symbol;Acc:HGNC:4591]							GO_POSITIVE_REGULATION_OF_MOLECULAR_FUNCTION
10178	TENM1	teneurin transmembrane protein 1 [Source:HGNC Symbol;Acc:HGNC:8117]							GO_POSITIVE_REGULATION_OF_MOLECULAR_FUNCTION
9938	ARHGAP25	Rho GTPase activating protein 25 [Source:HGNC Symbol;Acc:HGNC:28951]							GO_POSITIVE_REGULATION_OF_MOLECULAR_FUNCTION
93627	TBCK	TBC1 domain containing kinase [Source:HGNC Symbol;Acc:HGNC:28261]							GO_POSITIVE_REGULATION_OF_MOLECULAR_FUNCTION
57091	CASS4	Cas scaffold protein family member 4 [Source:HGNC Symbol;Acc:HGNC:15878]							GO_POSITIVE_REGULATION_OF_MOLECULAR_FUNCTION
27347	STK39	serine/threonine kinase 39 [Source:HGNC Symbol;Acc:HGNC:17717]							GO_POSITIVE_REGULATION_OF_MOLECULAR_FUNCTION
22821	RASA3	RAS p21 protein activator 3 [Source:HGNC Symbol;Acc:HGNC:20331]							GO_POSITIVE_REGULATION_OF_MOLECULAR_FUNCTION
65125	WNK1	WNK lysine deficient protein kinase 1 [Source:HGNC Symbol;Acc:HGNC:14540]							GO_POSITIVE_REGULATION_OF_MOLECULAR_FUNCTION
2769	GNA15	G protein subunit alpha 15 [Source:HGNC Symbol;Acc:HGNC:4383]							GO_POSITIVE_REGULATION_OF_MOLECULAR_FUNCTION
1609	DGKQ	diacylglycerol kinase theta [Source:HGNC Symbol;Acc:HGNC:2856]							GO_POSITIVE_REGULATION_OF_MOLECULAR_FUNCTION
1847	DUSP5	dual specificity phosphatase 5 [Source:HGNC Symbol;Acc:HGNC:3071]							GO_POSITIVE_REGULATION_OF_MOLECULAR_FUNCTION
3656	IRAK2	interleukin 1 receptor associated kinase 2 [Source:HGNC Symbol;Acc:HGNC:6113]							GO_POSITIVE_REGULATION_OF_MOLECULAR_FUNCTION
1123	CHN1	chimerin 1 [Source:HGNC Symbol;Acc:HGNC:1943]							GO_POSITIVE_REGULATION_OF_MOLECULAR_FUNCTION
115703	ARHGAP33	Rho GTPase activating protein 33 [Source:HGNC Symbol;Acc:HGNC:23085]							GO_POSITIVE_REGULATION_OF_MOLECULAR_FUNCTION
5922	RASA2	RAS p21 protein activator 2 [Source:HGNC Symbol;Acc:HGNC:9872]							GO_POSITIVE_REGULATION_OF_MOLECULAR_FUNCTION
9495	AKAP5	A-kinase anchoring protein 5 [Source:HGNC Symbol;Acc:HGNC:375]							GO_POSITIVE_REGULATION_OF_MOLECULAR_FUNCTION
89839	ARHGAP11B	Rho GTPase activating protein 11B [Source:HGNC Symbol;Acc:HGNC:15782]							GO_POSITIVE_REGULATION_OF_MOLECULAR_FUNCTION
57148	RALGAPB	Ral GTPase activating protein non-catalytic subunit beta [Source:HGNC Symbol;Acc:HGNC:29221]							GO_POSITIVE_REGULATION_OF_MOLECULAR_FUNCTION
10144	FAM13A	family with sequence similarity 13 member A [Source:HGNC Symbol;Acc:HGNC:19367]							GO_POSITIVE_REGULATION_OF_MOLECULAR_FUNCTION
117289	TAGAP	T cell activation RhoGTPase activating protein [Source:HGNC Symbol;Acc:HGNC:15669]							GO_POSITIVE_REGULATION_OF_MOLECULAR_FUNCTION
9824	ARHGAP11A	Rho GTPase activating protein 11A [Source:HGNC Symbol;Acc:HGNC:15783]							GO_POSITIVE_REGULATION_OF_MOLECULAR_FUNCTION
79874	RABEP2	rabaptin, RAB GTPase binding effector protein 2 [Source:HGNC Symbol;Acc:HGNC:24817]							GO_POSITIVE_REGULATION_OF_MOLECULAR_FUNCTION
4943	TBC1D25	TBC1 domain family member 25 [Source:HGNC Symbol;Acc:HGNC:8092]							GO_POSITIVE_REGULATION_OF_MOLECULAR_FUNCTION
9882	TBC1D4	TBC1 domain family member 4 [Source:HGNC Symbol;Acc:HGNC:19165]							GO_POSITIVE_REGULATION_OF_MOLECULAR_FUNCTION
29990	PILRB	paired immunoglobin like type 2 receptor beta [Source:HGNC Symbol;Acc:HGNC:18297]							GO_POSITIVE_REGULATION_OF_MOLECULAR_FUNCTION
4345	CD200	CD200 molecule [Source:HGNC Symbol;Acc:HGNC:7203]							GO_POSITIVE_REGULATION_OF_MOLECULAR_FUNCTION
11345	GABARAPL2	GABA type A receptor associated protein like 2 [Source:HGNC Symbol;Acc:HGNC:13291]							GO_POSITIVE_REGULATION_OF_MOLECULAR_FUNCTION
22853	LMTK2	lemur tyrosine kinase 2 [Source:HGNC Symbol;Acc:HGNC:17880]							GO_POSITIVE_REGULATION_OF_MOLECULAR_FUNCTION
23531	MMD	monocyte to macrophage differentiation associated [Source:HGNC Symbol;Acc:HGNC:7153]							GO_POSITIVE_REGULATION_OF_MOLECULAR_FUNCTION
1741	DLG3	discs large MAGUK scaffold protein 3 [Source:HGNC Symbol;Acc:HGNC:2902]							GO_POSITIVE_REGULATION_OF_MOLECULAR_FUNCTION
4301	AFDN	afadin, adherens junction formation factor [Source:HGNC Symbol;Acc:HGNC:7137]							GO_POSITIVE_REGULATION_OF_MOLECULAR_FUNCTION
241	ALOX5AP	arachidonate 5-lipoxygenase activating protein [Source:HGNC Symbol;Acc:HGNC:436]							GO_POSITIVE_REGULATION_OF_MOLECULAR_FUNCTION
2051	EPHB6	EPH receptor B6 [Source:HGNC Symbol;Acc:HGNC:3396]							GO_POSITIVE_REGULATION_OF_MOLECULAR_FUNCTION
66036	MTMR9	myotubularin related protein 9 [Source:HGNC Symbol;Acc:HGNC:14596]							GO_POSITIVE_REGULATION_OF_MOLECULAR_FUNCTION
57546	PDP2	pyruvate dehyrogenase phosphatase catalytic subunit 2 [Source:HGNC Symbol;Acc:HGNC:30263]							GO_POSITIVE_REGULATION_OF_MOLECULAR_FUNCTION
51735	RAPGEF6	Rap guanine nucleotide exchange factor 6 [Source:HGNC Symbol;Acc:HGNC:20655]							GO_POSITIVE_REGULATION_OF_MOLECULAR_FUNCTION
23161	SNX13	sorting nexin 13 [Source:HGNC Symbol;Acc:HGNC:21335]							GO_POSITIVE_REGULATION_OF_MOLECULAR_FUNCTION
8787	RGS9	regulator of G protein signaling 9 [Source:HGNC Symbol;Acc:HGNC:10004]							GO_POSITIVE_REGULATION_OF_MOLECULAR_FUNCTION
134957	STXBP5	syntaxin binding protein 5 [Source:HGNC Symbol;Acc:HGNC:19665]							GO_POSITIVE_REGULATION_OF_MOLECULAR_FUNCTION
83874	TBC1D10A	TBC1 domain family member 10A [Source:HGNC Symbol;Acc:HGNC:23609]							GO_POSITIVE_REGULATION_OF_MOLECULAR_FUNCTION
129049	SGSM1	small G protein signaling modulator 1 [Source:HGNC Symbol;Acc:HGNC:29410]							GO_POSITIVE_REGULATION_OF_MOLECULAR_FUNCTION
196513	DCP1B	decapping mRNA 1B [Source:HGNC Symbol;Acc:HGNC:24451]							GO_POSITIVE_REGULATION_OF_MOLECULAR_FUNCTION
5920	PLAAT4	phospholipase A and acyltransferase 4 [Source:HGNC Symbol;Acc:HGNC:9869]							GO_POSITIVE_REGULATION_OF_MOLECULAR_FUNCTION
10681	GNB5	G protein subunit beta 5 [Source:HGNC Symbol;Acc:HGNC:4401]							GO_POSITIVE_REGULATION_OF_MOLECULAR_FUNCTION
5118	PCOLCE	procollagen C-endopeptidase enhancer [Source:HGNC Symbol;Acc:HGNC:8738]							GO_POSITIVE_REGULATION_OF_MOLECULAR_FUNCTION
4594	MMUT	methylmalonyl-CoA mutase [Source:HGNC Symbol;Acc:HGNC:7526]							GO_POSITIVE_REGULATION_OF_MOLECULAR_FUNCTION
23348	DOCK9	dedicator of cytokinesis 9 [Source:HGNC Symbol;Acc:HGNC:14132]							GO_POSITIVE_REGULATION_OF_MOLECULAR_FUNCTION
9605	VPS9D1	VPS9 domain containing 1 [Source:HGNC Symbol;Acc:HGNC:13526]							GO_POSITIVE_REGULATION_OF_MOLECULAR_FUNCTION
259173	ALS2CL	ALS2 C-terminal like [Source:HGNC Symbol;Acc:HGNC:20605]							GO_POSITIVE_REGULATION_OF_MOLECULAR_FUNCTION
119016	AGAP4	ArfGAP with GTPase domain, ankyrin repeat and PH domain 4 [Source:HGNC Symbol;Acc:HGNC:23459]							GO_POSITIVE_REGULATION_OF_MOLECULAR_FUNCTION
3268	AGFG2	ArfGAP with FG repeats 2 [Source:HGNC Symbol;Acc:HGNC:5177]							GO_POSITIVE_REGULATION_OF_MOLECULAR_FUNCTION
642517	AGAP9	ArfGAP with GTPase domain, ankyrin repeat and PH domain 9 [Source:HGNC Symbol;Acc:HGNC:23463]							GO_POSITIVE_REGULATION_OF_MOLECULAR_FUNCTION
23234	DNAJC9	DnaJ heat shock protein family (Hsp40) member C9 [Source:HGNC Symbol;Acc:HGNC:19123]							GO_POSITIVE_REGULATION_OF_MOLECULAR_FUNCTION
256987	SERINC5	serine incorporator 5 [Source:HGNC Symbol;Acc:HGNC:18825]							GO_POSITIVE_REGULATION_OF_MOLECULAR_FUNCTION
2946	GSTM2	glutathione S-transferase mu 2 [Source:HGNC Symbol;Acc:HGNC:4634]							GO_POSITIVE_REGULATION_OF_MOLECULAR_FUNCTION
784	CACNB3	calcium voltage-gated channel auxiliary subunit beta 3 [Source:HGNC Symbol;Acc:HGNC:1403]							GO_POSITIVE_REGULATION_OF_MOLECULAR_FUNCTION
5334	PLCL1	phospholipase C like 1 (inactive) [Source:HGNC Symbol;Acc:HGNC:9063]							GO_POSITIVE_REGULATION_OF_MOLECULAR_FUNCTION
57620	STIM2	stromal interaction molecule 2 [Source:HGNC Symbol;Acc:HGNC:19205]							GO_POSITIVE_REGULATION_OF_MOLECULAR_FUNCTION
1896	EDA	ectodysplasin A [Source:HGNC Symbol;Acc:HGNC:3157]							GO_POSITIVE_REGULATION_OF_MOLECULAR_FUNCTION
9747	TCAF1	TRPM8 channel associated factor 1 [Source:HGNC Symbol;Acc:HGNC:22201]							GO_POSITIVE_REGULATION_OF_MOLECULAR_FUNCTION
388591	RNF207	ring finger protein 207 [Source:HGNC Symbol;Acc:HGNC:32947]							GO_POSITIVE_REGULATION_OF_MOLECULAR_FUNCTION
26086	GPSM1	G protein signaling modulator 1 [Source:HGNC Symbol;Acc:HGNC:17858]							GO_POSITIVE_REGULATION_OF_MOLECULAR_FUNCTION
121268	RHEBL1	RHEB like 1 [Source:HGNC Symbol;Acc:HGNC:21166]							GO_POSITIVE_REGULATION_OF_MOLECULAR_FUNCTION
57121	LPAR5	lysophosphatidic acid receptor 5 [Source:HGNC Symbol;Acc:HGNC:13307]							GO_POSITIVE_REGULATION_OF_MOLECULAR_FUNCTION
57678	GPAM	glycerol-3-phosphate acyltransferase, mitochondrial [Source:HGNC Symbol;Acc:HGNC:24865]
3572	IL6ST	interleukin 6 signal transducer [Source:HGNC Symbol;Acc:HGNC:6021]
970	CD70	CD70 molecule [Source:HGNC Symbol;Acc:HGNC:11937]
8660	IRS2	insulin receptor substrate 2 [Source:HGNC Symbol;Acc:HGNC:6126]
3309	HSPA5	heat shock protein family A (Hsp70) member 5 [Source:HGNC Symbol;Acc:HGNC:5238]
7126	TNFAIP1	TNF alpha induced protein 1 [Source:HGNC Symbol;Acc:HGNC:11894]
3315	HSPB1	heat shock protein family B (small) member 1 [Source:HGNC Symbol;Acc:HGNC:5246]
2308	FOXO1	forkhead box O1 [Source:HGNC Symbol;Acc:HGNC:3819]
467	ATF3	activating transcription factor 3 [Source:HGNC Symbol;Acc:HGNC:785]
10962	MLLT11	MLLT11 transcription factor 7 cofactor [Source:HGNC Symbol;Acc:HGNC:16997]
56005	MYDGF	myeloid derived growth factor [Source:HGNC Symbol;Acc:HGNC:16948]
400916	CHCHD10	coiled-coil-helix-coiled-coil-helix domain containing 10 [Source:HGNC Symbol;Acc:HGNC:15559]
54806	AHI1	Abelson helper integration site 1 [Source:HGNC Symbol;Acc:HGNC:21575]
81566	CSRNP2	cysteine and serine rich nuclear protein 2 [Source:HGNC Symbol;Acc:HGNC:16006]
8445	DYRK2	dual specificity tyrosine phosphorylation regulated kinase 2 [Source:HGNC Symbol;Acc:HGNC:3093]
27252	KLHL20	kelch like family member 20 [Source:HGNC Symbol;Acc:HGNC:25056]
10625	IVNS1ABP	influenza virus NS1A binding protein [Source:HGNC Symbol;Acc:HGNC:16951]
114804	RNF157	ring finger protein 157 [Source:HGNC Symbol;Acc:HGNC:29402]
9021	SOCS3	suppressor of cytokine signaling 3 [Source:HGNC Symbol;Acc:HGNC:19391]
8835	SOCS2	suppressor of cytokine signaling 2 [Source:HGNC Symbol;Acc:HGNC:19382]
63893	UBE2O	ubiquitin conjugating enzyme E2 O [Source:HGNC Symbol;Acc:HGNC:29554]
84132	USP42	ubiquitin specific peptidase 42 [Source:HGNC Symbol;Acc:HGNC:20068]
55632	G2E3	G2/M-phase specific E3 ubiquitin protein ligase [Source:HGNC Symbol;Acc:HGNC:20338]
54532	USP53	ubiquitin specific peptidase 53 [Source:HGNC Symbol;Acc:HGNC:29255]
3001	GZMA	granzyme A [Source:HGNC Symbol;Acc:HGNC:4708]
2073	ERCC5	ERCC excision repair 5, endonuclease [Source:HGNC Symbol;Acc:HGNC:3437]
9941	EXOG	exo/endonuclease G [Source:HGNC Symbol;Acc:HGNC:3347]
2274	FHL2	four and a half LIM domains 2 [Source:HGNC Symbol;Acc:HGNC:3703]
11218	DDX20	DEAD-box helicase 20 [Source:HGNC Symbol;Acc:HGNC:2743]
7227	TRPS1	transcriptional repressor GATA binding 1 [Source:HGNC Symbol;Acc:HGNC:12340]
84069	PLEKHN1	pleckstrin homology domain containing N1 [Source:HGNC Symbol;Acc:HGNC:25284]
3685	ITGAV	integrin subunit alpha V [Source:HGNC Symbol;Acc:HGNC:6150]
255027	MPV17L	MPV17 mitochondrial inner membrane protein like [Source:HGNC Symbol;Acc:HGNC:26827]
81618	ITM2C	integral membrane protein 2C [Source:HGNC Symbol;Acc:HGNC:6175]
84033	OBSCN	obscurin, cytoskeletal calmodulin and titin-interacting RhoGEF [Source:HGNC Symbol;Acc:HGNC:15719]
89846	FGD3	FYVE, RhoGEF and PH domain containing 3 [Source:HGNC Symbol;Acc:HGNC:16027]
79767	ELMO3	engulfment and cell motility 3 [Source:HGNC Symbol;Acc:HGNC:17289]
664	BNIP3	BCL2 interacting protein 3 [Source:HGNC Symbol;Acc:HGNC:1084]
1760	DMPK	DM1 protein kinase [Source:HGNC Symbol;Acc:HGNC:2933]
147138	TMC8	transmembrane channel like 8 [Source:HGNC Symbol;Acc:HGNC:20474]
2537	IFI6	interferon alpha inducible protein 6 [Source:HGNC Symbol;Acc:HGNC:4054]
889	KRIT1	KRIT1 ankyrin repeat containing [Source:HGNC Symbol;Acc:HGNC:1573]
5163	PDK1	pyruvate dehydrogenase kinase 1 [Source:HGNC Symbol;Acc:HGNC:8809]
79156	PLEKHF1	pleckstrin homology and FYVE domain containing 1 [Source:HGNC Symbol;Acc:HGNC:20764]
84260	TCHP	trichoplein keratin filament binding [Source:HGNC Symbol;Acc:HGNC:28135]
5533	PPP3CC	protein phosphatase 3 catalytic subunit gamma [Source:HGNC Symbol;Acc:HGNC:9316]
23204	ARL6IP1	ADP ribosylation factor like GTPase 6 interacting protein 1 [Source:HGNC Symbol;Acc:HGNC:697]
5272	SERPINB9	serpin family B member 9 [Source:HGNC Symbol;Acc:HGNC:8955]
23705	CADM1	cell adhesion molecule 1 [Source:HGNC Symbol;Acc:HGNC:5951]
26123	TCTN3	tectonic family member 3 [Source:HGNC Symbol;Acc:HGNC:24519]
29904	EEF2K	eukaryotic elongation factor 2 kinase [Source:HGNC Symbol;Acc:HGNC:24615]
5519	PPP2R1B	protein phosphatase 2 scaffold subunit Abeta [Source:HGNC Symbol;Acc:HGNC:9303]
5521	PPP2R2B	protein phosphatase 2 regulatory subunit Bbeta [Source:HGNC Symbol;Acc:HGNC:9305]
10181	RBM5	RNA binding motif protein 5 [Source:HGNC Symbol;Acc:HGNC:9902]
23098	SARM1	sterile alpha and TIR motif containing 1 [Source:HGNC Symbol;Acc:HGNC:17074]
291	SLC25A4	solute carrier family 25 member 4 [Source:HGNC Symbol;Acc:HGNC:10990]
4118	MAL	mal, T cell differentiation protein [Source:HGNC Symbol;Acc:HGNC:6817]
10314	LANCL1	LanC like 1 [Source:HGNC Symbol;Acc:HGNC:6508]
80781	COL18A1	collagen type XVIII alpha 1 chain [Source:HGNC Symbol;Acc:HGNC:2195]
340371	NRBP2	nuclear receptor binding protein 2 [Source:HGNC Symbol;Acc:HGNC:19339]
100463486	MTRNR2L8	MT-RNR2 like 8 [Source:HGNC Symbol;Acc:HGNC:37165]
347902	AMIGO2	adhesion molecule with Ig like domain 2 [Source:HGNC Symbol;Acc:HGNC:24073]
114824	PNMA5	PNMA family member 5 [Source:HGNC Symbol;Acc:HGNC:18743]
29944	PNMA3	PNMA family member 3 [Source:HGNC Symbol;Acc:HGNC:18742]
9214	FCMR	Fc fragment of IgM receptor [Source:HGNC Symbol;Acc:HGNC:14315]
79370	BCL2L14	BCL2 like 14 [Source:HGNC Symbol;Acc:HGNC:16657]
23181	DIP2A	disco interacting protein 2 homolog A [Source:HGNC Symbol;Acc:HGNC:17217]
440603	BCL2L15	BCL2 like 15 [Source:HGNC Symbol;Acc:HGNC:33624]
3604	TNFRSF9	TNF receptor superfamily member 9 [Source:HGNC Symbol;Acc:HGNC:11924]
83879	CDCA7	cell division cycle associated 7 [Source:HGNC Symbol;Acc:HGNC:14628]
3004	GZMM	granzyme M [Source:HGNC Symbol;Acc:HGNC:4712]
84971	ATG4D	autophagy related 4D cysteine peptidase [Source:HGNC Symbol;Acc:HGNC:20789]
286046	XKR6	XK related 6 [Source:HGNC Symbol;Acc:HGNC:27806]
79680	RTL10	retrotransposon Gag like 10 [Source:HGNC Symbol;Acc:HGNC:26112]
28986	MAGEH1	MAGE family member H1 [Source:HGNC Symbol;Acc:HGNC:24092]
7525	YES1	YES proto-oncogene 1, Src family tyrosine kinase [Source:HGNC Symbol;Acc:HGNC:12841]
7293	TNFRSF4	TNF receptor superfamily member 4 [Source:HGNC Symbol;Acc:HGNC:11918]
115650	TNFRSF13C	TNF receptor superfamily member 13C [Source:HGNC Symbol;Acc:HGNC:17755]
27240	SIT1	signaling threshold regulating transmembrane adaptor 1 [Source:HGNC Symbol;Acc:HGNC:17710]
197358	NLRC3	NLR family CARD domain containing 3 [Source:HGNC Symbol;Acc:HGNC:29889]
1803	DPP4	dipeptidyl peptidase 4 [Source:HGNC Symbol;Acc:HGNC:3009]
2615	LRRC32	leucine rich repeat containing 32 [Source:HGNC Symbol;Acc:HGNC:4161]
10808	HSPH1	heat shock protein family H (Hsp110) member 1 [Source:HGNC Symbol;Acc:HGNC:16969]
55423	SIRPG	signal regulatory protein gamma [Source:HGNC Symbol;Acc:HGNC:15757]
126259	TMIGD2	transmembrane and immunoglobulin domain containing 2 [Source:HGNC Symbol;Acc:HGNC:28324]
9402	GRAP2	GRB2 related adaptor protein 2 [Source:HGNC Symbol;Acc:HGNC:4563]
201633	TIGIT	T cell immunoreceptor with Ig and ITIM domains [Source:HGNC Symbol;Acc:HGNC:26838]
11119	BTN3A1	butyrophilin subfamily 3 member A1 [Source:HGNC Symbol;Acc:HGNC:1138]
926	CD8B	CD8b molecule [Source:HGNC Symbol;Acc:HGNC:1707]
924	CD7	CD7 molecule [Source:HGNC Symbol;Acc:HGNC:1695]
5052	PRDX1	peroxiredoxin 1 [Source:HGNC Symbol;Acc:HGNC:9352]
6504	SLAMF1	signaling lymphocytic activation molecule family member 1 [Source:HGNC Symbol;Acc:HGNC:10903]
64092	SAMSN1	SAM domain, SH3 domain and nuclear localization signals 1 [Source:HGNC Symbol;Acc:HGNC:10528]
164	AP1G1	adaptor related protein complex 1 subunit gamma 1 [Source:HGNC Symbol;Acc:HGNC:555]
50615	IL21R	interleukin 21 receptor [Source:HGNC Symbol;Acc:HGNC:6006]
4008	LMO7	LIM domain 7 [Source:HGNC Symbol;Acc:HGNC:6646]
253980	KCTD13	potassium channel tetramerization domain containing 13 [Source:HGNC Symbol;Acc:HGNC:22234]
5991	RFX3	regulatory factor X3 [Source:HGNC Symbol;Acc:HGNC:9984]
9321	TRIP11	thyroid hormone receptor interactor 11 [Source:HGNC Symbol;Acc:HGNC:12305]
9572	NR1D1	nuclear receptor subfamily 1 group D member 1 [Source:HGNC Symbol;Acc:HGNC:7962]
81606	LBH	LBH regulator of WNT signaling pathway [Source:HGNC Symbol;Acc:HGNC:29532]
253461	ZBTB38	zinc finger and BTB domain containing 38 [Source:HGNC Symbol;Acc:HGNC:26636]
1990	CELA1	chymotrypsin like elastase 1 [Source:HGNC Symbol;Acc:HGNC:3308]
4094	MAF	MAF bZIP transcription factor [Source:HGNC Symbol;Acc:HGNC:6776]
146198	ZFP90	ZFP90 zinc finger protein [Source:HGNC Symbol;Acc:HGNC:23329]
1390	CREM	cAMP responsive element modulator [Source:HGNC Symbol;Acc:HGNC:2352]
7728	ZNF175	zinc finger protein 175 [Source:HGNC Symbol;Acc:HGNC:12964]
3212	HOXB2	homeobox B2 [Source:HGNC Symbol;Acc:HGNC:5113]
5463	POU6F1	POU class 6 homeobox 1 [Source:HGNC Symbol;Acc:HGNC:9224]
3096	HIVEP1	HIVEP zinc finger 1 [Source:HGNC Symbol;Acc:HGNC:4920]
4691	NCL	nucleolin [Source:HGNC Symbol;Acc:HGNC:7667]
58476	TP53INP2	tumor protein p53 inducible nuclear protein 2 [Source:HGNC Symbol;Acc:HGNC:16104]
63977	PRDM15	PR/SET domain 15 [Source:HGNC Symbol;Acc:HGNC:13999]
9516	LITAF	lipopolysaccharide induced TNF factor [Source:HGNC Symbol;Acc:HGNC:16841]
8631	SKAP1	src kinase associated phosphoprotein 1 [Source:HGNC Symbol;Acc:HGNC:15605]
84166	NLRC5	NLR family CARD domain containing 5 [Source:HGNC Symbol;Acc:HGNC:29933]
6041	RNASEL	ribonuclease L [Source:HGNC Symbol;Acc:HGNC:10050]
84455	EFCAB7	EF-hand calcium binding domain 7 [Source:HGNC Symbol;Acc:HGNC:29379]
85441	HELZ2	helicase with zinc finger 2 [Source:HGNC Symbol;Acc:HGNC:30021]
5324	PLAG1	PLAG1 zinc finger [Source:HGNC Symbol;Acc:HGNC:9045]
54897	CASZ1	castor zinc finger 1 [Source:HGNC Symbol;Acc:HGNC:26002]
4793	NFKBIB	NFKB inhibitor beta [Source:HGNC Symbol;Acc:HGNC:7798]
80714	PBX4	PBX homeobox 4 [Source:HGNC Symbol;Acc:HGNC:13403]
79800	CARF	calcium responsive transcription factor [Source:HGNC Symbol;Acc:HGNC:14435]
9663	LPIN2	lipin 2 [Source:HGNC Symbol;Acc:HGNC:14450]
57658	CALCOCO1	calcium binding and coiled-coil domain 1 [Source:HGNC Symbol;Acc:HGNC:29306]
6257	RXRB	retinoid X receptor beta [Source:HGNC Symbol;Acc:HGNC:10478]
9282	MED14	mediator complex subunit 14 [Source:HGNC Symbol;Acc:HGNC:2370]
9440	MED17	mediator complex subunit 17 [Source:HGNC Symbol;Acc:HGNC:2375]
130557	ZNF513	zinc finger protein 513 [Source:HGNC Symbol;Acc:HGNC:26498]
10485	C1orf61	chromosome 1 open reading frame 61 [Source:HGNC Symbol;Acc:HGNC:30780]
22847	ZNF507	zinc finger protein 507 [Source:HGNC Symbol;Acc:HGNC:23783]
256643	BCLAF3	BCLAF1 and THRAP3 family member 3 [Source:HGNC Symbol;Acc:HGNC:27413]
404281	YY2	YY2 transcription factor [Source:HGNC Symbol;Acc:HGNC:31684]
55279	ZNF654	zinc finger protein 654 [Source:HGNC Symbol;Acc:HGNC:25612]
55628	ZNF407	zinc finger protein 407 [Source:HGNC Symbol;Acc:HGNC:19904]
55734	ZFP64	ZFP64 zinc finger protein [Source:HGNC Symbol;Acc:HGNC:15940]
23541	SEC14L2	SEC14 like lipid binding 2 [Source:HGNC Symbol;Acc:HGNC:10699]
64768	IPPK	inositol-pentakisphosphate 2-kinase [Source:HGNC Symbol;Acc:HGNC:14645]
59	ACTA2	actin alpha 2, smooth muscle [Source:HGNC Symbol;Acc:HGNC:130]
55127	HEATR1	HEAT repeat containing 1 [Source:HGNC Symbol;Acc:HGNC:25517]
3182	HNRNPAB	heterogeneous nuclear ribonucleoprotein A/B [Source:HGNC Symbol;Acc:HGNC:5034]
26098	EDRF1	erythroid differentiation regulatory factor 1 [Source:HGNC Symbol;Acc:HGNC:24640]
644353	ZCCHC18	zinc finger CCHC-type containing 18 [Source:HGNC Symbol;Acc:HGNC:32459]
7789	ZXDA	zinc finger X-linked duplicated A [Source:HGNC Symbol;Acc:HGNC:13198]
22927	HABP4	hyaluronan binding protein 4 [Source:HGNC Symbol;Acc:HGNC:17062]
23178	PASK	PAS domain containing serine/threonine kinase [Source:HGNC Symbol;Acc:HGNC:17270]
9513	FXR2	FMR1 autosomal homolog 2 [Source:HGNC Symbol;Acc:HGNC:4024]
225	ABCD2	ATP binding cassette subfamily D member 2 [Source:HGNC Symbol;Acc:HGNC:66]
387338	NSUN4	NOP2/Sun RNA methyltransferase 4 [Source:HGNC Symbol;Acc:HGNC:31802]
10585	POMT1	protein O-mannosyltransferase 1 [Source:HGNC Symbol;Acc:HGNC:9202]
55245	UQCC1	ubiquinol-cytochrome c reductase complex assembly factor 1 [Source:HGNC Symbol;Acc:HGNC:15891]
5315	PKM	pyruvate kinase M1/2 [Source:HGNC Symbol;Acc:HGNC:9021]
51335	NGRN	neugrin, neurite outgrowth associated [Source:HGNC Symbol;Acc:HGNC:18077]
29063	ZCCHC4	zinc finger CCHC-type containing 4 [Source:HGNC Symbol;Acc:HGNC:22917]
134429	STARD4	StAR related lipid transfer domain containing 4 [Source:HGNC Symbol;Acc:HGNC:18058]
85015	USP45	ubiquitin specific peptidase 45 [Source:HGNC Symbol;Acc:HGNC:20080]
29089	UBE2T	ubiquitin conjugating enzyme E2 T [Source:HGNC Symbol;Acc:HGNC:25009]
7398	USP1	ubiquitin specific peptidase 1 [Source:HGNC Symbol;Acc:HGNC:12607]
56957	OTUD7B	OTU deubiquitinase 7B [Source:HGNC Symbol;Acc:HGNC:16683]
11059	WWP1	WW domain containing E3 ubiquitin protein ligase 1 [Source:HGNC Symbol;Acc:HGNC:17004]
339451	KLHL17	kelch like family member 17 [Source:HGNC Symbol;Acc:HGNC:24023]
26249	KLHL3	kelch like family member 3 [Source:HGNC Symbol;Acc:HGNC:6354]
51320	MEX3C	mex-3 RNA binding family member C [Source:HGNC Symbol;Acc:HGNC:28040]
54602	NDFIP2	Nedd4 family interacting protein 2 [Source:HGNC Symbol;Acc:HGNC:18537]
161725	OTUD7A	OTU deubiquitinase 7A [Source:HGNC Symbol;Acc:HGNC:20718]
90678	LRSAM1	leucine rich repeat and sterile alpha motif containing 1 [Source:HGNC Symbol;Acc:HGNC:25135]
8027	STAM	signal transducing adaptor molecule [Source:HGNC Symbol;Acc:HGNC:11357]
81545	FBXO38	F-box protein 38 [Source:HGNC Symbol;Acc:HGNC:28844]
11274	USP18	ubiquitin specific peptidase 18 [Source:HGNC Symbol;Acc:HGNC:12616]
9972	NUP153	nucleoporin 153 [Source:HGNC Symbol;Acc:HGNC:8062]
129401	NUP35	nucleoporin 35 [Source:HGNC Symbol;Acc:HGNC:29797]
23165	NUP205	nucleoporin 205 [Source:HGNC Symbol;Acc:HGNC:18658]
54793	KCTD9	potassium channel tetramerization domain containing 9 [Source:HGNC Symbol;Acc:HGNC:22401]
23511	NUP188	nucleoporin 188 [Source:HGNC Symbol;Acc:HGNC:17859]
23279	NUP160	nucleoporin 160 [Source:HGNC Symbol;Acc:HGNC:18017]
79596	OBI1	ORC ubiquitin ligase 1 [Source:HGNC Symbol;Acc:HGNC:20308]
8925	HERC1	HECT and RLD domain containing E3 ubiquitin protein ligase family member 1 [Source:HGNC Symbol;Acc:HGNC:4867]
27246	RNF115	ring finger protein 115 [Source:HGNC Symbol;Acc:HGNC:18154]
54894	RNF43	ring finger protein 43 [Source:HGNC Symbol;Acc:HGNC:18505]
23759	PPIL2	peptidylprolyl isomerase like 2 [Source:HGNC Symbol;Acc:HGNC:9261]
200312	RNF215	ring finger protein 215 [Source:HGNC Symbol;Acc:HGNC:33434]
5193	PEX12	peroxisomal biogenesis factor 12 [Source:HGNC Symbol;Acc:HGNC:8854]
51130	ASB3	ankyrin repeat and SOCS box containing 3 [Source:HGNC Symbol;Acc:HGNC:16013]
57534	MIB1	mindbomb E3 ubiquitin protein ligase 1 [Source:HGNC Symbol;Acc:HGNC:21086]
26263	FBXO22	F-box protein 22 [Source:HGNC Symbol;Acc:HGNC:13593]
54467	ANKIB1	ankyrin repeat and IBR domain containing 1 [Source:HGNC Symbol;Acc:HGNC:22215]
6468	FBXW4	F-box and WD repeat domain containing 4 [Source:HGNC Symbol;Acc:HGNC:10847]
93611	FBXO44	F-box protein 44 [Source:HGNC Symbol;Acc:HGNC:24847]
146330	FBXL16	F-box and leucine rich repeat protein 16 [Source:HGNC Symbol;Acc:HGNC:14150]
80028	FBXL18	F-box and leucine rich repeat protein 18 [Source:HGNC Symbol;Acc:HGNC:21874]
80176	SPSB1	splA/ryanodine receptor domain and SOCS box containing 1 [Source:HGNC Symbol;Acc:HGNC:30628]
7328	UBE2H	ubiquitin conjugating enzyme E2 H [Source:HGNC Symbol;Acc:HGNC:12484]
90025	UBE3D	ubiquitin protein ligase E3D [Source:HGNC Symbol;Acc:HGNC:21381]
23014	FBXO21	F-box protein 21 [Source:HGNC Symbol;Acc:HGNC:13592]
51003	MED31	mediator complex subunit 31 [Source:HGNC Symbol;Acc:HGNC:24260]
51070	NOSIP	nitric oxide synthase interacting protein [Source:HGNC Symbol;Acc:HGNC:17946]
114907	FBXO32	F-box protein 32 [Source:HGNC Symbol;Acc:HGNC:16731]
84261	FBXW9	F-box and WD repeat domain containing 9 [Source:HGNC Symbol;Acc:HGNC:28136]
148203	ZNF738	zinc finger protein 738 [Source:HGNC Symbol;Acc:HGNC:32469]
22888	UBOX5	U-box domain containing 5 [Source:HGNC Symbol;Acc:HGNC:17777]
64718	UNKL	unk like zinc finger [Source:HGNC Symbol;Acc:HGNC:14184]
9666	DZIP3	DAZ interacting zinc finger protein 3 [Source:HGNC Symbol;Acc:HGNC:30938]
166655	TRIM60	tripartite motif containing 60 [Source:HGNC Symbol;Acc:HGNC:21162]
26094	DCAF4	DDB1 and CUL4 associated factor 4 [Source:HGNC Symbol;Acc:HGNC:20229]
113878	DTX2	deltex E3 ubiquitin ligase 2 [Source:HGNC Symbol;Acc:HGNC:15973]
375593	TRIM73	tripartite motif containing 73 [Source:HGNC Symbol;Acc:HGNC:18162]
51633	OTUD6B	OTU deubiquitinase 6B [Source:HGNC Symbol;Acc:HGNC:24281]
64854	USP46	ubiquitin specific peptidase 46 [Source:HGNC Symbol;Acc:HGNC:20075]
26168	SENP3	SUMO specific peptidase 3 [Source:HGNC Symbol;Acc:HGNC:17862]
8975	USP13	ubiquitin specific peptidase 13 [Source:HGNC Symbol;Acc:HGNC:12611]
9736	USP34	ubiquitin specific peptidase 34 [Source:HGNC Symbol;Acc:HGNC:20066]
8237	USP11	ubiquitin specific peptidase 11 [Source:HGNC Symbol;Acc:HGNC:12609]
55230	USP40	ubiquitin specific peptidase 40 [Source:HGNC Symbol;Acc:HGNC:20069]
10868	USP20	ubiquitin specific peptidase 20 [Source:HGNC Symbol;Acc:HGNC:12619]
54629	MINDY2	MINDY lysine 48 deubiquitinase 2 [Source:HGNC Symbol;Acc:HGNC:26954]
57559	STAMBPL1	STAM binding protein like 1 [Source:HGNC Symbol;Acc:HGNC:24105]
81892	SLIRP	SRA stem-loop interacting RNA binding protein [Source:HGNC Symbol;Acc:HGNC:20495]
100506658	OCLN	occludin [Source:HGNC Symbol;Acc:HGNC:8104]
583	BBS2	Bardet-Biedl syndrome 2 [Source:HGNC Symbol;Acc:HGNC:967]
50861	STMN3	stathmin 3 [Source:HGNC Symbol;Acc:HGNC:15926]
79969	ATAT1	alpha tubulin acetyltransferase 1 [Source:HGNC Symbol;Acc:HGNC:21186]
636	BICD1	BICD cargo adaptor 1 [Source:HGNC Symbol;Acc:HGNC:1049]
50810	HDGFL3	HDGF like 3 [Source:HGNC Symbol;Acc:HGNC:24937]
89927	BMERB1	bMERB domain containing 1 [Source:HGNC Symbol;Acc:HGNC:19213]
23187	PHLDB1	pleckstrin homology like domain family B member 1 [Source:HGNC Symbol;Acc:HGNC:23697]
85478	CCDC65	coiled-coil domain containing 65 [Source:HGNC Symbol;Acc:HGNC:29937]
25981	DNAH1	dynein axonemal heavy chain 1 [Source:HGNC Symbol;Acc:HGNC:2940]
124093	CCDC78	coiled-coil domain containing 78 [Source:HGNC Symbol;Acc:HGNC:14153]
55779	CFAP44	cilia and flagella associated protein 44 [Source:HGNC Symbol;Acc:HGNC:25631]
84223	IQCG	IQ motif containing G [Source:HGNC Symbol;Acc:HGNC:25251]
219899	TBCEL	tubulin folding cofactor E like [Source:HGNC Symbol;Acc:HGNC:28115]
80128	TRIM46	tripartite motif containing 46 [Source:HGNC Symbol;Acc:HGNC:19019]
22911	WDR47	WD repeat domain 47 [Source:HGNC Symbol;Acc:HGNC:29141]
90060	CCDC120	coiled-coil domain containing 120 [Source:HGNC Symbol;Acc:HGNC:28910]
79443	FYCO1	FYVE and coiled-coil domain autophagy adaptor 1 [Source:HGNC Symbol;Acc:HGNC:14673]
57560	IFT80	intraflagellar transport 80 [Source:HGNC Symbol;Acc:HGNC:29262]
29105	CFAP20	cilia and flagella associated protein 20 [Source:HGNC Symbol;Acc:HGNC:29523]
23059	CLUAP1	clusterin associated protein 1 [Source:HGNC Symbol;Acc:HGNC:19009]
727764	MAFIP	MAFF interacting protein (pseudogene) [Source:HGNC Symbol;Acc:HGNC:31102]
118491	CFAP70	cilia and flagella associated protein 70 [Source:HGNC Symbol;Acc:HGNC:30726]
5360	PLTP	phospholipid transfer protein [Source:HGNC Symbol;Acc:HGNC:9093]
6687	SPG7	SPG7 matrix AAA peptidase subunit, paraplegin [Source:HGNC Symbol;Acc:HGNC:11237]
66008	TRAK2	trafficking kinesin protein 2 [Source:HGNC Symbol;Acc:HGNC:13206]
92558	BICDL1	BICD family like cargo adaptor 1 [Source:HGNC Symbol;Acc:HGNC:28095]
23230	VPS13A	vacuolar protein sorting 13 homolog A [Source:HGNC Symbol;Acc:HGNC:1908]
5189	PEX1	peroxisomal biogenesis factor 1 [Source:HGNC Symbol;Acc:HGNC:8850]
10947	AP3M2	adaptor related protein complex 3 subunit mu 2 [Source:HGNC Symbol;Acc:HGNC:570]
55614	KIF16B	kinesin family member 16B [Source:HGNC Symbol;Acc:HGNC:15869]
64837	KLC2	kinesin light chain 2 [Source:HGNC Symbol;Acc:HGNC:20716]
23046	KIF21B	kinesin family member 21B [Source:HGNC Symbol;Acc:HGNC:29442]
55605	KIF21A	kinesin family member 21A [Source:HGNC Symbol;Acc:HGNC:19349]
7644	ZNF91	zinc finger protein 91 [Source:HGNC Symbol;Acc:HGNC:13166]
55086	RADX	RPA1 related single stranded DNA binding protein, X-linked [Source:HGNC Symbol;Acc:HGNC:25486]
200316	APOBEC3F	apolipoprotein B mRNA editing enzyme catalytic subunit 3F [Source:HGNC Symbol;Acc:HGNC:17356]
259282	BOD1L1	biorientation of chromosomes in cell division 1 like 1 [Source:HGNC Symbol;Acc:HGNC:31792]
5429	POLH	DNA polymerase eta [Source:HGNC Symbol;Acc:HGNC:9181]
201973	PRIMPOL	primase and DNA directed polymerase [Source:HGNC Symbol;Acc:HGNC:26575]
55218	EXD2	exonuclease 3'-5' domain containing 2 [Source:HGNC Symbol;Acc:HGNC:20217]
253714	MMS22L	MMS22 like, DNA repair protein [Source:HGNC Symbol;Acc:HGNC:21475]
5980	REV3L	REV3 like, DNA directed polymerase zeta catalytic subunit [Source:HGNC Symbol;Acc:HGNC:9968]
10635	RAD51AP1	RAD51 associated protein 1 [Source:HGNC Symbol;Acc:HGNC:16956]
22909	FAN1	FANCD2 and FANCI associated nuclease 1 [Source:HGNC Symbol;Acc:HGNC:29170]
375748	ERCC6L2	ERCC excision repair 6 like 2 [Source:HGNC Symbol;Acc:HGNC:26922]
64789	EXO5	exonuclease 5 [Source:HGNC Symbol;Acc:HGNC:26115]
91442	FAAP24	FA core complex associated protein 24 [Source:HGNC Symbol;Acc:HGNC:28467]
5378	PMS1	PMS1 homolog 1, mismatch repair system component [Source:HGNC Symbol;Acc:HGNC:9121]
3838	KPNA2	karyopherin subunit alpha 2 [Source:HGNC Symbol;Acc:HGNC:6395]
4552	MTRR	5-methyltetrahydrofolate-homocysteine methyltransferase reductase [Source:HGNC Symbol;Acc:HGNC:7473]
140564	APOBEC3D	apolipoprotein B mRNA editing enzyme catalytic subunit 3D [Source:HGNC Symbol;Acc:HGNC:17354]
164668	APOBEC3H	apolipoprotein B mRNA editing enzyme catalytic subunit 3H [Source:HGNC Symbol;Acc:HGNC:24100]
51409	HEMK1	HemK methyltransferase family member 1 [Source:HGNC Symbol;Acc:HGNC:24923]
54826	GIN1	gypsy retrotransposon integrase 1 [Source:HGNC Symbol;Acc:HGNC:25959]
26137	ZBTB20	zinc finger and BTB domain containing 20 [Source:HGNC Symbol;Acc:HGNC:13503]
373863	DND1	DND microRNA-mediated repression inhibitor 1 [Source:HGNC Symbol;Acc:HGNC:23799]
286205	SCAI	suppressor of cancer cell invasion [Source:HGNC Symbol;Acc:HGNC:26709]
7091	TLE4	TLE family member 4, transcriptional corepressor [Source:HGNC Symbol;Acc:HGNC:11840]
7089	TLE2	TLE family member 2, transcriptional corepressor [Source:HGNC Symbol;Acc:HGNC:11838]
7707	ZNF148	zinc finger protein 148 [Source:HGNC Symbol;Acc:HGNC:12933]
9139	CBFA2T2	CBFA2/RUNX1 partner transcriptional co-repressor 2 [Source:HGNC Symbol;Acc:HGNC:1536]
22882	ZHX2	zinc fingers and homeoboxes 2 [Source:HGNC Symbol;Acc:HGNC:18513]
8553	BHLHE40	basic helix-loop-helix family member e40 [Source:HGNC Symbol;Acc:HGNC:1046]
60468	BACH2	BTB domain and CNC homolog 2 [Source:HGNC Symbol;Acc:HGNC:14078]
8863	PER3	period circadian regulator 3 [Source:HGNC Symbol;Acc:HGNC:8847]
374900	ZNF568	zinc finger protein 568 [Source:HGNC Symbol;Acc:HGNC:25392]
51513	ETV7	ETS variant transcription factor 7 [Source:HGNC Symbol;Acc:HGNC:18160]
25850	ZNF345	zinc finger protein 345 [Source:HGNC Symbol;Acc:HGNC:16367]
100293516	ZNF587B	zinc finger protein 587B [Source:HGNC Symbol;Acc:HGNC:37142]
101060200	ZNF891	zinc finger protein 891 [Source:HGNC Symbol;Acc:HGNC:38709]
10781	ZNF266	zinc finger protein 266 [Source:HGNC Symbol;Acc:HGNC:13059]
11278	KLF12	Kruppel like factor 12 [Source:HGNC Symbol;Acc:HGNC:6346]
117608	ZNF354B	zinc finger protein 354B [Source:HGNC Symbol;Acc:HGNC:17197]
147948	ZNF582	zinc finger protein 582 [Source:HGNC Symbol;Acc:HGNC:26421]
162972	ZNF550	zinc finger protein 550 [Source:HGNC Symbol;Acc:HGNC:28643]
197320	ZNF778	zinc finger protein 778 [Source:HGNC Symbol;Acc:HGNC:26479]
26152	ZNF337	zinc finger protein 337 [Source:HGNC Symbol;Acc:HGNC:15809]
27033	ZBTB32	zinc finger and BTB domain containing 32 [Source:HGNC Symbol;Acc:HGNC:16763]
284459	ZNF875	zinc finger protein 875 [Source:HGNC Symbol;Acc:HGNC:4928]
285267	ZNF619	zinc finger protein 619 [Source:HGNC Symbol;Acc:HGNC:26910]
7556	ZNF10	zinc finger protein 10 [Source:HGNC Symbol;Acc:HGNC:12879]
7627	ZNF75A	zinc finger protein 75a [Source:HGNC Symbol;Acc:HGNC:13146]
7639	ZNF85	zinc finger protein 85 [Source:HGNC Symbol;Acc:HGNC:13160]
7692	ZNF133	zinc finger protein 133 [Source:HGNC Symbol;Acc:HGNC:12917]
7733	ZNF180	zinc finger protein 180 [Source:HGNC Symbol;Acc:HGNC:12970]
79175	ZNF343	zinc finger protein 343 [Source:HGNC Symbol;Acc:HGNC:16017]
83463	MXD3	MAX dimerization protein 3 [Source:HGNC Symbol;Acc:HGNC:14008]
9534	ZNF254	zinc finger protein 254 [Source:HGNC Symbol;Acc:HGNC:13047]
163255	ZNF540	zinc finger protein 540 [Source:HGNC Symbol;Acc:HGNC:25331]
124359	CDYL2	chromodomain Y like 2 [Source:HGNC Symbol;Acc:HGNC:23030]
256380	SCML4	Scm polycomb group protein like 4 [Source:HGNC Symbol;Acc:HGNC:21397]
57786	RBAK	RB associated KRAB zinc finger [Source:HGNC Symbol;Acc:HGNC:17680]
9866	TRIM66	tripartite motif containing 66 [Source:HGNC Symbol;Acc:HGNC:29005]
54855	TENT5C	terminal nucleotidyltransferase 5C [Source:HGNC Symbol;Acc:HGNC:24712]
1787	TRDMT1	tRNA aspartic acid methyltransferase 1 [Source:HGNC Symbol;Acc:HGNC:2977]
6023	RMRP	RNA component of mitochondrial RNA processing endoribonuclease [Source:HGNC Symbol;Acc:HGNC:10031]
340152	ZC3H12D	zinc finger CCCH-type containing 12D [Source:HGNC Symbol;Acc:HGNC:21175]
114899	C1QTNF3	C1q and TNF related 3 [Source:HGNC Symbol;Acc:HGNC:14326]
388581	C1QTNF12	C1q and TNF related 12 [Source:HGNC Symbol;Acc:HGNC:32308]
3060	HCRT	hypocretin neuropeptide precursor [Source:HGNC Symbol;Acc:HGNC:4847]
94103	ORMDL3	ORMDL sphingolipid biosynthesis regulator 3 [Source:HGNC Symbol;Acc:HGNC:16038]
2805	GOT1	glutamic-oxaloacetic transaminase 1 [Source:HGNC Symbol;Acc:HGNC:4432]
56623	INPP5E	inositol polyphosphate-5-phosphatase E [Source:HGNC Symbol;Acc:HGNC:21474]
5881	RAC3	Rac family small GTPase 3 [Source:HGNC Symbol;Acc:HGNC:9803]
51474	LIMA1	LIM domain and actin binding 1 [Source:HGNC Symbol;Acc:HGNC:24636]
128486	FITM2	fat storage inducing transmembrane protein 2 [Source:HGNC Symbol;Acc:HGNC:16135]
51542	VPS54	VPS54 subunit of GARP complex [Source:HGNC Symbol;Acc:HGNC:18652]
4641	MYO1C	myosin IC [Source:HGNC Symbol;Acc:HGNC:7597]
10095	ARPC1B	actin related protein 2/3 complex subunit 1B [Source:HGNC Symbol;Acc:HGNC:704]
56203	LMOD3	leiomodin 3 [Source:HGNC Symbol;Acc:HGNC:6649]
286527	TMSB15B	thymosin beta 15B [Source:HGNC Symbol;Acc:HGNC:28612]
120	ADD3	adducin 3 [Source:HGNC Symbol;Acc:HGNC:245]
50853	VILL	villin like [Source:HGNC Symbol;Acc:HGNC:30906]
89848	FCHSD1	FCH and double SH3 domains 1 [Source:HGNC Symbol;Acc:HGNC:25463]
57180	ACTR3B	actin related protein 3B [Source:HGNC Symbol;Acc:HGNC:17256]
653857	ACTR3C	actin related protein 3C [Source:HGNC Symbol;Acc:HGNC:37282]
11034	DSTN	destrin, actin depolymerizing factor [Source:HGNC Symbol;Acc:HGNC:15750]
55558	PLXNA3	plexin A3 [Source:HGNC Symbol;Acc:HGNC:9101]
2824	GPM6B	glycoprotein M6B [Source:HGNC Symbol;Acc:HGNC:4461]
5066	PAM	peptidylglycine alpha-amidating monooxygenase [Source:HGNC Symbol;Acc:HGNC:8596]
3983	ABLIM1	actin binding LIM protein 1 [Source:HGNC Symbol;Acc:HGNC:78]
57471	ERMN	ermin [Source:HGNC Symbol;Acc:HGNC:29208]
375449	MAST4	microtubule associated serine/threonine kinase family member 4 [Source:HGNC Symbol;Acc:HGNC:19037]
84940	CORO6	coronin 6 [Source:HGNC Symbol;Acc:HGNC:21356]
2317	FLNB	filamin B [Source:HGNC Symbol;Acc:HGNC:3755]
7171	TPM4	tropomyosin 4 [Source:HGNC Symbol;Acc:HGNC:12013]
57610	RANBP10	RAN binding protein 10 [Source:HGNC Symbol;Acc:HGNC:29285]
84859	LRCH3	leucine rich repeats and calponin homology domain containing 3 [Source:HGNC Symbol;Acc:HGNC:28637]
5144	PDE4D	phosphodiesterase 4D [Source:HGNC Symbol;Acc:HGNC:8783]
23171	GPD1L	glycerol-3-phosphate dehydrogenase 1 like [Source:HGNC Symbol;Acc:HGNC:28956]
143686	SESN3	sestrin 3 [Source:HGNC Symbol;Acc:HGNC:23060]
5026	P2RX5	purinergic receptor P2X 5 [Source:HGNC Symbol;Acc:HGNC:8536]
84636	GPR174	G protein-coupled receptor 174 [Source:HGNC Symbol;Acc:HGNC:30245]
27334	P2RY10	P2Y receptor family member 10 [Source:HGNC Symbol;Acc:HGNC:19906]
286530	P2RY8	P2Y receptor family member 8 [Source:HGNC Symbol;Acc:HGNC:15524]
3783	KCNN4	potassium calcium-activated channel subfamily N member 4 [Source:HGNC Symbol;Acc:HGNC:6293]
360	AQP3	aquaporin 3 (Gill blood group) [Source:HGNC Symbol;Acc:HGNC:636]
56477	CCL28	C-C motif chemokine ligand 28 [Source:HGNC Symbol;Acc:HGNC:17700]
79738	BBS10	Bardet-Biedl syndrome 10 [Source:HGNC Symbol;Acc:HGNC:26291]
4864	NPC1	NPC intracellular cholesterol transporter 1 [Source:HGNC Symbol;Acc:HGNC:7897]
9619	ABCG1	ATP binding cassette subfamily G member 1 [Source:HGNC Symbol;Acc:HGNC:73]
6513	SLC2A1	solute carrier family 2 member 1 [Source:HGNC Symbol;Acc:HGNC:11005]
79608	RIC3	RIC3 acetylcholine receptor chaperone [Source:HGNC Symbol;Acc:HGNC:30338]
9900	SV2A	synaptic vesicle glycoprotein 2A [Source:HGNC Symbol;Acc:HGNC:20566]
6261	RYR1	ryanodine receptor 1 [Source:HGNC Symbol;Acc:HGNC:10483]
134430	WDR36	WD repeat domain 36 [Source:HGNC Symbol;Acc:HGNC:30696]
25861	WHRN	whirlin [Source:HGNC Symbol;Acc:HGNC:16361]
23154	NCDN	neurochondrin [Source:HGNC Symbol;Acc:HGNC:17597]
6558	SLC12A2	solute carrier family 12 member 2 [Source:HGNC Symbol;Acc:HGNC:10911]
3710	ITPR3	inositol 1,4,5-trisphosphate receptor type 3 [Source:HGNC Symbol;Acc:HGNC:6182]
2171	FABP5	fatty acid binding protein 5 [Source:HGNC Symbol;Acc:HGNC:3560]
25874	MPC2	mitochondrial pyruvate carrier 2 [Source:HGNC Symbol;Acc:HGNC:24515]
9854	C2CD2L	C2CD2 like [Source:HGNC Symbol;Acc:HGNC:29000]
4054	LTBP3	latent transforming growth factor beta binding protein 3 [Source:HGNC Symbol;Acc:HGNC:6716]
9498	SLC4A8	solute carrier family 4 member 8 [Source:HGNC Symbol;Acc:HGNC:11034]
1066	CES1	carboxylesterase 1 [Source:HGNC Symbol;Acc:HGNC:1863]
114781	BTBD9	BTB domain containing 9 [Source:HGNC Symbol;Acc:HGNC:21228]
158219	TTC39B	tetratricopeptide repeat domain 39B [Source:HGNC Symbol;Acc:HGNC:23704]
9187	SLC24A1	solute carrier family 24 member 1 [Source:HGNC Symbol;Acc:HGNC:10975]
9673	SLC25A44	solute carrier family 25 member 44 [Source:HGNC Symbol;Acc:HGNC:29036]
64116	SLC39A8	solute carrier family 39 member 8 [Source:HGNC Symbol;Acc:HGNC:20862]
255231	MCOLN2	mucolipin 2 [Source:HGNC Symbol;Acc:HGNC:13357]
7357	UGCG	UDP-glucose ceramide glucosyltransferase [Source:HGNC Symbol;Acc:HGNC:12524]
9497	SLC4A7	solute carrier family 4 member 7 [Source:HGNC Symbol;Acc:HGNC:11033]
9256	TSPOAP1	TSPO associated protein 1 [Source:HGNC Symbol;Acc:HGNC:16831]
8029	CUBN	cubilin [Source:HGNC Symbol;Acc:HGNC:2548]
10663	CXCR6	C-X-C motif chemokine receptor 6 [Source:HGNC Symbol;Acc:HGNC:16647]
254428	SLC41A1	solute carrier family 41 member 1 [Source:HGNC Symbol;Acc:HGNC:19429]
4501	MT1X	metallothionein 1X [Source:HGNC Symbol;Acc:HGNC:7405]
4493	MT1E	metallothionein 1E [Source:HGNC Symbol;Acc:HGNC:7397]
4494	MT1F	metallothionein 1F [Source:HGNC Symbol;Acc:HGNC:7398]
1182	CLCN3	chloride voltage-gated channel 3 [Source:HGNC Symbol;Acc:HGNC:2021]
159371	SLC35G1	solute carrier family 35 member G1 [Source:HGNC Symbol;Acc:HGNC:26607]
26504	CNNM4	cyclin and CBS domain divalent metal cation transport mediator 4 [Source:HGNC Symbol;Acc:HGNC:105]
79572	ATP13A3	ATPase 13A3 [Source:HGNC Symbol;Acc:HGNC:24113]
137994	LETM2	leucine zipper and EF-hand containing transmembrane protein 2 [Source:HGNC Symbol;Acc:HGNC:14648]
7776	ZNF236	zinc finger protein 236 [Source:HGNC Symbol;Acc:HGNC:13028]
57476	GRAMD1B	GRAM domain containing 1B [Source:HGNC Symbol;Acc:HGNC:29214]
51301	GCNT4	glucosaminyl (N-acetyl) transferase 4 [Source:HGNC Symbol;Acc:HGNC:17973]
4753	NELL2	neural EGFL like 2 [Source:HGNC Symbol;Acc:HGNC:7751]
59338	PLEKHA1	pleckstrin homology domain containing A1 [Source:HGNC Symbol;Acc:HGNC:14335]
50852	TRAT1	T cell receptor associated transmembrane adaptor 1 [Source:HGNC Symbol;Acc:HGNC:30698]
152559	PAQR3	progestin and adipoQ receptor family member 3 [Source:HGNC Symbol;Acc:HGNC:30130]
26051	PPP1R16B	protein phosphatase 1 regulatory subunit 16B [Source:HGNC Symbol;Acc:HGNC:15850]
80824	DUSP16	dual specificity phosphatase 16 [Source:HGNC Symbol;Acc:HGNC:17909]
22881	ANKRD6	ankyrin repeat domain 6 [Source:HGNC Symbol;Acc:HGNC:17280]
3487	IGFBP4	insulin like growth factor binding protein 4 [Source:HGNC Symbol;Acc:HGNC:5473]
1846	DUSP4	dual specificity phosphatase 4 [Source:HGNC Symbol;Acc:HGNC:3070]
1844	DUSP2	dual specificity phosphatase 2 [Source:HGNC Symbol;Acc:HGNC:3068]
1850	DUSP8	dual specificity phosphatase 8 [Source:HGNC Symbol;Acc:HGNC:3074]
51277	DNAJC27	DnaJ heat shock protein family (Hsp40) member C27 [Source:HGNC Symbol;Acc:HGNC:30290]
28951	TRIB2	tribbles pseudokinase 2 [Source:HGNC Symbol;Acc:HGNC:30809]
5783	PTPN13	protein tyrosine phosphatase non-receptor type 13 [Source:HGNC Symbol;Acc:HGNC:9646]
3675	ITGA3	integrin subunit alpha 3 [Source:HGNC Symbol;Acc:HGNC:6139]
23334	SZT2	SZT2 subunit of KICSTOR complex [Source:HGNC Symbol;Acc:HGNC:29040]
64787	EPS8L2	EPS8 like 2 [Source:HGNC Symbol;Acc:HGNC:21296]
5270	SERPINE2	serpin family E member 2 [Source:HGNC Symbol;Acc:HGNC:8951]
147699	PPM1N	protein phosphatase, Mg2+/Mn2+ dependent 1N (putative) [Source:HGNC Symbol;Acc:HGNC:26845]
5140	PDE3B	phosphodiesterase 3B [Source:HGNC Symbol;Acc:HGNC:8779]
23035	PHLPP2	PH domain and leucine rich repeat protein phosphatase 2 [Source:HGNC Symbol;Acc:HGNC:29149]
352954	CASTOR3	CASTOR family member 3 [Source:HGNC Symbol;Acc:HGNC:29954]
23592	LEMD3	LEM domain containing 3 [Source:HGNC Symbol;Acc:HGNC:28887]
55667	DENND4C	DENN domain containing 4C [Source:HGNC Symbol;Acc:HGNC:26079]
221002	RASGEF1A	RasGEF domain family member 1A [Source:HGNC Symbol;Acc:HGNC:24246]
145957	NRG4	neuregulin 4 [Source:HGNC Symbol;Acc:HGNC:29862]
23390	ZDHHC17	zinc finger DHHC-type palmitoyltransferase 17 [Source:HGNC Symbol;Acc:HGNC:18412]
54503	ZDHHC13	zinc finger DHHC-type palmitoyltransferase 13 [Source:HGNC Symbol;Acc:HGNC:18413]
6874	TAF4	TATA-box binding protein associated factor 4 [Source:HGNC Symbol;Acc:HGNC:11537]
10260	DENND4A	DENN domain containing 4A [Source:HGNC Symbol;Acc:HGNC:24321]
9649	RALGPS1	Ral GEF with PH domain and SH3 binding motif 1 [Source:HGNC Symbol;Acc:HGNC:16851]
6875	TAF4B	TATA-box binding protein associated factor 4b [Source:HGNC Symbol;Acc:HGNC:11538]
23208	SYT11	synaptotagmin 11 [Source:HGNC Symbol;Acc:HGNC:19239]
55823	VPS11	VPS11 core subunit of CORVET and HOPS complexes [Source:HGNC Symbol;Acc:HGNC:14583]
89781	HPS4	HPS4 biogenesis of lysosomal organelles complex 3 subunit 2 [Source:HGNC Symbol;Acc:HGNC:15844]
9924	PAN2	poly(A) specific ribonuclease subunit PAN2 [Source:HGNC Symbol;Acc:HGNC:20074]
57535	ELAPOR1	endosome-lysosome associated apoptosis and autophagy regulator 1 [Source:HGNC Symbol;Acc:HGNC:29618]
3998	LMAN1	lectin, mannose binding 1 [Source:HGNC Symbol;Acc:HGNC:6631]
6843	VAMP1	vesicle associated membrane protein 1 [Source:HGNC Symbol;Acc:HGNC:12642]
55353	LAPTM4B	lysosomal protein transmembrane 4 beta [Source:HGNC Symbol;Acc:HGNC:13646]
65084	TMEM135	transmembrane protein 135 [Source:HGNC Symbol;Acc:HGNC:26167]
2027	ENO3	enolase 3 [Source:HGNC Symbol;Acc:HGNC:3354]
2026	ENO2	enolase 2 [Source:HGNC Symbol;Acc:HGNC:3353]
84830	ADTRP	androgen dependent TFPI regulating protein [Source:HGNC Symbol;Acc:HGNC:21214]
8832	CD84	CD84 molecule [Source:HGNC Symbol;Acc:HGNC:1704]
4068	SH2D1A	SH2 domain containing 1A [Source:HGNC Symbol;Acc:HGNC:10820]
55061	SUSD4	sushi domain containing 4 [Source:HGNC Symbol;Acc:HGNC:25470]
53347	UBASH3A	ubiquitin associated and SH3 domain containing A [Source:HGNC Symbol;Acc:HGNC:12462]
10666	CD226	CD226 molecule [Source:HGNC Symbol;Acc:HGNC:16961]
3695	ITGB7	integrin subunit beta 7 [Source:HGNC Symbol;Acc:HGNC:6162]
1690	COCH	cochlin [Source:HGNC Symbol;Acc:HGNC:2180]
8519	IFITM1	interferon induced transmembrane protein 1 [Source:HGNC Symbol;Acc:HGNC:5412]
23143	LRCH1	leucine rich repeats and calponin homology domain containing 1 [Source:HGNC Symbol;Acc:HGNC:20309]
8140	SLC7A5	solute carrier family 7 member 5 [Source:HGNC Symbol;Acc:HGNC:11063]
89857	KLHL6	kelch like family member 6 [Source:HGNC Symbol;Acc:HGNC:18653]
81035	COLEC12	collectin subfamily member 12 [Source:HGNC Symbol;Acc:HGNC:16016]
23195	MDN1	midasin AAA ATPase 1 [Source:HGNC Symbol;Acc:HGNC:18302]
84557	MAP1LC3A	microtubule associated protein 1 light chain 3 alpha [Source:HGNC Symbol;Acc:HGNC:6838]
23710	GABARAPL1	GABA type A receptor associated protein like 1 [Source:HGNC Symbol;Acc:HGNC:4068]
9786	KIAA0586	KIAA0586 [Source:HGNC Symbol;Acc:HGNC:19960]
117177	RAB3IP	RAB3A interacting protein [Source:HGNC Symbol;Acc:HGNC:16508]
221322	TBC1D32	TBC1 domain family member 32 [Source:HGNC Symbol;Acc:HGNC:21485]
27241	BBS9	Bardet-Biedl syndrome 9 [Source:HGNC Symbol;Acc:HGNC:30000]
84628	NTNG2	netrin G2 [Source:HGNC Symbol;Acc:HGNC:14288]
92344	GORAB	golgin, RAB6 interacting [Source:HGNC Symbol;Acc:HGNC:25676]
84902	CEP89	centrosomal protein 89 [Source:HGNC Symbol;Acc:HGNC:25907]
85302	FBF1	Fas binding factor 1 [Source:HGNC Symbol;Acc:HGNC:24674]
129880	BBS5	Bardet-Biedl syndrome 5 [Source:HGNC Symbol;Acc:HGNC:970]
10257	ABCC4	ATP binding cassette subfamily C member 4 [Source:HGNC Symbol;Acc:HGNC:55]
64645	MFSD14A	major facilitator superfamily domain containing 14A [Source:HGNC Symbol;Acc:HGNC:23363]
79631	EFL1	elongation factor like GTPase 1 [Source:HGNC Symbol;Acc:HGNC:25789]
129293	TRABD2A	TraB domain containing 2A [Source:HGNC Symbol;Acc:HGNC:27013]
57732	ZFYVE28	zinc finger FYVE-type containing 28 [Source:HGNC Symbol;Acc:HGNC:29334]
83891	SNX25	sorting nexin 25 [Source:HGNC Symbol;Acc:HGNC:21883]
5528	PPP2R5D	protein phosphatase 2 regulatory subunit B'delta [Source:HGNC Symbol;Acc:HGNC:9312]
4249	MGAT5	alpha-1,6-mannosylglycoprotein 6-beta-N-acetylglucosaminyltransferase [Source:HGNC Symbol;Acc:HGNC:7049]
10045	SH2D3A	SH2 domain containing 3A [Source:HGNC Symbol;Acc:HGNC:16885]
6640	SNTA1	syntrophin alpha 1 [Source:HGNC Symbol;Acc:HGNC:11167]
5348	FXYD1	FXYD domain containing ion transport regulator 1 [Source:HGNC Symbol;Acc:HGNC:4025]
22800	RRAS2	RAS related 2 [Source:HGNC Symbol;Acc:HGNC:17271]
79133	NDUFAF5	NADH:ubiquinone oxidoreductase complex assembly factor 5 [Source:HGNC Symbol;Acc:HGNC:15899]
55471	NDUFAF7	NADH:ubiquinone oxidoreductase complex assembly factor 7 [Source:HGNC Symbol;Acc:HGNC:28816]
256471	MFSD8	major facilitator superfamily domain containing 8 [Source:HGNC Symbol;Acc:HGNC:28486]
23461	ABCA5	ATP binding cassette subfamily A member 5 [Source:HGNC Symbol;Acc:HGNC:35]
283518	KCNRG	potassium channel regulator [Source:HGNC Symbol;Acc:HGNC:18893]
3738	KCNA3	potassium voltage-gated channel subfamily A member 3 [Source:HGNC Symbol;Acc:HGNC:6221]
51733	UPB1	beta-ureidopropionase 1 [Source:HGNC Symbol;Acc:HGNC:16297]
2153	F5	coagulation factor V [Source:HGNC Symbol;Acc:HGNC:3542]
6399	TRAPPC2	trafficking protein particle complex 2 [Source:HGNC Symbol;Acc:HGNC:23068]
23243	ANKRD28	ankyrin repeat domain 28 [Source:HGNC Symbol;Acc:HGNC:29024]
9013	TAF1C	TATA-box binding protein associated factor, RNA polymerase I subunit C [Source:HGNC Symbol;Acc:HGNC:11534]
55814	BDP1	B double prime 1, subunit of RNA polymerase III transcription initiation factor IIIB [Source:HGNC Symbol;Acc:HGNC:13652]
4541	MT-ND6	mitochondrially encoded NADH:ubiquinone oxidoreductase core subunit 6 [Source:HGNC Symbol;Acc:HGNC:7462]
55969	RAB5IF	RAB5 interacting factor [Source:HGNC Symbol;Acc:HGNC:15870]
55015	PRPF39	pre-mRNA processing factor 39 [Source:HGNC Symbol;Acc:HGNC:20314]
54751	FBLIM1	filamin binding LIM protein 1 [Source:HGNC Symbol;Acc:HGNC:24686]
7358	UGDH	UDP-glucose 6-dehydrogenase [Source:HGNC Symbol;Acc:HGNC:12525]
9617	MTRF1	mitochondrial translation release factor 1 [Source:HGNC Symbol;Acc:HGNC:7469]
64978	MRPL38	mitochondrial ribosomal protein L38 [Source:HGNC Symbol;Acc:HGNC:14033]
1429	CRYZ	crystallin zeta [Source:HGNC Symbol;Acc:HGNC:2419]
80304	WDCP	WD repeat and coiled coil containing [Source:HGNC Symbol;Acc:HGNC:26157]
54843	SYTL2	synaptotagmin like 2 [Source:HGNC Symbol;Acc:HGNC:15585]
64062	RBM26	RNA binding motif protein 26 [Source:HGNC Symbol;Acc:HGNC:20327]
56953	NT5M	5',3'-nucleotidase, mitochondrial [Source:HGNC Symbol;Acc:HGNC:15769]
1854	DUT	deoxyuridine triphosphatase [Source:HGNC Symbol;Acc:HGNC:3078]
374393	FAM111B	family with sequence similarity 111 member B [Source:HGNC Symbol;Acc:HGNC:24200]
5763	PTMS	parathymosin [Source:HGNC Symbol;Acc:HGNC:9629]
9860	LRIG2	leucine rich repeats and immunoglobulin like domains 2 [Source:HGNC Symbol;Acc:HGNC:20889]
10505	SEMA4F	ssemaphorin 4F [Source:HGNC Symbol;Acc:HGNC:10734]
221914	GPC2	glypican 2 [Source:HGNC Symbol;Acc:HGNC:4450]
51104	ABHD17B	abhydrolase domain containing 17B, depalmitoylase [Source:HGNC Symbol;Acc:HGNC:24278]
51762	RAB8B	RAB8B, member RAS oncogene family [Source:HGNC Symbol;Acc:HGNC:30273]
91584	PLXNA4	plexin A4 [Source:HGNC Symbol;Acc:HGNC:9102]
54149	C21orf91	chromosome 21 open reading frame 91 [Source:HGNC Symbol;Acc:HGNC:16459]
4974	OMG	oligodendrocyte myelin glycoprotein [Source:HGNC Symbol;Acc:HGNC:8135]
9762	LZTS3	leucine zipper tumor suppressor family member 3 [Source:HGNC Symbol;Acc:HGNC:30139]
221178	SPATA13	spermatogenesis associated 13 [Source:HGNC Symbol;Acc:HGNC:23222]
5797	PTPRM	protein tyrosine phosphatase receptor type M [Source:HGNC Symbol;Acc:HGNC:9675]
4548	MTR	5-methyltetrahydrofolate-homocysteine methyltransferase [Source:HGNC Symbol;Acc:HGNC:7468]
10000	AKT3	AKT serine/threonine kinase 3 [Source:HGNC Symbol;Acc:HGNC:393]
4598	MVK	mevalonate kinase [Source:HGNC Symbol;Acc:HGNC:7530]
4163	MCC	MCC regulator of WNT signaling pathway [Source:HGNC Symbol;Acc:HGNC:6935]
4925	NUCB2	nucleobindin 2 [Source:HGNC Symbol;Acc:HGNC:8044]
2040	STOM	stomatin [Source:HGNC Symbol;Acc:HGNC:3383]
178	AGL	amylo-alpha-1, 6-glucosidase, 4-alpha-glucanotransferase [Source:HGNC Symbol;Acc:HGNC:321]
81575	APOLD1	apolipoprotein L domain containing 1 [Source:HGNC Symbol;Acc:HGNC:25268]
4033	IRAG2	inositol 1,4,5-triphosphate receptor associated 2 [Source:HGNC Symbol;Acc:HGNC:6690]
8526	DGKE	diacylglycerol kinase epsilon [Source:HGNC Symbol;Acc:HGNC:2852]
1606	DGKA	diacylglycerol kinase alpha [Source:HGNC Symbol;Acc:HGNC:2849]
160851	DGKH	diacylglycerol kinase eta [Source:HGNC Symbol;Acc:HGNC:2854]
6515	SLC2A3	solute carrier family 2 member 3 [Source:HGNC Symbol;Acc:HGNC:11007]
83858	ATAD3B	ATPase family AAA domain containing 3B [Source:HGNC Symbol;Acc:HGNC:24007]
285966	TCAF2	TRPM8 channel associated factor 2 [Source:HGNC Symbol;Acc:HGNC:26878]
57120	GOPC	golgi associated PDZ and coiled-coil motif containing [Source:HGNC Symbol;Acc:HGNC:17643]
160622	TAMALIN	trafficking regulator and scaffold protein tamalin [Source:HGNC Symbol;Acc:HGNC:18707]
705	BYSL	bystin like [Source:HGNC Symbol;Acc:HGNC:1157]
245812	CNPY4	canopy FGF signaling regulator 4 [Source:HGNC Symbol;Acc:HGNC:28631]
26276	VPS33B	VPS33B late endosome and lysosome associated [Source:HGNC Symbol;Acc:HGNC:12712]
401647	GOLGA7B	golgin A7 family member B [Source:HGNC Symbol;Acc:HGNC:31668]
2530	FUT8	fucosyltransferase 8 [Source:HGNC Symbol;Acc:HGNC:4019]
1456	CSNK1G3	casein kinase 1 gamma 3 [Source:HGNC Symbol;Acc:HGNC:2456]
6503	SLA	Src like adaptor [Source:HGNC Symbol;Acc:HGNC:10902]
9397	NMT2	N-myristoyltransferase 2 [Source:HGNC Symbol;Acc:HGNC:7858]
340351	AGBL3	ATP/GTP binding protein like 3 [Source:HGNC Symbol;Acc:HGNC:27981]
751071	CSKMT	citrate synthase lysine methyltransferase [Source:HGNC Symbol;Acc:HGNC:33113]
6480	ST6GAL1	ST6 beta-galactoside alpha-2,6-sialyltransferase 1 [Source:HGNC Symbol;Acc:HGNC:10860]
286148	DPY19L4	dpy-19 like 4 [Source:HGNC Symbol;Acc:HGNC:27829]
388228	SBK1	SH3 domain binding kinase 1 [Source:HGNC Symbol;Acc:HGNC:17699]
3145	HMBS	hydroxymethylbilane synthase [Source:HGNC Symbol;Acc:HGNC:4982]
51303	FKBP11	FKBP prolyl isomerase 11 [Source:HGNC Symbol;Acc:HGNC:18624]
54557	SGTB	small glutamine rich tetratricopeptide repeat containing beta [Source:HGNC Symbol;Acc:HGNC:23567]
6400	SEL1L	SEL1L adaptor subunit of ERAD E3 ubiquitin ligase [Source:HGNC Symbol;Acc:HGNC:10717]
51608	GET4	guided entry of tail-anchored proteins factor 4 [Source:HGNC Symbol;Acc:HGNC:21690]
376267	RAB15	RAB15, member RAS oncogene family [Source:HGNC Symbol;Acc:HGNC:20150]
10098	TSPAN5	tetraspanin 5 [Source:HGNC Symbol;Acc:HGNC:17753]
161424	NOP9	NOP9 nucleolar protein [Source:HGNC Symbol;Acc:HGNC:19826]
54332	GDAP1	ganglioside induced differentiation associated protein 1 [Source:HGNC Symbol;Acc:HGNC:15968]
54677	CROT	carnitine O-octanoyltransferase [Source:HGNC Symbol;Acc:HGNC:2366]
9789	SPCS2	signal peptidase complex subunit 2 [Source:HGNC Symbol;Acc:HGNC:28962]
3841	KPNA5	karyopherin subunit alpha 5 [Source:HGNC Symbol;Acc:HGNC:6398]
5373	PMM2	phosphomannomutase 2 [Source:HGNC Symbol;Acc:HGNC:9115]
55176	SEC61A2	SEC61 translocon subunit alpha 2 [Source:HGNC Symbol;Acc:HGNC:17702]
5190	PEX6	peroxisomal biogenesis factor 6 [Source:HGNC Symbol;Acc:HGNC:8859]
6747	SSR3	signal sequence receptor subunit 3 [Source:HGNC Symbol;Acc:HGNC:11325]
9670	IPO13	importin 13 [Source:HGNC Symbol;Acc:HGNC:16853]
9895	TECPR2	tectonin beta-propeller repeat containing 2 [Source:HGNC Symbol;Acc:HGNC:19957]
94120	SYTL3	synaptotagmin like 3 [Source:HGNC Symbol;Acc:HGNC:15587]
10717	AP4B1	adaptor related protein complex 4 subunit beta 1 [Source:HGNC Symbol;Acc:HGNC:572]
10513	APPBP2	amyloid beta precursor protein binding protein 2 [Source:HGNC Symbol;Acc:HGNC:622]
10243	GPHN	gephyrin [Source:HGNC Symbol;Acc:HGNC:15465]
55035	NOL8	nucleolar protein 8 [Source:HGNC Symbol;Acc:HGNC:23387]
64770	CCDC14	coiled-coil domain containing 14 [Source:HGNC Symbol;Acc:HGNC:25766]
23167	EFR3A	EFR3 homolog A [Source:HGNC Symbol;Acc:HGNC:28970]
3640	INSL3	insulin like 3 [Source:HGNC Symbol;Acc:HGNC:6086]
51686	OAZ3	ornithine decarboxylase antizyme 3 [Source:HGNC Symbol;Acc:HGNC:8097]
78991	PCYOX1L	prenylcysteine oxidase 1 like [Source:HGNC Symbol;Acc:HGNC:28477]
7993	UBXN8	UBX domain protein 8 [Source:HGNC Symbol;Acc:HGNC:30307]
196394	AMN1	antagonist of mitotic exit network 1 homolog [Source:HGNC Symbol;Acc:HGNC:27281]
27042	UTP25	UTP25 small subunit processor component [Source:HGNC Symbol;Acc:HGNC:28440]
127018	LYPLAL1	lysophospholipase like 1 [Source:HGNC Symbol;Acc:HGNC:20440]
3425	IDUA	alpha-L-iduronidase [Source:HGNC Symbol;Acc:HGNC:5391]
1117	CHI3L2	chitinase 3 like 2 [Source:HGNC Symbol;Acc:HGNC:1933]
50804	MYEF2	myelin expression factor 2 [Source:HGNC Symbol;Acc:HGNC:17940]
79675	FASTKD1	FAST kinase domains 1 [Source:HGNC Symbol;Acc:HGNC:26150]
55596	ZCCHC8	zinc finger CCHC-type containing 8 [Source:HGNC Symbol;Acc:HGNC:25265]
6499	SKIV2L	Ski2 like RNA helicase [Source:HGNC Symbol;Acc:HGNC:10898]
9652	TTC37	tetratricopeptide repeat domain 37 [Source:HGNC Symbol;Acc:HGNC:23639]
5509	PPP1R3D	protein phosphatase 1 regulatory subunit 3D [Source:HGNC Symbol;Acc:HGNC:9294]
283209	PGM2L1	phosphoglucomutase 2 like 1 [Source:HGNC Symbol;Acc:HGNC:20898]
5837	PYGM	glycogen phosphorylase, muscle associated [Source:HGNC Symbol;Acc:HGNC:9726]
221476	PI16	peptidase inhibitor 16 [Source:HGNC Symbol;Acc:HGNC:21245]
84162	KIAA1109	KIAA1109 [Source:HGNC Symbol;Acc:HGNC:26953]
55502	HES6	hes family bHLH transcription factor 6 [Source:HGNC Symbol;Acc:HGNC:18254]
4124	MAN2A1	mannosidase alpha class 2A member 1 [Source:HGNC Symbol;Acc:HGNC:6824]
51593	SRRT	serrate, RNA effector molecule [Source:HGNC Symbol;Acc:HGNC:24101]
124936	CYB5D2	cytochrome b5 domain containing 2 [Source:HGNC Symbol;Acc:HGNC:28471]
51430	SUCO	SUN domain containing ossification factor [Source:HGNC Symbol;Acc:HGNC:1240]
338440	ANO9	anoctamin 9 [Source:HGNC Symbol;Acc:HGNC:20679]
4240	MFGE8	milk fat globule EGF and factor V/VIII domain containing [Source:HGNC Symbol;Acc:HGNC:7036]
610	HCN2	hyperpolarization activated cyclic nucleotide gated potassium and sodium channel 2 [Source:HGNC Symbol;Acc:HGNC:4846]
53822	FXYD7	FXYD domain containing ion transport regulator 7 [Source:HGNC Symbol;Acc:HGNC:4034]
3770	KCNJ14	potassium inwardly rectifying channel subfamily J member 14 [Source:HGNC Symbol;Acc:HGNC:6260]
56660	KCNK12	potassium two pore domain channel subfamily K member 12 [Source:HGNC Symbol;Acc:HGNC:6274]
11037	STON1	stonin 1 [Source:HGNC Symbol;Acc:HGNC:17003]
56925	LXN	latexin [Source:HGNC Symbol;Acc:HGNC:13347]
6305	SBF1	SET binding factor 1 [Source:HGNC Symbol;Acc:HGNC:10542]
8728	ADAM19	ADAM metallopeptidase domain 19 [Source:HGNC Symbol;Acc:HGNC:197]
266727	MDGA1	MAM domain containing glycosylphosphatidylinositol anchor 1 [Source:HGNC Symbol;Acc:HGNC:19267]
36	ACADSB	acyl-CoA dehydrogenase short/branched chain [Source:HGNC Symbol;Acc:HGNC:91]
1577	CYP3A5	cytochrome P450 family 3 subfamily A member 5 [Source:HGNC Symbol;Acc:HGNC:2638]
27034	ACAD8	acyl-CoA dehydrogenase family member 8 [Source:HGNC Symbol;Acc:HGNC:87]
10004	NAALADL1	N-acetylated alpha-linked acidic dipeptidase like 1 [Source:HGNC Symbol;Acc:HGNC:23536]
7378	UPP1	uridine phosphorylase 1 [Source:HGNC Symbol;Acc:HGNC:12576]
11163	NUDT4	nudix hydrolase 4 [Source:HGNC Symbol;Acc:HGNC:8051]
5150	PDE7A	phosphodiesterase 7A [Source:HGNC Symbol;Acc:HGNC:8791]
883	KYAT1	kynurenine aminotransferase 1 [Source:HGNC Symbol;Acc:HGNC:1564]
57571	CARNS1	carnosine synthase 1 [Source:HGNC Symbol;Acc:HGNC:29268]
51251	NT5C3A	5'-nucleotidase, cytosolic IIIA [Source:HGNC Symbol;Acc:HGNC:17820]
152926	PPM1K	protein phosphatase, Mg2+/Mn2+ dependent 1K [Source:HGNC Symbol;Acc:HGNC:25415]
259307	IL4I1	interleukin 4 induced 1 [Source:HGNC Symbol;Acc:HGNC:19094]
137872	ADHFE1	alcohol dehydrogenase iron containing 1 [Source:HGNC Symbol;Acc:HGNC:16354]
87769	GGACT	gamma-glutamylamine cyclotransferase [Source:HGNC Symbol;Acc:HGNC:25100]
147372	CCBE1	collagen and calcium binding EGF domains 1 [Source:HGNC Symbol;Acc:HGNC:29426]
222223	ELAPOR2	endosome-lysosome associated apoptosis and autophagy regulator family member 2 [Source:HGNC Symbol;Acc:HGNC:21945]
23233	EXOC6B	exocyst complex component 6B [Source:HGNC Symbol;Acc:HGNC:17085]
55171	TBCCD1	TBCC domain containing 1 [Source:HGNC Symbol;Acc:HGNC:25546]
55109	AGGF1	angiogenic factor with G-patch and FHA domains 1 [Source:HGNC Symbol;Acc:HGNC:24684]
6489	ST8SIA1	ST8 alpha-N-acetyl-neuraminide alpha-2,8-sialyltransferase 1 [Source:HGNC Symbol;Acc:HGNC:10869]
4597	MVD	mevalonate diphosphate decarboxylase [Source:HGNC Symbol;Acc:HGNC:7529]
5333	PLCD1	phospholipase C delta 1 [Source:HGNC Symbol;Acc:HGNC:9060]
3590	IL11RA	interleukin 11 receptor subunit alpha [Source:HGNC Symbol;Acc:HGNC:5967]
283742	FAM98B	family with sequence similarity 98 member B [Source:HGNC Symbol;Acc:HGNC:26773]
23641	LDOC1	LDOC1 regulator of NFKB signaling [Source:HGNC Symbol;Acc:HGNC:6548]
27340	UTP20	UTP20 small subunit processome component [Source:HGNC Symbol;Acc:HGNC:17897]
79801	SHCBP1	SHC binding and spindle associated 1 [Source:HGNC Symbol;Acc:HGNC:29547]
10741	RBBP9	RB binding protein 9, serine hydrolase [Source:HGNC Symbol;Acc:HGNC:9892]
54964	C1orf56	chromosome 1 open reading frame 56 [Source:HGNC Symbol;Acc:HGNC:26045]
203523	ZNF449	zinc finger protein 449 [Source:HGNC Symbol;Acc:HGNC:21039]
80055	PGAP1	post-GPI attachment to proteins inositol deacylase 1 [Source:HGNC Symbol;Acc:HGNC:25712]
84725	PLEKHA8	pleckstrin homology domain containing A8 [Source:HGNC Symbol;Acc:HGNC:30037]
84947	SERAC1	serine active site containing 1 [Source:HGNC Symbol;Acc:HGNC:21061]
9382	COG1	component of oligomeric golgi complex 1 [Source:HGNC Symbol;Acc:HGNC:6545]
23033	DOP1A	DOP1 leucine zipper like protein A [Source:HGNC Symbol;Acc:HGNC:21194]
23041	MON2	MON2 homolog, regulator of endosome-to-Golgi trafficking [Source:HGNC Symbol;Acc:HGNC:29177]
57511	COG6	component of oligomeric golgi complex 6 [Source:HGNC Symbol;Acc:HGNC:18621]
55275	VPS53	VPS53 subunit of GARP complex [Source:HGNC Symbol;Acc:HGNC:25608]
25938	HEATR5A	HEAT repeat containing 5A [Source:HGNC Symbol;Acc:HGNC:20276]
27111	SDCBP2	syndecan binding protein 2 [Source:HGNC Symbol;Acc:HGNC:15756]
9546	APBA3	amyloid beta precursor protein binding family A member 3 [Source:HGNC Symbol;Acc:HGNC:580]
11128	POLR3A	RNA polymerase III subunit A [Source:HGNC Symbol;Acc:HGNC:30074]
22859	ADGRL1	adhesion G protein-coupled receptor L1 [Source:HGNC Symbol;Acc:HGNC:20973]
55466	DNAJA4	DnaJ heat shock protein family (Hsp40) member A4 [Source:HGNC Symbol;Acc:HGNC:14885]
26278	SACS	sacsin molecular chaperone [Source:HGNC Symbol;Acc:HGNC:10519]
120227	CYP2R1	cytochrome P450 family 2 subfamily R member 1 [Source:HGNC Symbol;Acc:HGNC:20580]
5145	PDE6A	phosphodiesterase 6A [Source:HGNC Symbol;Acc:HGNC:8785]
9311	ASIC3	acid sensing ion channel subunit 3 [Source:HGNC Symbol;Acc:HGNC:101]
56978	PRDM8	PR/SET domain 8 [Source:HGNC Symbol;Acc:HGNC:13993]
5287	PIK3C2B	phosphatidylinositol-4-phosphate 3-kinase catalytic subunit type 2 beta [Source:HGNC Symbol;Acc:HGNC:8972]
51477	ISYNA1	inositol-3-phosphate synthase 1 [Source:HGNC Symbol;Acc:HGNC:29821]
9091	PIGQ	phosphatidylinositol glycan anchor biosynthesis class Q [Source:HGNC Symbol;Acc:HGNC:14135]
30815	ST6GALNAC6	ST6 N-acetylgalactosaminide alpha-2,6-sialyltransferase 6 [Source:HGNC Symbol;Acc:HGNC:23364]
27132	CPNE7	copine 7 [Source:HGNC Symbol;Acc:HGNC:2320]
54995	OXSM	3-oxoacyl-ACP synthase, mitochondrial [Source:HGNC Symbol;Acc:HGNC:26063]
403313	PLPP6	phospholipid phosphatase 6 [Source:HGNC Symbol;Acc:HGNC:23682]
4047	LSS	lanosterol synthase [Source:HGNC Symbol;Acc:HGNC:6708]
6307	MSMO1	methylsterol monooxygenase 1 [Source:HGNC Symbol;Acc:HGNC:10545]
127281	PRXL2B	peroxiredoxin like 2B [Source:HGNC Symbol;Acc:HGNC:28390]
3995	FADS3	fatty acid desaturase 3 [Source:HGNC Symbol;Acc:HGNC:3576]
5730	PTGDS	prostaglandin D2 synthase [Source:HGNC Symbol;Acc:HGNC:9592]
26031	OSBPL3	oxysterol binding protein like 3 [Source:HGNC Symbol;Acc:HGNC:16370]
23305	ACSL6	acyl-CoA synthetase long chain family member 6 [Source:HGNC Symbol;Acc:HGNC:16496]
9487	PIGL	phosphatidylinositol glycan anchor biosynthesis class L [Source:HGNC Symbol;Acc:HGNC:8966]
8821	INPP4B	inositol polyphosphate-4-phosphatase type II B [Source:HGNC Symbol;Acc:HGNC:6075]
57605	PITPNM2	phosphatidylinositol transfer protein membrane associated 2 [Source:HGNC Symbol;Acc:HGNC:21044]
56895	AGPAT4	1-acylglycerol-3-phosphate O-acyltransferase 4 [Source:HGNC Symbol;Acc:HGNC:20885]
79603	CERS4	ceramide synthase 4 [Source:HGNC Symbol;Acc:HGNC:23747]
3292	HSD17B1	hydroxysteroid 17-beta dehydrogenase 1 [Source:HGNC Symbol;Acc:HGNC:5210]
100288072	SDR42E2	short chain dehydrogenase/reductase family 42E, member 2 [Source:HGNC Symbol;Acc:HGNC:35414]
3632	INPP5A	inositol polyphosphate-5-phosphatase A [Source:HGNC Symbol;Acc:HGNC:6076]
4259	MGST3	microsomal glutathione S-transferase 3 [Source:HGNC Symbol;Acc:HGNC:7064]
199857	ALG14	ALG14 UDP-N-acetylglucosaminyltransferase subunit [Source:HGNC Symbol;Acc:HGNC:28287]
123	PLIN2	perilipin 2 [Source:HGNC Symbol;Acc:HGNC:248]
84129	ACAD11	acyl-CoA dehydrogenase family member 11 [Source:HGNC Symbol;Acc:HGNC:30211]
55268	ECHDC2	enoyl-CoA hydratase domain containing 2 [Source:HGNC Symbol;Acc:HGNC:23408]
166785	MMAA	metabolism of cobalamin associated A [Source:HGNC Symbol;Acc:HGNC:18871]
284161	GDPD1	glycerophosphodiester phosphodiesterase domain containing 1 [Source:HGNC Symbol;Acc:HGNC:20883]
255043	TMEM86B	transmembrane protein 86B [Source:HGNC Symbol;Acc:HGNC:28448]
54884	RETSAT	retinol saturase [Source:HGNC Symbol;Acc:HGNC:25991]
80207	OPA3	outer mitochondrial membrane lipid metabolism regulator OPA3 [Source:HGNC Symbol;Acc:HGNC:8142]
257068	PLCXD2	phosphatidylinositol specific phospholipase C X domain containing 2 [Source:HGNC Symbol;Acc:HGNC:26462]
11174	ADAMTS6	ADAM metallopeptidase with thrombospondin type 1 motif 6 [Source:HGNC Symbol;Acc:HGNC:222]
90701	SEC11C	SEC11 homolog C, signal peptidase complex subunit [Source:HGNC Symbol;Acc:HGNC:23400]
84000	TMPRSS13	transmembrane serine protease 13 [Source:HGNC Symbol;Acc:HGNC:29808]
221302	ZUP1	zinc finger containing ubiquitin peptidase 1 [Source:HGNC Symbol;Acc:HGNC:21224]
3003	GZMK	granzyme K [Source:HGNC Symbol;Acc:HGNC:4711]
56675	NRIP3	nuclear receptor interacting protein 3 [Source:HGNC Symbol;Acc:HGNC:1167]
9028	RHBDL1	rhomboid like 1 [Source:HGNC Symbol;Acc:HGNC:10007]
4359	MPZ	myelin protein zero [Source:HGNC Symbol;Acc:HGNC:7225]
24146	CLDN15	claudin 15 [Source:HGNC Symbol;Acc:HGNC:2036]
9755	TBKBP1	TBK1 binding protein 1 [Source:HGNC Symbol;Acc:HGNC:30140]
91703	ACY3	aminoacylase 3 [Source:HGNC Symbol;Acc:HGNC:24104]
79932	KIAA0319L	KIAA0319 like [Source:HGNC Symbol;Acc:HGNC:30071]
80227	PAAF1	proteasomal ATPase associated factor 1 [Source:HGNC Symbol;Acc:HGNC:25687]
9057	SLC7A6	solute carrier family 7 member 6 [Source:HGNC Symbol;Acc:HGNC:11064]
4162	MCAM	melanoma cell adhesion molecule [Source:HGNC Symbol;Acc:HGNC:6934]
10750	GRAP	GRB2 related adaptor protein [Source:HGNC Symbol;Acc:HGNC:4562]
27314	RAB30	RAB30, member RAS oncogene family [Source:HGNC Symbol;Acc:HGNC:9770]
51195	RAPGEFL1	Rap guanine nucleotide exchange factor like 1 [Source:HGNC Symbol;Acc:HGNC:17428]
266747	RGL4	ral guanine nucleotide dissociation stimulator like 4 [Source:HGNC Symbol;Acc:HGNC:31911]
140606	SELENOM	selenoprotein M [Source:HGNC Symbol;Acc:HGNC:30397]
117247	SLC16A10	solute carrier family 16 member 10 [Source:HGNC Symbol;Acc:HGNC:17027]
7355	SLC35A2	solute carrier family 35 member A2 [Source:HGNC Symbol;Acc:HGNC:11022]
55790	CSGALNACT1	chondroitin sulfate N-acetylgalactosaminyltransferase 1 [Source:HGNC Symbol;Acc:HGNC:24290]
197258	FCSK	fucose kinase [Source:HGNC Symbol;Acc:HGNC:29500]
135152	B3GAT2	beta-1,3-glucuronyltransferase 2 [Source:HGNC Symbol;Acc:HGNC:922]
8277	TKTL1	transketolase like 1 [Source:HGNC Symbol;Acc:HGNC:11835]
130589	GALM	galactose mutarotase [Source:HGNC Symbol;Acc:HGNC:24063]
2585	GALK2	galactokinase 2 [Source:HGNC Symbol;Acc:HGNC:4119]
280	AMY2B	amylase alpha 2B [Source:HGNC Symbol;Acc:HGNC:478]
64921	CASD1	CAS1 domain containing 1 [Source:HGNC Symbol;Acc:HGNC:16014]
728294	D2HGDH	D-2-hydroxyglutarate dehydrogenase [Source:HGNC Symbol;Acc:HGNC:28358]
1371	CPOX	coproporphyrinogen oxidase [Source:HGNC Symbol;Acc:HGNC:2321]
221184	CPNE2	copine 2 [Source:HGNC Symbol;Acc:HGNC:2315]
23169	SLC35D1	solute carrier family 35 member D1 [Source:HGNC Symbol;Acc:HGNC:20800]
200895	DHFR2	dihydrofolate reductase 2 [Source:HGNC Symbol;Acc:HGNC:27309]
93058	COQ10A	coenzyme Q10A [Source:HGNC Symbol;Acc:HGNC:26515]
267020	ATP5MGL	ATP synthase membrane subunit g like [Source:HGNC Symbol;Acc:HGNC:13213]
23443	SLC35A3	solute carrier family 35 member A3 [Source:HGNC Symbol;Acc:HGNC:11023]
8884	SLC5A6	solute carrier family 5 member 6 [Source:HGNC Symbol;Acc:HGNC:11041]
9197	SLC33A1	solute carrier family 33 member 1 [Source:HGNC Symbol;Acc:HGNC:95]
57198	ATP8B2	ATPase phospholipid transporting 8B2 [Source:HGNC Symbol;Acc:HGNC:13534]
57194	ATP10A	ATPase phospholipid transporting 10A (putative) [Source:HGNC Symbol;Acc:HGNC:13542]
253512	SLC25A30	solute carrier family 25 member 30 [Source:HGNC Symbol;Acc:HGNC:27371]
54020	SLC37A1	solute carrier family 37 member 1 [Source:HGNC Symbol;Acc:HGNC:11024]
9120	SLC16A6	solute carrier family 16 member 6 [Source:HGNC Symbol;Acc:HGNC:10927]
9122	SLC16A4	solute carrier family 16 member 4 [Source:HGNC Symbol;Acc:HGNC:10925]
57719	ANO8	anoctamin 8 [Source:HGNC Symbol;Acc:HGNC:29329]
123606	NIPA1	NIPA magnesium transporter 1 [Source:HGNC Symbol;Acc:HGNC:17043]
55676	SLC30A6	solute carrier family 30 member 6 [Source:HGNC Symbol;Acc:HGNC:19305]
28968	SLC6A16	solute carrier family 6 member 16 [Source:HGNC Symbol;Acc:HGNC:13622]
6006	RHCE	Rh blood group CcEe antigens [Source:HGNC Symbol;Acc:HGNC:10008]
201305	SPNS3	sphingolipid transporter 3 (putative) [Source:HGNC Symbol;Acc:HGNC:28433]
23456	ABCB10	ATP binding cassette subfamily B member 10 [Source:HGNC Symbol;Acc:HGNC:41]
6563	SLC14A1	solute carrier family 14 member 1 (Kidd blood group) [Source:HGNC Symbol;Acc:HGNC:10918]
151556	GPR155	G protein-coupled receptor 155 [Source:HGNC Symbol;Acc:HGNC:22951]
54733	SLC35F2	solute carrier family 35 member F2 [Source:HGNC Symbol;Acc:HGNC:23615]
84804	MFSD9	major facilitator superfamily domain containing 9 [Source:HGNC Symbol;Acc:HGNC:28158]
85019	TMEM241	transmembrane protein 241 [Source:HGNC Symbol;Acc:HGNC:31723]
89845	ABCC10	ATP binding cassette subfamily C member 10 [Source:HGNC Symbol;Acc:HGNC:52]
2673	GFPT1	glutamine--fructose-6-phosphate transaminase 1 [Source:HGNC Symbol;Acc:HGNC:4241]
6487	ST3GAL3	ST3 beta-galactoside alpha-2,3-sialyltransferase 3 [Source:HGNC Symbol;Acc:HGNC:10866]
79586	CHPF	chondroitin polymerizing factor [Source:HGNC Symbol;Acc:HGNC:24291]
55907	CMAS	cytidine monophosphate N-acetylneuraminic acid synthetase [Source:HGNC Symbol;Acc:HGNC:18290]
441250	TYW1B	tRNA-yW synthesizing protein 1 homolog B [Source:HGNC Symbol;Acc:HGNC:33908]
203	AK1	adenylate kinase 1 [Source:HGNC Symbol;Acc:HGNC:361]
9374	PPT2	palmitoyl-protein thioesterase 2 [Source:HGNC Symbol;Acc:HGNC:9326]
168537	GIMAP7	GTPase, IMAP family member 7 [Source:HGNC Symbol;Acc:HGNC:22404]
283464	GXYLT1	glucoside xylosyltransferase 1 [Source:HGNC Symbol;Acc:HGNC:27482]
148789	B3GALNT2	beta-1,3-N-acetylgalactosaminyltransferase 2 [Source:HGNC Symbol;Acc:HGNC:28596]
23483	TGDS	TDP-glucose 4,6-dehydratase [Source:HGNC Symbol;Acc:HGNC:20324]
79871	RPAP2	RNA polymerase II associated protein 2 [Source:HGNC Symbol;Acc:HGNC:25791]
27071	DAPP1	dual adaptor of phosphotyrosine and 3-phosphoinositides 1 [Source:HGNC Symbol;Acc:HGNC:16500]
11238	CA5B	carbonic anhydrase 5B [Source:HGNC Symbol;Acc:HGNC:1378]
148229	ATP8B3	ATPase phospholipid transporting 8B3 [Source:HGNC Symbol;Acc:HGNC:13535]
26207	PITPNC1	phosphatidylinositol transfer protein cytoplasmic 1 [Source:HGNC Symbol;Acc:HGNC:21045]
9692	PRORP	protein only RNase P catalytic subunit [Source:HGNC Symbol;Acc:HGNC:19958]
79828	METTL8	methyltransferase like 8 [Source:HGNC Symbol;Acc:HGNC:25856]
152992	TRMT44	tRNA methyltransferase 44 homolog [Source:HGNC Symbol;Acc:HGNC:26653]
221078	NSUN6	NOP2/Sun RNA methyltransferase 6 [Source:HGNC Symbol;Acc:HGNC:23529]
51531	TRMO	tRNA methyltransferase O [Source:HGNC Symbol;Acc:HGNC:30967]
54482	TRMT13	tRNA methyltransferase 13 homolog [Source:HGNC Symbol;Acc:HGNC:25502]
55039	TRMT12	tRNA methyltransferase 12 homolog [Source:HGNC Symbol;Acc:HGNC:26091]
60487	TRMT11	tRNA methyltransferase 11 homolog [Source:HGNC Symbol;Acc:HGNC:21080]
55783	CMTR2	cap methyltransferase 2 [Source:HGNC Symbol;Acc:HGNC:25635]
114826	SMYD4	SET and MYND domain containing 4 [Source:HGNC Symbol;Acc:HGNC:21067]
80222	TARS2	threonyl-tRNA synthetase 2, mitochondrial [Source:HGNC Symbol;Acc:HGNC:30740]
283459	GATC	glutamyl-tRNA amidotransferase subunit C [Source:HGNC Symbol;Acc:HGNC:25068]
57176	VARS2	valyl-tRNA synthetase 2, mitochondrial [Source:HGNC Symbol;Acc:HGNC:21642]
23438	HARS2	histidyl-tRNA synthetase 2, mitochondrial [Source:HGNC Symbol;Acc:HGNC:4817]
3029	HAGH	hydroxyacylglutathione hydrolase [Source:HGNC Symbol;Acc:HGNC:4805]
10873	ME3	malic enzyme 3 [Source:HGNC Symbol;Acc:HGNC:6985]
79944	L2HGDH	L-2-hydroxyglutarate dehydrogenase [Source:HGNC Symbol;Acc:HGNC:20499]
10219	KLRG1	killer cell lectin like receptor G1 [Source:HGNC Symbol;Acc:HGNC:6380]
55876	GSDMB	gasdermin B [Source:HGNC Symbol;Acc:HGNC:23690]
11262	SP140	SP140 nuclear body protein [Source:HGNC Symbol;Acc:HGNC:17133]
1292	COL6A2	collagen type VI alpha 2 chain [Source:HGNC Symbol;Acc:HGNC:2212]
145864	HAPLN3	hyaluronan and proteoglycan link protein 3 [Source:HGNC Symbol;Acc:HGNC:21446]
9993	DGCR2	DiGeorge syndrome critical region gene 2 [Source:HGNC Symbol;Acc:HGNC:2845]
129804	FBLN7	fibulin 7 [Source:HGNC Symbol;Acc:HGNC:26740]
79897	RPP21	ribonuclease P/MRP subunit p21 [Source:HGNC Symbol;Acc:HGNC:21300]
79707	NOL9	nucleolar protein 9 [Source:HGNC Symbol;Acc:HGNC:26265]
64852	TUT1	terminal uridylyl transferase 1, U6 snRNA-specific [Source:HGNC Symbol;Acc:HGNC:26184]
134637	ADAT2	adenosine deaminase tRNA specific 2 [Source:HGNC Symbol;Acc:HGNC:21172]
64172	OSGEPL1	O-sialoglycoprotein endopeptidase like 1 [Source:HGNC Symbol;Acc:HGNC:23075]
8518	ELP1	elongator complex protein 1 [Source:HGNC Symbol;Acc:HGNC:5959]
26512	INTS6	integrator complex subunit 6 [Source:HGNC Symbol;Acc:HGNC:14879]
57508	INTS2	integrator complex subunit 2 [Source:HGNC Symbol;Acc:HGNC:29241]
55756	INTS9	integrator complex subunit 9 [Source:HGNC Symbol;Acc:HGNC:25592]
92105	INTS4	integrator complex subunit 4 [Source:HGNC Symbol;Acc:HGNC:25048]
23536	ADAT1	adenosine deaminase tRNA specific 1 [Source:HGNC Symbol;Acc:HGNC:228]
203522	INTS6L	integrator complex subunit 6 like [Source:HGNC Symbol;Acc:HGNC:27334]
317781	DDX51	DEAD-box helicase 51 [Source:HGNC Symbol;Acc:HGNC:20082]
51575	ESF1	ESF1 nucleolar pre-rRNA processing protein homolog [Source:HGNC Symbol;Acc:HGNC:15898]
317762	CCDC85C	coiled-coil domain containing 85C [Source:HGNC Symbol;Acc:HGNC:35459]
112840	WDR89	WD repeat domain 89 [Source:HGNC Symbol;Acc:HGNC:20489]
201158	TVP23C	trans-golgi network vesicle protein 23 homolog C [Source:HGNC Symbol;Acc:HGNC:30453]
133686	NADK2	NAD kinase 2, mitochondrial [Source:HGNC Symbol;Acc:HGNC:26404]
9054	NFS1	NFS1 cysteine desulfurase [Source:HGNC Symbol;Acc:HGNC:15910]
25996	REXO2	RNA exonuclease 2 [Source:HGNC Symbol;Acc:HGNC:17851]
28559	TRBV28	T cell receptor beta variable 28 [Source:HGNC Symbol;Acc:HGNC:12209]
28684	TRAV8-2	T cell receptor alpha variable 8-2 [Source:HGNC Symbol;Acc:HGNC:12147]
6967	TRGC2	T cell receptor gamma constant 2 [Source:HGNC Symbol;Acc:HGNC:12276]
169981	SPIN3	spindlin family member 3 [Source:HGNC Symbol;Acc:HGNC:27272]
55733	HHAT	hedgehog acyltransferase [Source:HGNC Symbol;Acc:HGNC:18270]
149986	LSM14B	LSM family member 14B [Source:HGNC Symbol;Acc:HGNC:15887]
7389	UROD	uroporphyrinogen decarboxylase [Source:HGNC Symbol;Acc:HGNC:12591]
284029	LINC00324	long intergenic non-protein coding RNA 324 [Source:HGNC Symbol;Acc:HGNC:26628]
55578	SUPT20H	SPT20 homolog, SAGA complex component [Source:HGNC Symbol;Acc:HGNC:20596]
345778	MTX3	metaxin 3 [Source:HGNC Symbol;Acc:HGNC:24812]
374986	MIGA1	mitoguardin 1 [Source:HGNC Symbol;Acc:HGNC:24741]
55728	N4BP2	NEDD4 binding protein 2 [Source:HGNC Symbol;Acc:HGNC:29851]
9015	TAF1A	TATA-box binding protein associated factor, RNA polymerase I subunit A [Source:HGNC Symbol;Acc:HGNC:11532]
8293	SERF1A	small EDRK-rich factor 1A [Source:HGNC Symbol;Acc:HGNC:10755]
10194	TSHZ1	teashirt zinc finger homeobox 1 [Source:HGNC Symbol;Acc:HGNC:10669]
26018	LRIG1	leucine rich repeats and immunoglobulin like domains 1 [Source:HGNC Symbol;Acc:HGNC:17360]
874	CBR3	carbonyl reductase 3 [Source:HGNC Symbol;Acc:HGNC:1549]
79652	TMEM204	transmembrane protein 204 [Source:HGNC Symbol;Acc:HGNC:14158]
6443	SGCB	sarcoglycan beta [Source:HGNC Symbol;Acc:HGNC:10806]
84498	FAM120B	family with sequence similarity 120B [Source:HGNC Symbol;Acc:HGNC:21109]
64318	NOC3L	NOC3 like DNA replication regulator [Source:HGNC Symbol;Acc:HGNC:24034]
121551	BTBD11	BTB domain containing 11 [Source:HGNC Symbol;Acc:HGNC:23844]
144983	HNRNPA1L2	heterogeneous nuclear ribonucleoprotein A1 like 2 [Source:HGNC Symbol;Acc:HGNC:27067]
9284	NPIPA1	nuclear pore complex interacting protein family member A1 [Source:HGNC Symbol;Acc:HGNC:7909]
54847	SIDT1	SID1 transmembrane family member 1 [Source:HGNC Symbol;Acc:HGNC:25967]
7286	TUFT1	tuftelin 1 [Source:HGNC Symbol;Acc:HGNC:12422]
169714	QSOX2	quiescin sulfhydryl oxidase 2 [Source:HGNC Symbol;Acc:HGNC:30249]
1534	CYB561	cytochrome b561 [Source:HGNC Symbol;Acc:HGNC:2571]
84964	ALKBH6	alkB homolog 6 [Source:HGNC Symbol;Acc:HGNC:28243]
92106	OXNAD1	oxidoreductase NAD binding domain containing 1 [Source:HGNC Symbol;Acc:HGNC:25128]
55175	KLHL11	kelch like family member 11 [Source:HGNC Symbol;Acc:HGNC:19008]
54809	SAMD9	sterile alpha motif domain containing 9 [Source:HGNC Symbol;Acc:HGNC:1348]
83448	PUS7L	pseudouridine synthase 7 like [Source:HGNC Symbol;Acc:HGNC:25276]
22936	ELL2	elongation factor for RNA polymerase II 2 [Source:HGNC Symbol;Acc:HGNC:17064]
2975	GTF3C1	general transcription factor IIIC subunit 1 [Source:HGNC Symbol;Acc:HGNC:4664]
121506	ERP27	endoplasmic reticulum protein 27 [Source:HGNC Symbol;Acc:HGNC:26495]
10693	CCT6B	chaperonin containing TCP1 subunit 6B [Source:HGNC Symbol;Acc:HGNC:1621]
54596	L1TD1	LINE1 type transposase domain containing 1 [Source:HGNC Symbol;Acc:HGNC:25595]
7125	TNNC2	troponin C2, fast skeletal type [Source:HGNC Symbol;Acc:HGNC:11944]
9902	MRC2	mannose receptor C type 2 [Source:HGNC Symbol;Acc:HGNC:16875]
80298	MTERF2	mitochondrial transcription termination factor 2 [Source:HGNC Symbol;Acc:HGNC:30779]
83988	NCALD	neurocalcin delta [Source:HGNC Symbol;Acc:HGNC:7655]
57210	SLC45A4	solute carrier family 45 member 4 [Source:HGNC Symbol;Acc:HGNC:29196]
23150	FRMD4B	FERM domain containing 4B [Source:HGNC Symbol;Acc:HGNC:24886]
10207	PATJ	PATJ crumbs cell polarity complex component [Source:HGNC Symbol;Acc:HGNC:28881]
1427	CRYGS	crystallin gamma S [Source:HGNC Symbol;Acc:HGNC:2417]
10929	SRSF8	serine and arginine rich splicing factor 8 [Source:HGNC Symbol;Acc:HGNC:16988]
143884	CWF19L2	CWF19 like cell cycle control factor 2 [Source:HGNC Symbol;Acc:HGNC:26508]
55094	GPATCH1	G-patch domain containing 1 [Source:HGNC Symbol;Acc:HGNC:24658]
8220	ESS2	ess-2 splicing factor homolog [Source:HGNC Symbol;Acc:HGNC:16817]
55119	PRPF38B	pre-mRNA processing factor 38B [Source:HGNC Symbol;Acc:HGNC:25512]
54842	MFSD6	major facilitator superfamily domain containing 6 [Source:HGNC Symbol;Acc:HGNC:24711]
57801	HES4	hes family bHLH transcription factor 4 [Source:HGNC Symbol;Acc:HGNC:24149]
389677	RBM12B	RNA binding motif protein 12B [Source:HGNC Symbol;Acc:HGNC:32310]
196441	ZFC3H1	zinc finger C3H1-type containing [Source:HGNC Symbol;Acc:HGNC:28328]
85028	SNHG12	small nucleolar RNA host gene 12 [Source:HGNC Symbol;Acc:HGNC:30062]
92255	LMBRD2	LMBR1 domain containing 2 [Source:HGNC Symbol;Acc:HGNC:25287]
124540	MSI2	musashi RNA binding protein 2 [Source:HGNC Symbol;Acc:HGNC:18585]
105369343	MIR194-2HG	MIR194-2 host gene [Source:HGNC Symbol;Acc:HGNC:51946]
106614088	MIR34AHG	MIR34A host gene [Source:HGNC Symbol;Acc:HGNC:51913]
107075116	MIR3142HG	MIR3142 host gene [Source:HGNC Symbol;Acc:HGNC:51944]
114614	MIR155HG	MIR155 host gene [Source:HGNC Symbol;Acc:HGNC:35460]
55180	LINS1	lines homolog 1 [Source:HGNC Symbol;Acc:HGNC:30922]
440823	MIAT	myocardial infarction associated transcript [Source:HGNC Symbol;Acc:HGNC:33425]
57002	YAE1	YAE1 maturation factor of ABCE1 [Source:HGNC Symbol;Acc:HGNC:24857]
50840	TAS2R14	taste 2 receptor member 14 [Source:HGNC Symbol;Acc:HGNC:14920]
390199	OR4D9	olfactory receptor family 4 subfamily D member 9 [Source:HGNC Symbol;Acc:HGNC:15178]
390439	OR11G2	olfactory receptor family 11 subfamily G member 2 [Source:HGNC Symbol;Acc:HGNC:15346]
392138	OR2A25	olfactory receptor family 2 subfamily A member 25 [Source:HGNC Symbol;Acc:HGNC:19562]
160897	GPR180	G protein-coupled receptor 180 [Source:HGNC Symbol;Acc:HGNC:28899]
27197	GPR82	G protein-coupled receptor 82 [Source:HGNC Symbol;Acc:HGNC:4533]
100101467	ZSCAN30	zinc finger and SCAN domain containing 30 [Source:HGNC Symbol;Acc:HGNC:33517]
100128071	FAM229A	family with sequence similarity 229 member A [Source:HGNC Symbol;Acc:HGNC:44652]
100129196	MATN1-AS1	MATN1 antisense RNA 1 [Source:HGNC Symbol;Acc:HGNC:40364]
100129387	GABPB1-AS1	GABPB1 antisense RNA 1 [Source:HGNC Symbol;Acc:HGNC:44157]
100129917	AC139887.2	novel transcript, antisense to PCGF3
100130231	LINC00861	long intergenic non-protein coding RNA 861 [Source:HGNC Symbol;Acc:HGNC:45133]
100130557	NFYC-AS1	NFYC antisense RNA 1 [Source:HGNC Symbol;Acc:HGNC:49451]
100130581	LINC00910	long intergenic non-protein coding RNA 910 [Source:HGNC Symbol;Acc:HGNC:44361]
100131211	NEMP2	nuclear envelope integral membrane protein 2 [Source:HGNC Symbol;Acc:HGNC:33700]
100131434	LINC00893	long intergenic non-protein coding RNA 893 [Source:HGNC Symbol;Acc:HGNC:44265]
100131691	MZF1-AS1	MZF1 antisense RNA 1 [Source:HGNC Symbol;Acc:HGNC:51271]
100131733	USP30-AS1	USP30 antisense RNA 1 [Source:HGNC Symbol;Acc:HGNC:40909]
100132707	PAXIP1-AS2	PAXIP1 antisense RNA 2 [Source:HGNC Symbol;Acc:HGNC:48958]
100188949	LINC00426	long intergenic non-protein coding RNA 426 [Source:HGNC Symbol;Acc:HGNC:42761]
100272147	CMC4	C-X9-C motif containing 4 [Source:HGNC Symbol;Acc:HGNC:35428]
100288142	NBPF20	NBPF member 20 [Source:HGNC Symbol;Acc:HGNC:32000]
100288730	PAN3-AS1	PAN3 antisense RNA 1 [Source:HGNC Symbol;Acc:HGNC:39932]
100289274	DNAJC3-DT	DNAJC3 divergent transcript [Source:HGNC Symbol;Acc:HGNC:39808]
100289678	ZNF783	zinc finger family member 783 [Source:HGNC Symbol;Acc:HGNC:27222]
100499405	LINC00987	long intergenic non-protein coding RNA 987 [Source:HGNC Symbol;Acc:HGNC:48911]
100505501	AC090152.1	novel transcript
100505636	MALINC1	mitosis associated long intergenic non-coding RNA 1 [Source:HGNC Symbol;Acc:HGNC:49009]
100505683	LINC01431	long intergenic non-protein coding RNA 1431 [Source:HGNC Symbol;Acc:HGNC:50744]
100505696	SH3BP5-AS1	SH3BP5 antisense RNA 1 [Source:HGNC Symbol;Acc:HGNC:44501]
100505812	CARD8-AS1	CARD8 antisense RNA 1 [Source:HGNC Symbol;Acc:HGNC:51408]
100505975	ENO1-AS1	ENO1 antisense RNA 1 [Source:HGNC Symbol;Acc:HGNC:40214]
100506127	GVQW3	GVQW motif containing 3 [Source:HGNC Symbol;Acc:HGNC:51239]
100506392	SLC16A1-AS1	SLC16A1 antisense RNA 1 [Source:HGNC Symbol;Acc:HGNC:49445]
100506473	AC012360.3	C2orf49 divergent transcript [Source:HGNC Symbol;Acc:HGNC:55178]
100506540	SPTY2D1OS	SPTY2D1 opposite strand [Source:HGNC Symbol;Acc:HGNC:44122]
100506714	NUP50-DT	NUP50 divergent transcript [Source:HGNC Symbol;Acc:HGNC:50502]
100506736	SLFN12L	schlafen family member 12 like [Source:HGNC Symbol;Acc:HGNC:33920]
100506775	LINC01353	long intergenic non-protein coding RNA 1353 [Source:HGNC Symbol;Acc:HGNC:50580]
100506776	TRG-AS1	T cell receptor gamma locus antisense RNA 1 [Source:HGNC Symbol;Acc:HGNC:48974]
100506860	LINC00513	long intergenic non-protein coding RNA 513 [Source:HGNC Symbol;Acc:HGNC:43566]
100506866	TTN-AS1	TTN antisense RNA 1 [Source:HGNC Symbol;Acc:HGNC:44124]
100506915	CHRM3-AS2	CHRM3 antisense RNA 2 [Source:HGNC Symbol;Acc:HGNC:43725]
100507062	PSMD6-AS2	PSMD6 antisense RNA 2 [Source:HGNC Symbol;Acc:HGNC:44125]
100507266	STX18-AS1	STX18 antisense RNA 1 (head to head) [Source:HGNC Symbol;Acc:HGNC:48877]
100507347	VIM-AS1	VIM antisense RNA 1 [Source:HGNC Symbol;Acc:HGNC:44879]
100507495	SDCBP2-AS1	SDCBP2 antisense RNA 1 [Source:HGNC Symbol;Acc:HGNC:44314]
100507551	AC010618.3	novel transcript
100507633	TNKS2-AS1	TNKS2 antisense RNA 1 (head to head) [Source:HGNC Symbol;Acc:HGNC:45173]
100526737	RBM14-RBM4	RBM14-RBM4 readthrough [Source:HGNC Symbol;Acc:HGNC:38840]
100652865	LINC00539	long intergenic non-protein coding RNA 539 [Source:HGNC Symbol;Acc:HGNC:43672]
100750225	PCAT1	prostate cancer associated transcript 1 [Source:HGNC Symbol;Acc:HGNC:43022]
100775107	RBM5-AS1	RBM5 antisense RNA 1 [Source:HGNC Symbol;Acc:HGNC:48871]
100874030	SIDT1-AS1	SIDT1 antisense RNA 1 [Source:HGNC Symbol;Acc:HGNC:41126]
100874205	ATP11A-AS1	ATP11A antisense RNA 1 [Source:HGNC Symbol;Acc:HGNC:40645]
100874362	HOXB-AS1	HOXB cluster antisense RNA 1 [Source:HGNC Symbol;Acc:HGNC:43744]
100885789	IFNG-AS1	IFNG antisense RNA 1 [Source:HGNC Symbol;Acc:HGNC:43910]
100996286	LINC02273	long intergenic non-protein coding RNA 2273 [Source:HGNC Symbol;Acc:HGNC:53188]
101867536	PRNCR1	prostate cancer associated non-coding RNA 1 [Source:HGNC Symbol;Acc:HGNC:48942]
101927156	LINC01934	long intergenic non-protein coding RNA 1934 [Source:HGNC Symbol;Acc:HGNC:52757]
101927217	LINC01473	long intergenic non-protein coding RNA 1473 [Source:HGNC Symbol;Acc:HGNC:51109]
101927288	MANEA-DT	MANEA divergent transcript [Source:HGNC Symbol;Acc:HGNC:43732]
101927391	AC004982.2	MIOS divergent transcript [Source:HGNC Symbol;Acc:HGNC:55187]
101927599	ZNF529-AS1	ZNF529 antisense RNA 1 [Source:HGNC Symbol;Acc:HGNC:51275]
101927620	AL356020.1	novel transcript, antisense to DDHD1
101927621	LINC01534	long intergenic non-protein coding RNA 1534 [Source:HGNC Symbol;Acc:HGNC:51281]
101927780	LINC01303	long intergenic non-protein coding RNA 1303 [Source:HGNC Symbol;Acc:HGNC:50470]
101927837	AC009061.2	novel transcript, antisense to AGRP
101928017	UBXN10-AS1	UBXN10 antisense RNA 1 [Source:HGNC Symbol;Acc:HGNC:41141]
101928100	AC022075.1	novel transcript, antisense to KLRK1
101928173	LINC01943	long intergenic non-protein coding RNA 1943 [Source:HGNC Symbol;Acc:HGNC:52767]
101928578	RAP2C-AS1	RAP2C antisense RNA 1 [Source:HGNC Symbol;Acc:HGNC:40957]
101928673	AL645568.1	novel transcript
101928767	LINC02328	long intergenic non-protein coding RNA 2328 [Source:HGNC Symbol;Acc:HGNC:53248]
101928846	HIPK1-AS1	HIPK1 antisense RNA 1 [Source:HGNC Symbol;Acc:HGNC:50576]
101929125	LINC01730	long intergenic non-protein coding RNA 1730 [Source:HGNC Symbol;Acc:HGNC:52518]
101929531	LINC01871	long intergenic non-protein coding RNA 1871 [Source:HGNC Symbol;Acc:HGNC:52690]
101929623	LINC01215	long intergenic non-protein coding RNA 1215 [Source:HGNC Symbol;Acc:HGNC:49651]
101929760	PIK3IP1-DT	PIK3IP1 divergent transcript [Source:HGNC Symbol;Acc:HGNC:41072]
101929947	ITGA6-AS1	ITGA6 antisense RNA 1 [Source:HGNC Symbol;Acc:HGNC:40308]
101930085	AC018647.2	novel transcript
10198	MPHOSPH9	M-phase phosphoprotein 9 [Source:HGNC Symbol;Acc:HGNC:7215]
102723166	STAM-AS1	STAM antisense RNA 1 (head to head) [Source:HGNC Symbol;Acc:HGNC:49568]
102724246	TTC39C-AS1	TTC39C antisense RNA 1 [Source:HGNC Symbol;Acc:HGNC:51321]
10307	APBB3	amyloid beta precursor protein binding family B member 3 [Source:HGNC Symbol;Acc:HGNC:20708]
103091864	SNHG22	small nucleolar RNA host gene 22 [Source:HGNC Symbol;Acc:HGNC:50285]
103611081	AP003486.1	novel transcript
104355426	LENG8-AS1	LENG8 antisense RNA 1 [Source:HGNC Symbol;Acc:HGNC:40705]
104457406	MIR222HG	miR222/221 cluster host gene [Source:HGNC Symbol;Acc:HGNC:49555]
105369332	AP001160.1	novel transcript
105369758	DDN-AS1	DDN and PRKAG1 antisense RNA 1 [Source:HGNC Symbol;Acc:HGNC:53464]
105375591	AC144652.1	INSIG1 divergent transcript [Source:HGNC Symbol;Acc:HGNC:55155]
105377006	LINC02084	long intergenic non-protein coding RNA 2084 [Source:HGNC Symbol;Acc:HGNC:52934]
105378892	AL356488.3	TMEM167B divergent transcript [Source:HGNC Symbol;Acc:HGNC:55076]
106144528	DENND6A-AS1	DENND6A antisense RNA 1 [Source:HGNC Symbol;Acc:HGNC:41152]
107984921	LINC01772	long intergenic non-protein coding RNA 1772 [Source:HGNC Symbol;Acc:HGNC:52562]
107986063	AC093495.1	XPC antisense RNA 1 [Source:HGNC Symbol;Acc:HGNC:55014]
109729140	PSMD6-AS1	PSMD6 antisense RNA 1 [Source:HGNC Symbol;Acc:HGNC:40480]
11264	PXMP4	peroxisomal membrane protein 4 [Source:HGNC Symbol;Acc:HGNC:15920]
113263	GLCCI1	glucocorticoid induced 1 [Source:HGNC Symbol;Acc:HGNC:18713]
114904	C1QTNF6	C1q and TNF related 6 [Source:HGNC Symbol;Acc:HGNC:14343]
116349	EXOC3-AS1	EXOC3 antisense RNA 1 [Source:HGNC Symbol;Acc:HGNC:25175]
122060	SLAIN1	SLAIN motif family member 1 [Source:HGNC Symbol;Acc:HGNC:26387]
123036	TC2N	tandem C2 domains, nuclear [Source:HGNC Symbol;Acc:HGNC:19859]
124401	ANKS3	ankyrin repeat and sterile alpha motif domain containing 3 [Source:HGNC Symbol;Acc:HGNC:29422]
124402	UBALD1	UBA like domain containing 1 [Source:HGNC Symbol;Acc:HGNC:29576]
124411	ZNF720	zinc finger protein 720 [Source:HGNC Symbol;Acc:HGNC:26987]
125893	ZNF816	zinc finger protein 816 [Source:HGNC Symbol;Acc:HGNC:26995]
125919	ZNF543	zinc finger protein 543 [Source:HGNC Symbol;Acc:HGNC:25281]
126068	ZNF441	zinc finger protein 441 [Source:HGNC Symbol;Acc:HGNC:20875]
126231	ZNF573	zinc finger protein 573 [Source:HGNC Symbol;Acc:HGNC:26420]
126375	ZNF792	zinc finger protein 792 [Source:HGNC Symbol;Acc:HGNC:24751]
127002	ATXN7L2	ataxin 7 like 2 [Source:HGNC Symbol;Acc:HGNC:28713]
127428	TCEANC2	transcription elongation factor A N-terminal and central domain containing 2 [Source:HGNC Symbol;Acc:HGNC:26494]
128553	TSHZ2	teashirt zinc finger homeobox 2 [Source:HGNC Symbol;Acc:HGNC:13010]
128611	ZNF831	zinc finger protein 831 [Source:HGNC Symbol;Acc:HGNC:16167]
129285	PPP1R21	protein phosphatase 1 regulatory subunit 21 [Source:HGNC Symbol;Acc:HGNC:30595]
130162	CLHC1	clathrin heavy chain linker domain containing 1 [Source:HGNC Symbol;Acc:HGNC:26453]
133015	PACRGL	parkin coregulated like [Source:HGNC Symbol;Acc:HGNC:28442]
136051	ZNF786	zinc finger protein 786 [Source:HGNC Symbol;Acc:HGNC:21806]
140700	SAMD10	sterile alpha motif domain containing 10 [Source:HGNC Symbol;Acc:HGNC:16129]
143903	LAYN	layilin [Source:HGNC Symbol;Acc:HGNC:29471]
144571	A2M-AS1	A2M antisense RNA 1 [Source:HGNC Symbol;Acc:HGNC:27057]
145508	CEP128	centrosomal protein 128 [Source:HGNC Symbol;Acc:HGNC:20359]
145837	DRAIC	downregulated RNA in cancer, inhibitor of cell invasion and migration [Source:HGNC Symbol;Acc:HGNC:27082]
146434	ZNF597	zinc finger protein 597 [Source:HGNC Symbol;Acc:HGNC:26573]
147968	CAPN12	calpain 12 [Source:HGNC Symbol;Acc:HGNC:13249]
148189	LINC00662	long intergenic non-protein coding RNA 662 [Source:HGNC Symbol;Acc:HGNC:27122]
150709	ANKAR	ankyrin and armadillo repeat containing [Source:HGNC Symbol;Acc:HGNC:26350]
150771	ITPRIPL1	ITPRIP like 1 [Source:HGNC Symbol;Acc:HGNC:29371]
152815	THAP6	THAP domain containing 6 [Source:HGNC Symbol;Acc:HGNC:23189]
153396	TMEM161B	transmembrane protein 161B [Source:HGNC Symbol;Acc:HGNC:28483]
153642	ARSK	arylsulfatase family member K [Source:HGNC Symbol;Acc:HGNC:25239]
157638	LRATD2	LRAT domain containing 2 [Source:HGNC Symbol;Acc:HGNC:24166]
157680	VPS13B	vacuolar protein sorting 13 homolog B [Source:HGNC Symbol;Acc:HGNC:2183]
158399	ZNF483	zinc finger protein 483 [Source:HGNC Symbol;Acc:HGNC:23384]
161253	REM2	RRAD and GEM like GTPase 2 [Source:HGNC Symbol;Acc:HGNC:20248]
161779	PGBD4	piggyBac transposable element derived 4 [Source:HGNC Symbol;Acc:HGNC:19401]
162394	SLFN5	schlafen family member 5 [Source:HGNC Symbol;Acc:HGNC:28286]
162655	ZNF519	zinc finger protein 519 [Source:HGNC Symbol;Acc:HGNC:30574]
163049	ZNF791	zinc finger protein 791 [Source:HGNC Symbol;Acc:HGNC:26895]
163081	ZNF567	zinc finger protein 567 [Source:HGNC Symbol;Acc:HGNC:28696]
163087	ZNF383	zinc finger protein 383 [Source:HGNC Symbol;Acc:HGNC:18609]
168850	ZNF800	zinc finger protein 800 [Source:HGNC Symbol;Acc:HGNC:27267]
170082	TCEANC	transcription elongation factor A N-terminal and central domain containing [Source:HGNC Symbol;Acc:HGNC:28277]
170371	TMEM273	transmembrane protein 273 [Source:HGNC Symbol;Acc:HGNC:27274]
170393	LINC02870	long intergenic non-protein coding RNA 2870 [Source:HGNC Symbol;Acc:HGNC:27275]
170958	ZNF525	zinc finger protein 525 [Source:HGNC Symbol;Acc:HGNC:29423]
1953	MEGF6	multiple EGF like domains 6 [Source:HGNC Symbol;Acc:HGNC:3232]
199800	ADM5	adrenomedullin 5 (putative) [Source:HGNC Symbol;Acc:HGNC:27293]
200634	KRTCAP3	keratinocyte associated protein 3 [Source:HGNC Symbol;Acc:HGNC:28943]
201853	LINC00504	long intergenic non-protein coding RNA 504 [Source:HGNC Symbol;Acc:HGNC:43555]
203414	LINC01560	long intergenic non-protein coding RNA 1560 [Source:HGNC Symbol;Acc:HGNC:27333]
220004	PPP1R32	protein phosphatase 1 regulatory subunit 32 [Source:HGNC Symbol;Acc:HGNC:28869]
221756	SERPINB9P1	serpin family B member 9 pseudogene 1 [Source:HGNC Symbol;Acc:HGNC:28590]
221785	ZSCAN25	zinc finger and SCAN domain containing 25 [Source:HGNC Symbol;Acc:HGNC:21961]
221806	VWDE	von Willebrand factor D and EGF domains [Source:HGNC Symbol;Acc:HGNC:21897]
222484	LNX2	ligand of numb-protein X 2 [Source:HGNC Symbol;Acc:HGNC:20421]
22807	IKZF2	IKAROS family zinc finger 2 [Source:HGNC Symbol;Acc:HGNC:13177]
22990	PCNX1	pecanex 1 [Source:HGNC Symbol;Acc:HGNC:19740]
23101	MCF2L2	MCF.2 cell line derived transforming sequence-like 2 [Source:HGNC Symbol;Acc:HGNC:30319]
23306	NEMP1	nuclear envelope integral membrane protein 1 [Source:HGNC Symbol;Acc:HGNC:29001]
23341	DNAJC16	DnaJ heat shock protein family (Hsp40) member C16 [Source:HGNC Symbol;Acc:HGNC:29157]
23548	TTC33	tetratricopeptide repeat domain 33 [Source:HGNC Symbol;Acc:HGNC:29959]
23559	WBP1	WW domain binding protein 1 [Source:HGNC Symbol;Acc:HGNC:12737]
23731	TMEM245	transmembrane protein 245 [Source:HGNC Symbol;Acc:HGNC:1363]
253018	HCG27	HLA complex group 27 [Source:HGNC Symbol;Acc:HGNC:27366]
253769	WDR27	WD repeat domain 27 [Source:HGNC Symbol;Acc:HGNC:21248]
255394	TCP11L2	t-complex 11 like 2 [Source:HGNC Symbol;Acc:HGNC:28627]
255403	ZNF718	zinc finger protein 718 [Source:HGNC Symbol;Acc:HGNC:26889]
255512	TOLLIP-AS1	TOLLIP antisense RNA 1 (head to head) [Source:HGNC Symbol;Acc:HGNC:27403]
256051	ZNF549	zinc finger protein 549 [Source:HGNC Symbol;Acc:HGNC:26632]
257236	CCDC96	coiled-coil domain containing 96 [Source:HGNC Symbol;Acc:HGNC:26900]
25900	IFFO1	intermediate filament family orphan 1 [Source:HGNC Symbol;Acc:HGNC:24970]
26048	ZNF500	zinc finger protein 500 [Source:HGNC Symbol;Acc:HGNC:23716]
26049	FAM169A	family with sequence similarity 169 member A [Source:HGNC Symbol;Acc:HGNC:29138]
27107	ZBTB11	zinc finger and BTB domain containing 11 [Source:HGNC Symbol;Acc:HGNC:16740]
27146	FAM184B	family with sequence similarity 184 member B [Source:HGNC Symbol;Acc:HGNC:29235]
27300	ZNF544	zinc finger protein 544 [Source:HGNC Symbol;Acc:HGNC:16759]
282997	PDCD4-AS1	PDCD4 antisense RNA 1 [Source:HGNC Symbol;Acc:HGNC:27425]
283237	TTC9C	tetratricopeptide repeat domain 9C [Source:HGNC Symbol;Acc:HGNC:28432]
283267	LINC00294	long intergenic non-protein coding RNA 294 [Source:HGNC Symbol;Acc:HGNC:27456]
283385	MORN3	MORN repeat containing 3 [Source:HGNC Symbol;Acc:HGNC:29807]
283440	ITFG2-AS1	ITFG2 antisense RNA 1 [Source:HGNC Symbol;Acc:HGNC:53128]
283551	LINC01588	long intergenic non-protein coding RNA 1588 [Source:HGNC Symbol;Acc:HGNC:27503]
283575	LINC02288	long intergenic non-protein coding RNA 2288 [Source:HGNC Symbol;Acc:HGNC:27505]
283635	FAM177A1	family with sequence similarity 177 member A1 [Source:HGNC Symbol;Acc:HGNC:19829]
283876	LINC00921	long intergenic non-protein coding RNA 921 [Source:HGNC Symbol;Acc:HGNC:26830]
283981	LINC00685	long intergenic non-protein coding RNA 685 [Source:HGNC Symbol;Acc:HGNC:27560]
284023	RNF227	ring finger protein 227 [Source:HGNC Symbol;Acc:HGNC:27571]
284371	ZNF841	zinc finger protein 841 [Source:HGNC Symbol;Acc:HGNC:27611]
284443	ZNF493	zinc finger protein 493 [Source:HGNC Symbol;Acc:HGNC:23708]
284565	NBPF15	NBPF member 15 [Source:HGNC Symbol;Acc:HGNC:28791]
285025	CCDC141	coiled-coil domain containing 141 [Source:HGNC Symbol;Acc:HGNC:26821]
285386	TPRG1	tumor protein p63 regulated 1 [Source:HGNC Symbol;Acc:HGNC:24759]
285429	DCAF4L1	DDB1 and CUL4 associated factor 4 like 1 [Source:HGNC Symbol;Acc:HGNC:27723]
3097	HIVEP2	HIVEP zinc finger 2 [Source:HGNC Symbol;Acc:HGNC:4921]
317648	NOP14-AS1	NOP14 antisense RNA 1 [Source:HGNC Symbol;Acc:HGNC:20205]
338657	CCDC84	coiled-coil domain containing 84 [Source:HGNC Symbol;Acc:HGNC:30460]
339192	AC008105.3	novel transcript, antisense to FMNL1
339210	C17orf67	chromosome 17 open reading frame 67 [Source:HGNC Symbol;Acc:HGNC:27900]
339318	ZNF181	zinc finger protein 181 [Source:HGNC Symbol;Acc:HGNC:12971]
339324	ZNF260	zinc finger protein 260 [Source:HGNC Symbol;Acc:HGNC:13499]
340252	ZNF680	zinc finger protein 680 [Source:HGNC Symbol;Acc:HGNC:26897]
340385	ZNF517	zinc finger protein 517 [Source:HGNC Symbol;Acc:HGNC:27984]
348378	SHISAL2A	shisa like 2A [Source:HGNC Symbol;Acc:HGNC:28757]
348645	C22orf34	chromosome 22 open reading frame 34 [Source:HGNC Symbol;Acc:HGNC:28010]
353088	ZNF429	zinc finger protein 429 [Source:HGNC Symbol;Acc:HGNC:20817]
353322	ANKRD37	ankyrin repeat domain 37 [Source:HGNC Symbol;Acc:HGNC:29593]
360023	ZBTB41	zinc finger and BTB domain containing 41 [Source:HGNC Symbol;Acc:HGNC:24819]
3652	IPP	intracisternal A particle-promoted polypeptide [Source:HGNC Symbol;Acc:HGNC:6108]
3732	CD82	CD82 molecule [Source:HGNC Symbol;Acc:HGNC:6210]
374819	LRRC37A3	leucine rich repeat containing 37 member A3 [Source:HGNC Symbol;Acc:HGNC:32427]
374879	ZNF699	zinc finger protein 699 [Source:HGNC Symbol;Acc:HGNC:24750]
375248	ANKRD36	ankyrin repeat domain 36 [Source:HGNC Symbol;Acc:HGNC:24079]
375484	SIMC1	SUMO interacting motifs containing 1 [Source:HGNC Symbol;Acc:HGNC:24779]
387763	C11orf96	chromosome 11 open reading frame 96 [Source:HGNC Symbol;Acc:HGNC:38675]
387895	LINC00944	long intergenic non-protein coding RNA 944 [Source:HGNC Symbol;Acc:HGNC:48640]
388011	LINC01550	long intergenic non-protein coding RNA 1550 [Source:HGNC Symbol;Acc:HGNC:20111]
388536	ZNF790	zinc finger protein 790 [Source:HGNC Symbol;Acc:HGNC:33114]
388569	ZNF324B	zinc finger protein 324B [Source:HGNC Symbol;Acc:HGNC:33107]
390927	ZNF793	zinc finger protein 793 [Source:HGNC Symbol;Acc:HGNC:33115]
399909	PCNX3	pecanex 3 [Source:HGNC Symbol;Acc:HGNC:18760]
400359	LINC02694	long intergenic non-protein coding RNA 2694 [Source:HGNC Symbol;Acc:HGNC:33796]
400506	KNOP1	lysine rich nucleolar protein 1 [Source:HGNC Symbol;Acc:HGNC:34404]
400713	ZNF880	zinc finger protein 880 [Source:HGNC Symbol;Acc:HGNC:37249]
400761	LRRC8C-DT	LRRC8C divergent transcript [Source:HGNC Symbol;Acc:HGNC:53731]
400946	LINC00954	long intergenic non-protein coding RNA 954 [Source:HGNC Symbol;Acc:HGNC:48668]
400986	ANKRD36C	ankyrin repeat domain 36C [Source:HGNC Symbol;Acc:HGNC:32946]
401124	DTHD1	death domain containing 1 [Source:HGNC Symbol;Acc:HGNC:37261]
401474	SAMD12	sterile alpha motif domain containing 12 [Source:HGNC Symbol;Acc:HGNC:31750]
404734	ANKHD1-EIF4EBP3	ANKHD1-EIF4EBP3 readthrough [Source:HGNC Symbol;Acc:HGNC:33530]
414777	HCG18	HLA complex group 18 [Source:HGNC Symbol;Acc:HGNC:31337]
4238	MFAP3	microfibril associated protein 3 [Source:HGNC Symbol;Acc:HGNC:7034]
439931	THAP7-AS1	THAP7 antisense RNA 1 [Source:HGNC Symbol;Acc:HGNC:41013]
440345	NPIPB4	nuclear pore complex interacting protein family member B4 [Source:HGNC Symbol;Acc:HGNC:41985]
440348	NPIPB15	nuclear pore complex interacting protein family member B15 [Source:HGNC Symbol;Acc:HGNC:34409]
440515	ZNF506	zinc finger protein 506 [Source:HGNC Symbol;Acc:HGNC:23780]
440519	ZNF724	zinc finger protein 724 [Source:HGNC Symbol;Acc:HGNC:32460]
441501	LINC00891	long intergenic non-protein coding RNA 891 [Source:HGNC Symbol;Acc:HGNC:48577]
445347	TRGC1	T cell receptor gamma constant 1 [Source:HGNC Symbol;Acc:HGNC:12275]
474344	GIMAP6	GTPase, IMAP family member 6 [Source:HGNC Symbol;Acc:HGNC:21918]
4818	NKG7	natural killer cell granule protein 7 [Source:HGNC Symbol;Acc:HGNC:7830]
51101	ZC2HC1A	zinc finger C2HC-type containing 1A [Source:HGNC Symbol;Acc:HGNC:24277]
51155	JPT1	Jupiter microtubule associated homolog 1 [Source:HGNC Symbol;Acc:HGNC:14569]
51276	ZNF571	zinc finger protein 571 [Source:HGNC Symbol;Acc:HGNC:25000]
51281	ANKMY1	ankyrin repeat and MYND domain containing 1 [Source:HGNC Symbol;Acc:HGNC:20987]
51315	KRCC1	lysine rich coiled-coil 1 [Source:HGNC Symbol;Acc:HGNC:28039]
51427	ZNF107	zinc finger protein 107 [Source:HGNC Symbol;Acc:HGNC:12887]
53344	CHIC1	cysteine rich hydrophobic domain 1 [Source:HGNC Symbol;Acc:HGNC:1934]
54494	C11orf71	chromosome 11 open reading frame 71 [Source:HGNC Symbol;Acc:HGNC:25937]
54622	ARL15	ADP ribosylation factor like GTPase 15 [Source:HGNC Symbol;Acc:HGNC:25945]
54707	GPN2	GPN-loop GTPase 2 [Source:HGNC Symbol;Acc:HGNC:25513]
54758	KLHDC4	kelch domain containing 4 [Source:HGNC Symbol;Acc:HGNC:25272]
54823	SWT1	SWT1 RNA endoribonuclease homolog [Source:HGNC Symbol;Acc:HGNC:16785]
54914	FOCAD	focadhesin [Source:HGNC Symbol;Acc:HGNC:23377]
54954	FAM120C	family with sequence similarity 120C [Source:HGNC Symbol;Acc:HGNC:16949]
54970	TTC12	tetratricopeptide repeat domain 12 [Source:HGNC Symbol;Acc:HGNC:23700]
54980	C2orf42	chromosome 2 open reading frame 42 [Source:HGNC Symbol;Acc:HGNC:26056]
55001	TTC22	tetratricopeptide repeat domain 22 [Source:HGNC Symbol;Acc:HGNC:26067]
550112	UBA6-AS1	UBA6 antisense RNA 1 (head to head) [Source:HGNC Symbol;Acc:HGNC:49083]
55028	C17orf80	chromosome 17 open reading frame 80 [Source:HGNC Symbol;Acc:HGNC:29601]
55063	ZCWPW1	zinc finger CW-type and PWWP domain containing 1 [Source:HGNC Symbol;Acc:HGNC:23486]
55260	TMEM143	transmembrane protein 143 [Source:HGNC Symbol;Acc:HGNC:25603]
55303	GIMAP4	GTPase, IMAP family member 4 [Source:HGNC Symbol;Acc:HGNC:21872]
55340	GIMAP5	GTPase, IMAP family member 5 [Source:HGNC Symbol;Acc:HGNC:18005]
55422	ZNF331	zinc finger protein 331 [Source:HGNC Symbol;Acc:HGNC:15489]
55449	DHRS4-AS1	DHRS4 antisense RNA 1 [Source:HGNC Symbol;Acc:HGNC:23175]
55565	ZNF821	zinc finger protein 821 [Source:HGNC Symbol;Acc:HGNC:28043]
55609	ZNF280C	zinc finger protein 280C [Source:HGNC Symbol;Acc:HGNC:25955]
55653	BCAS4	breast carcinoma amplified sequence 4 [Source:HGNC Symbol;Acc:HGNC:14367]
55663	ZNF446	zinc finger protein 446 [Source:HGNC Symbol;Acc:HGNC:21036]
55731	FAM222B	family with sequence similarity 222 member B [Source:HGNC Symbol;Acc:HGNC:25563]
55751	TMEM184C	transmembrane protein 184C [Source:HGNC Symbol;Acc:HGNC:25587]
55769	ZNF83	zinc finger protein 83 [Source:HGNC Symbol;Acc:HGNC:13158]
55778	ZNF839	zinc finger protein 839 [Source:HGNC Symbol;Acc:HGNC:20345]
55780	ERMARD	ER membrane associated RNA degradation [Source:HGNC Symbol;Acc:HGNC:21056]
55805	LRP2BP	LRP2 binding protein [Source:HGNC Symbol;Acc:HGNC:25434]
57037	ANKMY2	ankyrin repeat and MYND domain containing 2 [Source:HGNC Symbol;Acc:HGNC:25370]
57150	SMIM8	small integral membrane protein 8 [Source:HGNC Symbol;Acc:HGNC:21401]
57157	PHTF2	putative homeodomain transcription factor 2 [Source:HGNC Symbol;Acc:HGNC:13411]
57335	ZNF286A	zinc finger protein 286A [Source:HGNC Symbol;Acc:HGNC:13501]
57474	ZNF490	zinc finger protein 490 [Source:HGNC Symbol;Acc:HGNC:23705]
57480	PLEKHG1	pleckstrin homology and RhoGEF domain containing G1 [Source:HGNC Symbol;Acc:HGNC:20884]
57547	ZNF624	zinc finger protein 624 [Source:HGNC Symbol;Acc:HGNC:29254]
57583	TMEM181	transmembrane protein 181 [Source:HGNC Symbol;Acc:HGNC:20958]
57595	PDZD4	PDZ domain containing 4 [Source:HGNC Symbol;Acc:HGNC:21167]
57613	FAM234B	family with sequence similarity 234 member B [Source:HGNC Symbol;Acc:HGNC:29288]
57683	ZDBF2	zinc finger DBF-type containing 2 [Source:HGNC Symbol;Acc:HGNC:29313]
57730	ANKRD36B	ankyrin repeat domain 36B [Source:HGNC Symbol;Acc:HGNC:29333]
57862	ZNF410	zinc finger protein 410 [Source:HGNC Symbol;Acc:HGNC:20144]
58491	ZNF71	zinc finger protein 71 [Source:HGNC Symbol;Acc:HGNC:13141]
58500	ZNF250	zinc finger protein 250 [Source:HGNC Symbol;Acc:HGNC:13044]
59271	EVA1C	eva-1 homolog C [Source:HGNC Symbol;Acc:HGNC:13239]
63939	FAM217B	family with sequence similarity 217 member B [Source:HGNC Symbol;Acc:HGNC:16170]
642946	FLVCR1-DT	FLVCR1 divergent transcript [Source:HGNC Symbol;Acc:HGNC:39077]
643641	ZNF862	zinc finger protein 862 [Source:HGNC Symbol;Acc:HGNC:34519]
643707	GOLGA6L4	golgin A6 family like 4 [Source:HGNC Symbol;Acc:HGNC:27256]
643770	LINC02453	long intergenic non-protein coding RNA 2453 [Source:HGNC Symbol;Acc:HGNC:53392]
64430	PCNX4	pecanex 4 [Source:HGNC Symbol;Acc:HGNC:20349]
645426	TMEM191C	transmembrane protein 191C [Source:HGNC Symbol;Acc:HGNC:33601]
64760	FAM160B2	family with sequence similarity 160 member B2 [Source:HGNC Symbol;Acc:HGNC:16492]
64766	S100PBP	S100P binding protein [Source:HGNC Symbol;Acc:HGNC:25768]
649446	DLGAP1-AS1	DLGAP1 antisense RNA 1 [Source:HGNC Symbol;Acc:HGNC:31676]
65072	CFLAR-AS1	CFLAR antisense RNA 1 [Source:HGNC Symbol;Acc:HGNC:14437]
65251	ZNF649	zinc finger protein 649 [Source:HGNC Symbol;Acc:HGNC:25741]
653583	PHLDB3	pleckstrin homology like domain family B member 3 [Source:HGNC Symbol;Acc:HGNC:30499]
65983	GRAMD2B	GRAM domain containing 2B [Source:HGNC Symbol;Acc:HGNC:24911]
65986	ZBTB10	zinc finger and BTB domain containing 10 [Source:HGNC Symbol;Acc:HGNC:30953]
6671	SP4	Sp4 transcription factor [Source:HGNC Symbol;Acc:HGNC:11209]
6984	TRGV10	T cell receptor gamma variable 10 (non-functional) [Source:HGNC Symbol;Acc:HGNC:12285]
6991	TCTE3	t-complex-associated-testis-expressed 3 [Source:HGNC Symbol;Acc:HGNC:11695]
7112	TMPO	thymopoietin [Source:HGNC Symbol;Acc:HGNC:11875]
729440	CCDC61	coiled-coil domain containing 61 [Source:HGNC Symbol;Acc:HGNC:33629]
7561	ZNF14	zinc finger protein 14 [Source:HGNC Symbol;Acc:HGNC:12924]
7569	ZNF182	zinc finger protein 182 [Source:HGNC Symbol;Acc:HGNC:13001]
7587	ZNF37A	zinc finger protein 37A [Source:HGNC Symbol;Acc:HGNC:13102]
7592	ZNF41	zinc finger protein 41 [Source:HGNC Symbol;Acc:HGNC:13107]
7594	ZNF43	zinc finger protein 43 [Source:HGNC Symbol;Acc:HGNC:13109]
7597	ZBTB25	zinc finger and BTB domain containing 25 [Source:HGNC Symbol;Acc:HGNC:13112]
7634	ZNF80	zinc finger protein 80 [Source:HGNC Symbol;Acc:HGNC:13155]
7673	ZNF222	zinc finger protein 222 [Source:HGNC Symbol;Acc:HGNC:13015]
7718	ZNF165	zinc finger protein 165 [Source:HGNC Symbol;Acc:HGNC:12953]
7738	ZNF184	zinc finger protein 184 [Source:HGNC Symbol;Acc:HGNC:12975]
7768	ZNF225	zinc finger protein 225 [Source:HGNC Symbol;Acc:HGNC:13018]
79104	MEG8	maternally expressed 8, small nucleolar RNA host gene [Source:HGNC Symbol;Acc:HGNC:14574]
79177	ZNF576	zinc finger protein 576 [Source:HGNC Symbol;Acc:HGNC:28357]
79183	TTPAL	alpha tocopherol transfer protein like [Source:HGNC Symbol;Acc:HGNC:16114]
79640	C22orf46	chromosome 22 open reading frame 46 [Source:HGNC Symbol;Acc:HGNC:26294]
79694	MANEA	mannosidase endo-alpha [Source:HGNC Symbol;Acc:HGNC:21072]
79710	MORC4	MORC family CW-type zinc finger 4 [Source:HGNC Symbol;Acc:HGNC:23485]
79712	GTDC1	glycosyltransferase like domain containing 1 [Source:HGNC Symbol;Acc:HGNC:20887]
79741	CCDC7	coiled-coil domain containing 7 [Source:HGNC Symbol;Acc:HGNC:26533]
79744	ZNF419	zinc finger protein 419 [Source:HGNC Symbol;Acc:HGNC:20648]
79780	CCDC82	coiled-coil domain containing 82 [Source:HGNC Symbol;Acc:HGNC:26282]
79830	ZMYM1	zinc finger MYM-type containing 1 [Source:HGNC Symbol;Acc:HGNC:26253]
79839	CCDC102B	coiled-coil domain containing 102B [Source:HGNC Symbol;Acc:HGNC:26295]
79896	THNSL1	threonine synthase like 1 [Source:HGNC Symbol;Acc:HGNC:26160]
79957	PAQR6	progestin and adipoQ receptor family member 6 [Source:HGNC Symbol;Acc:HGNC:30132]
80003	PCNX2	pecanex 2 [Source:HGNC Symbol;Acc:HGNC:8736]
80007	C10orf88	chromosome 10 open reading frame 88 [Source:HGNC Symbol;Acc:HGNC:25822]
80008	TMEM156	transmembrane protein 156 [Source:HGNC Symbol;Acc:HGNC:26260]
80021	TMEM62	transmembrane protein 62 [Source:HGNC Symbol;Acc:HGNC:26269]
80063	ATF7IP2	activating transcription factor 7 interacting protein 2 [Source:HGNC Symbol;Acc:HGNC:20397]
80095	ZNF606	zinc finger protein 606 [Source:HGNC Symbol;Acc:HGNC:25879]
80817	CEP44	centrosomal protein 44 [Source:HGNC Symbol;Acc:HGNC:29356]
828	CAPS	calcyphosine [Source:HGNC Symbol;Acc:HGNC:1487]
8302	KLRC4	killer cell lectin like receptor C4 [Source:HGNC Symbol;Acc:HGNC:6377]
83479	DDX59	DEAD-box helicase 59 [Source:HGNC Symbol;Acc:HGNC:25360]
83607	AMMECR1L	AMMECR1 like [Source:HGNC Symbol;Acc:HGNC:28658]
83744	ZNF484	zinc finger protein 484 [Source:HGNC Symbol;Acc:HGNC:23385]
84256	FLYWCH1	FLYWCH-type zinc finger 1 [Source:HGNC Symbol;Acc:HGNC:25404]
84436	ZNF528	zinc finger protein 528 [Source:HGNC Symbol;Acc:HGNC:29384]
84503	ZNF527	zinc finger protein 527 [Source:HGNC Symbol;Acc:HGNC:29385]
84657	LINC00852	long intergenic non-protein coding RNA 852 [Source:HGNC Symbol;Acc:HGNC:29904]
84777	DLGAP1-AS2	DLGAP1 antisense RNA 2 [Source:HGNC Symbol;Acc:HGNC:28146]
84874	ZNF514	zinc finger protein 514 [Source:HGNC Symbol;Acc:HGNC:25894]
8926	SNURF	SNRPN upstream reading frame [Source:HGNC Symbol;Acc:HGNC:11171]
89953	KLC4	kinesin light chain 4 [Source:HGNC Symbol;Acc:HGNC:21624]
90139	TSPAN18	tetraspanin 18 [Source:HGNC Symbol;Acc:HGNC:20660]
90271	OLMALINC	oligodendrocyte maturation-associated long intergenic non-coding RNA [Source:HGNC Symbol;Acc:HGNC:28060]
90333	ZNF468	zinc finger protein 468 [Source:HGNC Symbol;Acc:HGNC:33105]
90488	TMEM263	transmembrane protein 263 [Source:HGNC Symbol;Acc:HGNC:28281]
90649	ZNF486	zinc finger protein 486 [Source:HGNC Symbol;Acc:HGNC:20807]
90799	CEP95	centrosomal protein 95 [Source:HGNC Symbol;Acc:HGNC:25141]
91120	ZNF682	zinc finger protein 682 [Source:HGNC Symbol;Acc:HGNC:28857]
91661	ZNF765	zinc finger protein 765 [Source:HGNC Symbol;Acc:HGNC:25092]
91775	NXPE3	neurexophilin and PC-esterase domain family member 3 [Source:HGNC Symbol;Acc:HGNC:28238]
92070	CTBP1-DT	CTBP1 divergent transcript [Source:HGNC Symbol;Acc:HGNC:28307]
92822	ZNF276	zinc finger protein 276 [Source:HGNC Symbol;Acc:HGNC:23330]
92922	CCDC102A	coiled-coil domain containing 102A [Source:HGNC Symbol;Acc:HGNC:28097]
93349	SP140L	SP140 nuclear body protein like [Source:HGNC Symbol;Acc:HGNC:25105]
93550	ZFAND4	zinc finger AN1-type containing 4 [Source:HGNC Symbol;Acc:HGNC:23504]
93594	TBC1D31	TBC1 domain family member 31 [Source:HGNC Symbol;Acc:HGNC:30888]
94039	ZNF101	zinc finger protein 101 [Source:HGNC Symbol;Acc:HGNC:12881]
9422	ZNF264	zinc finger protein 264 [Source:HGNC Symbol;Acc:HGNC:13057]
9668	ZNF432	zinc finger protein 432 [Source:HGNC Symbol;Acc:HGNC:20810]
987	LRBA	LPS responsive beige-like anchor protein [Source:HGNC Symbol;Acc:HGNC:1742]
9884	LRRC37A	leucine rich repeat containing 37A [Source:HGNC Symbol;Acc:HGNC:29069]
9889	ZBED4	zinc finger BED-type containing 4 [Source:HGNC Symbol;Acc:HGNC:20721]
9949	AMMECR1	AMMECR nuclear protein 1 [Source:HGNC Symbol;Acc:HGNC:467]

## Sheet: 2 w After 2nd Inf vs. Baseline
Overlap Results
Collection(s):	GO:BP
# overlaps shown:	100
# genesets in collections:	7573
# genes in comparison (n):	1780
# genes in universe (N):	40071
Gene Set Name	# Genes in Gene Set (K)	Description	# Genes in Overlap (k)	k/K	p-value	FDR q-value
GO_CELL_CYCLE	1881	The progression of biochemical and morphological phases and events that occur in a cell during successive cell replication or nuclear replication events. Canonically, the cell cycle comprises the replication and segregation of genetic material followed by the division of the cell, but in endocycles or syncytial cells nuclear replication or nuclear division may not be followed by cell division. [G…	247	0.1313	1.99e-54	1.5e-50
GO_CELL_CYCLE_PROCESS	1422	The cellular process that ensures successive accurate and complete genome replication and chromosome segregation. [GOC:isa_complete, GOC:mtg_cell_cycle]	202	0.1421	1.37e-49	5.19e-46
GO_MITOTIC_CELL_CYCLE	1053	Progression through the phases of the mitotic cell cycle, the most common eukaryotic cell cycle, which canonically comprises four successive phases called G1, S, G2, and M and includes replication of the genome and the subsequent segregation of chromosomes into daughter cells. In some variant cell cycles nuclear replication or nuclear division may not be followed by cell division, or G1 and G2 ph…	160	0.1519	6.25e-43	1.58e-39
GO_REGULATION_OF_CELL_CYCLE	1226	Any process that modulates the rate or extent of progression through the cell cycle. [GOC:ai, GOC:dph, GOC:tb]	173	0.1411	5.23e-42	9.91e-39
GO_CHROMOSOME_ORGANIZATION	1253	A process that is carried out at the cellular level that results in the assembly, arrangement of constituent parts, or disassembly of chromosomes, structures composed of a very long molecule of DNA and associated proteins that carries hereditary information. This term covers covalent modifications at the molecular level as well as spatial relationships among the major components of a chromosome. …	167	0.1333	2.29e-37	3.47e-34
GO_REGULATION_OF_CELL_CYCLE_PROCESS	791	Any process that modulates a cellular process that is involved in the progression of biochemical and morphological phases and events that occur in a cell during successive cell replication or nuclear replication events. [GOC:dph, GOC:tb]	123	0.1555	4.2e-34	5.3e-31
GO_CYTOSKELETON_ORGANIZATION	1396	A process that is carried out at the cellular level which results in the assembly, arrangement of constituent parts, or disassembly of cytoskeletal structures. [GOC:dph, GOC:jl, GOC:mah]	162	0.116	3.65e-29	3.95e-26
GO_CELL_CYCLE_PHASE_TRANSITION	647	The cell cycle process by which a cell commits to entering the next cell cycle phase. [GOC:mtg_cell_cycle]	102	0.1577	6.27e-29	5.93e-26
GO_IMMUNE_SYSTEM_DEVELOPMENT	1024	The process whose specific outcome is the progression of an organismal system whose objective is to provide calibrated responses by an organism to a potential internal or invasive threat, over time, from its formation to the mature structure. A system is a regularly interacting or interdependent group of organs or tissues that work together to carry out a given biological process. [GOC:add, GOC:d…	133	0.1299	9.91e-29	8.05e-26
GO_NEGATIVE_REGULATION_OF_BIOSYNTHETIC_PROCESS	1762	Any process that stops, prevents, or reduces the rate of the chemical reactions and pathways resulting in the formation of substances. [GOC:go_curators]	187	0.1061	1.06e-28	8.05e-26
GO_NEGATIVE_REGULATION_OF_NUCLEOBASE_CONTAINING_COMPOUND_METABOLIC_PROCESS	1567	Any cellular process that stops, prevents, or reduces the frequency, rate or extent of the chemical reactions and pathways involving nucleobases, nucleosides, nucleotides and nucleic acids. [GOC:go_curators]	173	0.1104	1.51e-28	1.04e-25
GO_REGULATION_OF_ORGANELLE_ORGANIZATION	1310	Any process that modulates the frequency, rate or extent of a process involved in the formation, arrangement of constituent parts, or disassembly of an organelle. [GOC:mah]	152	0.116	2.19e-27	1.38e-24
GO_POSITIVE_REGULATION_OF_MOLECULAR_FUNCTION	1823	Any process that activates or increases the rate or extent of a molecular function, an elemental biological activity occurring at the molecular level, such as catalysis or binding. [GO:jl]	186	0.102	1.78e-26	1.04e-23
GO_MICROTUBULE_BASED_PROCESS	852	Any cellular process that depends upon or alters the microtubule cytoskeleton, that part of the cytoskeleton comprising microtubules and their associated proteins. [GOC:mah]	115	0.135	2.14e-26	1.16e-23
GO_DNA_METABOLIC_PROCESS	943	Any cellular metabolic process involving deoxyribonucleic acid. This is one of the two main types of nucleic acid, consisting of a long, unbranched macromolecule formed from one, or more commonly, two, strands of linked deoxyribonucleotides. [ISBN:0198506732]	122	0.1294	2.88e-26	1.46e-23
GO_DNA_CONFORMATION_CHANGE	355	A cellular process that results in a change in the spatial configuration of a DNA molecule. A conformation change can bend DNA, or alter the, twist, writhe, or linking number of a DNA molecule. [GOC:mah]	70	0.1972	4.88e-26	2.31e-23
GO_NEGATIVE_REGULATION_OF_RNA_BIOSYNTHETIC_PROCESS	1365	Any process that stops, prevents or reduces the frequency, rate or extent of RNA biosynthetic process. [GO:jl, GO_REF:0000058, GOC:TermGenie]	152	0.1114	1.61e-25	7.16e-23
GO_MICROTUBULE_CYTOSKELETON_ORGANIZATION	591	A process that is carried out at the cellular level which results in the assembly, arrangement of constituent parts, or disassembly of cytoskeletal structures comprising microtubules and their associated proteins. [GOC:mah]	91	0.154	3.57e-25	1.5e-22
GO_CHROMATIN_ORGANIZATION	820	Any process that results in the specification, formation or maintenance of the physical structure of eukaryotic chromatin. [GOC:mah, GOC:vw, PMID:20404130]	110	0.1341	4.56e-25	1.82e-22
GO_POSITIVE_REGULATION_OF_NUCLEOBASE_CONTAINING_COMPOUND_METABOLIC_PROCESS	1861	Any cellular process that activates or increases the frequency, rate or extent of the chemical reactions and pathways involving nucleobases, nucleosides, nucleotides and nucleic acids. [GOC:go_curators]	185	0.0994	5.22e-25	1.98e-22
GO_REGULATION_OF_MITOTIC_CELL_CYCLE	666	Any process that modulates the rate or extent of progress through the mitotic cell cycle. [GOC:dph, GOC:go_curators, GOC:tb]	97	0.1456	6.78e-25	2.45e-22
GO_PROTEIN_MODIFICATION_BY_SMALL_PROTEIN_CONJUGATION_OR_REMOVAL	1160	A protein modification process in which one or more groups of a small protein, such as ubiquitin or a ubiquitin-like protein, are covalently attached to or removed from a target protein. [GOC:mah]	135	0.1164	1.6e-24	5.52e-22
GO_POSITIVE_REGULATION_OF_CELLULAR_BIOSYNTHETIC_PROCESS	1967	Any process that activates or increases the frequency, rate or extent of the chemical reactions and pathways resulting in the formation of substances, carried out by individual cells. [GOC:mah]	188	0.0956	2e-23	6.58e-21
GO_PROTEIN_CONTAINING_COMPLEX_SUBUNIT_ORGANIZATION	1978	Any process in which macromolecules aggregate, disaggregate, or are modified, resulting in the formation, disassembly, or alteration of a protein complex. [GOC:mah]	187	0.0945	9.13e-23	2.88e-20
GO_NEGATIVE_REGULATION_OF_RESPONSE_TO_STIMULUS	1753	Any process that stops, prevents, or reduces the frequency, rate or extent of a response to a stimulus. Response to stimulus is a change in state or activity of a cell or an organism (in terms of movement, secretion, enzyme production, gene expression, etc.) as a result of a stimulus. [GOC:jid]	172	0.0981	1.14e-22	3.46e-20
GO_REGULATION_OF_INTRACELLULAR_SIGNAL_TRANSDUCTION	1864	Any process that modulates the frequency, rate or extent of intracellular signal transduction. [GOC:dph, GOC:signaling, GOC:tb, GOC:TermGenie]	179	0.096	1.52e-22	4.42e-20
GO_HOMEOSTATIC_PROCESS	1963	Any biological process involved in the maintenance of an internal steady state. [GOC:jl, ISBN:0395825172]	185	0.0942	2.25e-22	6.1e-20
GO_APOPTOTIC_PROCESS	1994	A programmed cell death process which begins when a cell receives an internal (e.g. DNA damage) or external signal (e.g. an extracellular death ligand), and proceeds through a series of biochemical events (signaling pathway phase) which trigger an execution phase. The execution phase is the last step of an apoptotic process, and is typically characterized by rounding-up of the cell, retraction of…	187	0.0938	2.26e-22	6.1e-20
GO_CELL_PROJECTION_ORGANIZATION	1588	A process that is carried out at the cellular level which results in the assembly, arrangement of constituent parts, or disassembly of a prolongation or process extending from a cell, e.g. a flagellum or axon. [GOC:jl, GOC:mah, http://www.cogsci.princeton.edu/~wn/]	160	0.1008	2.8e-22	7.31e-20
GO_ORGANELLE_ASSEMBLY	878	The aggregation, arrangement and bonding together of a set of components to form an organelle. An organelle is an organized structure of distinctive morphology and function. Includes the nucleus, mitochondria, plastids, vacuoles, vesicles, ribosomes and the cytoskeleton. Excludes the plasma membrane. [GOC:mah]	109	0.1241	3.81e-22	9.61e-20
GO_DNA_REPLICATION	273	The cellular metabolic process in which a cell duplicates one or more molecules of DNA. DNA replication begins when specific sequences, known as origins of replication, are recognized and bound by initiation proteins, and ends when the original DNA molecule has been completely duplicated and the copies topologically separated. The unit of replication usually corresponds to the genome of the cell,…	56	0.2051	5.75e-22	1.41e-19
GO_REGULATION_OF_IMMUNE_SYSTEM_PROCESS	1637	Any process that modulates the frequency, rate, or extent of an immune system process. [GOC:add]	162	0.099	9.31e-22	2.2e-19
GO_CELLULAR_RESPONSE_TO_DNA_DAMAGE_STIMULUS	865	Any process that results in a change in state or activity of a cell (in terms of movement, secretion, enzyme production, gene expression, etc.) as a result of a stimulus indicating damage to its DNA from environmental insults or errors during metabolism. [GOC:go_curators]	107	0.1237	1.22e-21	2.81e-19
GO_REGULATION_OF_PROTEIN_MODIFICATION_PROCESS	1915	Any process that modulates the frequency, rate or extent of the covalent alteration of one or more amino acid residues within a protein. [GOC:mah, GOC:tb]	179	0.0935	2.79e-21	6.22e-19
GO_REGULATION_OF_RESPONSE_TO_STRESS	1538	Any process that modulates the frequency, rate or extent of a response to stress. Response to stress is a change in state or activity of a cell or an organism (in terms of movement, secretion, enzyme production, gene expression, etc.) as a result of a disturbance in organismal or cellular homeostasis, usually, but not necessarily, exogenous (e.g. temperature, humidity, ionizing radiation). [GOC:d…	154	0.1001	3.31e-21	7.17e-19
GO_NEGATIVE_REGULATION_OF_TRANSCRIPTION_BY_RNA_POLYMERASE_II	921	Any process that stops, prevents, or reduces the frequency, rate or extent of transcription mediated by RNA polymerase II. [GOC:go_curators, GOC:txnOH]	109	0.1183	1.55e-20	3.25e-18
GO_MACROMOLECULE_CATABOLIC_PROCESS	1431	The chemical reactions and pathways resulting in the breakdown of a macromolecule, any molecule of high relative molecular mass, the structure of which essentially comprises the multiple repetition of units derived, actually or conceptually, from molecules of low relative molecular mass. [GOC:mah]	145	0.1013	1.75e-20	3.59e-18
GO_REGULATION_OF_PROTEIN_LOCALIZATION	994	Any process that modulates the frequency, rate or extent of any process in which a protein is transported to, or maintained in, a specific location. [GOC:dph, GOC:mah, GOC:tb]	114	0.1147	2.37e-20	4.73e-18
GO_MICROTUBULE_ORGANIZING_CENTER_ORGANIZATION	136	A process that is carried out at the cellular level which results in the assembly, arrangement of constituent parts, or disassembly of a microtubule organizing center, a structure from which microtubules grow. [GOC:dph, GOC:jl, GOC:mah]	38	0.2794	2.95e-20	5.74e-18
GO_LYMPHOCYTE_ACTIVATION	758	A change in morphology and behavior of a lymphocyte resulting from exposure to a specific antigen, mitogen, cytokine, chemokine, cellular ligand, or soluble factor. [GOC:mgi_curators, ISBN:0781735149]	96	0.1266	3.05e-20	5.78e-18
GO_POSITIVE_REGULATION_OF_CATALYTIC_ACTIVITY	1469	Any process that activates or increases the activity of an enzyme. [GOC:ebc, GOC:jl, GOC:tb, GOC:vw]	146	0.0994	7.54e-20	1.39e-17
GO_REGULATION_OF_CELL_CYCLE_PHASE_TRANSITION	486	Any process that modulates the frequency, rate or extent of cell cycle phase transition. [GOC:mtg_cell_cycle, GOC:TermGenie, PMID:22841721]	73	0.1502	8.18e-20	1.47e-17
GO_ORGANELLE_FISSION	467	The creation of two or more organelles by division of one organelle. [GOC:jid]	71	0.152	1.32e-19	2.33e-17
GO_REGULATION_OF_HYDROLASE_ACTIVITY	1302	Any process that modulates the frequency, rate or extent of hydrolase activity, the catalysis of the hydrolysis of various bonds, e.g. C-O, C-N, C-C, phosphoric anhydride bonds, etc. Hydrolase is the systematic name for any enzyme of EC class 3. [EC:3.-.-.-, GOC:ai]	134	0.1029	1.43e-19	2.47e-17
GO_CELLULAR_MACROMOLECULE_LOCALIZATION	1989	Any process in which a macromolecule is transported to, and/or maintained in, a specific location at the level of a cell. Localization at the cellular level encompasses movement within the cell, from within the cell to the cell surface, or from one location to another at the surface of a cell. [GOC:mah]	178	0.0895	3.36e-19	5.66e-17
GO_POSITIVE_REGULATION_OF_RNA_BIOSYNTHETIC_PROCESS	1601	Any process that activates or increases the frequency, rate or extent of RNA biosynthetic process. [GO:jl, GO_REF:0000058, GOC:TermGenie]	153	0.0956	3.65e-19	6.01e-17
GO_REGULATION_OF_PHOSPHORUS_METABOLIC_PROCESS	1868	Any process that modulates the frequency, rate or extent of the chemical reactions and pathways involving phosphorus or compounds containing phosphorus. [GOC:ai]	170	0.091	4.45e-19	7.17e-17
GO_ORGANONITROGEN_COMPOUND_CATABOLIC_PROCESS	1329	The chemical reactions and pathways resulting in the breakdown of organonitrogen compound. [GOC:pr, GOC:TermGenie]	134	0.1008	8.18e-19	1.29e-16
GO_REGULATION_OF_CELL_DIFFERENTIATION	1945	Any process that modulates the frequency, rate or extent of cell differentiation, the process in which relatively unspecialized cells acquire specialized structural and functional features. [GOC:go_curators]	174	0.0895	9.12e-19	1.41e-16
GO_MITOTIC_NUCLEAR_DIVISION	277	A mitotic cell cycle process comprising the steps by which the nucleus of a eukaryotic cell divides; the process involves condensation of chromosomal DNA into a highly compacted form. Canonically, mitosis produces two daughter nuclei whose chromosome complement is identical to that of the mother cell. [ISBN:0198547684]	52	0.1877	1.02e-18	1.55e-16
GO_REGULATION_OF_CELL_DEATH	1746	Any process that modulates the rate or frequency of cell death. Cell death is the specific activation or halting of processes within a cell so that its vital functions markedly cease, rather than simply deteriorating gradually over time, which culminates in cell death. [GOC:dph, GOC:tb]	161	0.0922	1.22e-18	1.81e-16
GO_POSITIVE_REGULATION_OF_SIGNALING	1896	Any process that activates, maintains or increases the frequency, rate or extent of a signaling process. [GOC:mtg_signal]	170	0.0897	1.91e-18	2.78e-16
GO_PROTEIN_MODIFICATION_BY_SMALL_PROTEIN_CONJUGATION	958	A protein modification process in which one or more groups of a small protein, such as ubiquitin or a ubiquitin-like protein, are covalently attached to a target protein. [GOC:mah]	107	0.1117	2.48e-18	3.55e-16
GO_POSITIVE_REGULATION_OF_CELL_CYCLE	396	Any process that activates or increases the rate or extent of progression through the cell cycle. [GOC:go_curators]	62	0.1566	6.28e-18	8.72e-16
GO_ORGANELLE_LOCALIZATION	649	Any process in which an organelle is transported to, and/or maintained in, a specific location. [GOC:ai]	83	0.1279	6.34e-18	8.72e-16
GO_LEUKOCYTE_DIFFERENTIATION	538	The process in which a relatively unspecialized hemopoietic precursor cell acquires the specialized features of a leukocyte. A leukocyte is an achromatic cell of the myeloid or lymphoid lineages capable of ameboid movement, found in blood or other tissue. [CL:0000738, GOC:add, PMID:16551264]	74	0.1375	7.22e-18	9.77e-16
GO_DNA_REPAIR	563	The process of restoring DNA after damage. Genomes are subject to damage by chemical and physical agents in the environment (e.g. UV and ionizing radiations, chemical mutagens, fungal and bacterial toxins, etc.) and by free radicals or alkylating agents endogenously generated in metabolism. DNA is also damaged because of errors during its replication. A variety of different DNA repair pathways ha…	76	0.135	7.59e-18	1.01e-15
GO_REGULATION_OF_PHOSPHORYLATION	1668	Any process that modulates the frequency, rate or extent of addition of phosphate groups into a molecule. [GOC:jl]	153	0.0917	1.51e-17	1.97e-15
GO_PROTEIN_CATABOLIC_PROCESS	946	The chemical reactions and pathways resulting in the breakdown of a protein by the destruction of the native, active configuration, with or without the hydrolysis of peptide bonds. [GOC:mah]	104	0.1099	2.27e-17	2.89e-15
GO_NEGATIVE_REGULATION_OF_SIGNALING	1490	Any process that stops, prevents, or reduces the frequency, rate or extent of a signaling process. [GOC:mtg_signal]	141	0.0946	2.29e-17	2.89e-15
GO_NEGATIVE_REGULATION_OF_CELLULAR_COMPONENT_ORGANIZATION	742	Any process that stops, prevents, or reduces the frequency, rate or extent of a process involved in the formation, arrangement of constituent parts, or disassembly of cell structures, including the plasma membrane and any external encapsulating structures such as the cell wall and cell envelope. [GOC:ai]	89	0.1199	2.38e-17	2.96e-15
GO_DNA_PACKAGING	240	Any process in which DNA and associated proteins are formed into a compact, orderly structure. [GOC:mah, ISBN:0815316194]	46	0.1917	4.36e-17	5.33e-15
GO_T_CELL_ACTIVATION	483	The change in morphology and behavior of a mature or immature T cell resulting from exposure to a mitogen, cytokine, chemokine, cellular ligand, or an antigen for which it is specific. [GOC:mgi_curators, ISBN:0781735149]	68	0.1408	4.7e-17	5.65e-15
GO_NEGATIVE_REGULATION_OF_ORGANELLE_ORGANIZATION	415	Any process that decreases the frequency, rate or extent of a process involved in the formation, arrangement of constituent parts, or disassembly of an organelle. [GOC:dph, GOC:tb]	62	0.1494	6.43e-17	7.6e-15
GO_CELL_DIVISION	603	The process resulting in division and partitioning of components of a cell to form more cells; may or may not be accompanied by the physical separation of a cell into distinct, individually membrane-bounded daughter cells. [GOC:di, GOC:go_curators, GOC:pr]	77	0.1277	1.1e-16	1.28e-14
GO_PEPTIDYL_AMINO_ACID_MODIFICATION	1290	The alteration of an amino acid residue in a peptide. [GOC:mah]	126	0.0977	1.14e-16	1.3e-14
GO_LYMPHOCYTE_DIFFERENTIATION	368	The process in which a relatively unspecialized precursor cell acquires specialized features of a lymphocyte. A lymphocyte is a leukocyte commonly found in the blood and lymph that has the characteristics of a large nucleus, a neutral staining cytoplasm, and prominent heterochromatin. [CL:0000542, GOC:go_curators]	57	0.1549	2.22e-16	2.5e-14
GO_REGULATION_OF_CELLULAR_RESPONSE_TO_STRESS	774	Any process that modulates the frequency, rate or extent of a cellular response to stress. Cellular response to stress is a change in state or activity of a cell (in terms of movement, secretion, enzyme production, gene expression, etc.) as a result of a stimulus indicating the organism is under stress. The stress is usually, but not necessarily, exogenous (e.g. temperature, humidity, ionizing ra…	89	0.115	3.24e-16	3.61e-14
GO_REGULATION_OF_LYMPHOCYTE_ACTIVATION	508	Any process that modulates the frequency, rate or extent of lymphocyte activation. [GOC:ai]	68	0.1339	6.36e-16	6.98e-14
GO_DNA_RECOMBINATION	294	Any process in which a new genotype is formed by reassortment of genes resulting in gene combinations different from those that were present in the parents. In eukaryotes genetic recombination can occur by chromosome assortment, intrachromosomal recombination, or nonreciprocal interchromosomal recombination. Interchromosomal recombination occurs by crossing over. In bacteria it may occur by genet…	49	0.1667	1.47e-15	1.59e-13
GO_REGULATION_OF_TRANSPORT	1856	Any process that modulates the frequency, rate or extent of the directed movement of substances (such as macromolecules, small molecules, ions) into, out of or within a cell, or between cells, by means of some agent such as a transporter or pore. [GOC:ai]	159	0.0857	1.53e-15	1.63e-13
GO_CELL_ACTIVATION	1475	A change in the morphology or behavior of a cell resulting from exposure to an activating factor such as a cellular or soluble ligand. [GOC:mgi_curators]	135	0.0915	1.61e-15	1.7e-13
GO_NEGATIVE_REGULATION_OF_CELL_CYCLE	637	Any process that stops, prevents or reduces the rate or extent of progression through the cell cycle. [GOC:dph, GOC:go_curators, GOC:tb]	77	0.1209	2.28e-15	2.37e-13
GO_CELL_PROJECTION_ASSEMBLY	587	Formation of a prolongation or process extending from a cell, e.g. a flagellum or axon. [GOC:jl, GOC:mah, http://www.cogsci.princeton.edu/~wn/]	73	0.1244	2.79e-15	2.85e-13
GO_POSITIVE_REGULATION_OF_MULTICELLULAR_ORGANISMAL_PROCESS	1853	Any process that activates or increases the frequency, rate or extent of an organismal process, any of the processes pertinent to the function of an organism above the cellular level; includes the integrated processes of tissues and organs. [GOC:ai]	158	0.0853	2.83e-15	2.86e-13
GO_RESPONSE_TO_CYTOKINE	1225	Any process that results in a change in state or activity of a cell or an organism (in terms of movement, secretion, enzyme production, gene expression, etc.) as a result of a cytokine stimulus. [GOC:sl]	118	0.0963	3e-15	2.99e-13
GO_CELLULAR_MACROMOLECULE_CATABOLIC_PROCESS	1201	The chemical reactions and pathways resulting in the breakdown of a macromolecule, any large molecule including proteins, nucleic acids and carbohydrates, as carried out by individual cells. [GOC:jl]	116	0.0966	4.31e-15	4.24e-13
GO_REGULATION_OF_CELL_POPULATION_PROLIFERATION	1766	Any process that modulates the frequency, rate or extent of cell proliferation. [GOC:jl]	152	0.0861	4.57e-15	4.44e-13
GO_REGULATION_OF_CELLULAR_LOCALIZATION	1011	Any process that modulates the frequency, rate or extent of a process in which a cell, a substance, or a cellular entity is transported to, or maintained in a specific location within or in the membrane of a cell. [GOC:dph, GOC:tb]	103	0.1019	5.25e-15	5.03e-13
GO_PROTEIN_DNA_COMPLEX_SUBUNIT_ORGANIZATION	282	Any process in which macromolecules aggregate, disaggregate, or are modified, resulting in the formation, disassembly, or alteration of a protein-DNA complex. [GOC:mah]	47	0.1667	5.55e-15	5.24e-13
GO_CELL_MOTILITY	1819	Any process involved in the controlled self-propelled movement of a cell that results in translocation of the cell from one place to another. [GOC:dgh, GOC:dph, GOC:isa_complete, GOC:mlg]	155	0.0852	5.6e-15	5.24e-13
GO_T_CELL_DIFFERENTIATION	253	The process in which a precursor cell type acquires characteristics of a more mature T-cell. A T cell is a type of lymphocyte whose definin characteristic is the expression of a T cell receptor complex. [GO_REF:0000022, GOC:jid, GOC:mah]	44	0.1739	8.42e-15	7.78e-13
GO_POSITIVE_REGULATION_OF_PROTEIN_METABOLIC_PROCESS	1732	Any process that activates or increases the frequency, rate or extent of the chemical reactions and pathways involving a protein. [GOC:ai]	149	0.086	9.05e-15	8.26e-13
GO_REGULATION_OF_T_CELL_ACTIVATION	332	Any process that modulates the frequency, rate or extent of T cell activation. [GOC:ai]	51	0.1536	1.17e-14	1.05e-12
GO_POSITIVE_REGULATION_OF_CELL_CYCLE_PROCESS	302	Any process that increases the rate, frequency or extent of a cellular process that is involved in the progression of biochemical and morphological phases and events that occur in a cell during successive cell replication or nuclear replication events. [GOC:dph, GOC:tb]	48	0.1589	1.87e-14	1.66e-12
GO_REGULATION_OF_MICROTUBULE_BASED_PROCESS	240	Any process that modulates the frequency, rate or extent of any cellular process that depends upon or alters the microtubule cytoskeleton. [GOC:mah]	42	0.175	2.73e-14	2.4e-12
GO_CELLULAR_PROTEIN_CONTAINING_COMPLEX_ASSEMBLY	1129	The aggregation, arrangement and bonding together of a set of components to form a protein complex, occurring at the level of an individual cell. [GOC:jl]	109	0.0965	3.07e-14	2.67e-12
GO_REGULATION_OF_HEMOPOIESIS	498	Any process that modulates the frequency, rate or extent of hemopoiesis. [GO_REF:0000058, GOC:pad, GOC:PARL, GOC:TermGenie, PMID:20080761]	64	0.1285	3.14e-14	2.7e-12
GO_REGULATION_OF_CELL_ACTIVATION	643	Any process that modulates the frequency, rate or extent of cell activation, the change in the morphology or behavior of a cell resulting from exposure to an activating factor such as a cellular or soluble ligand. [GOC:ai]	75	0.1166	3.43e-14	2.92e-12
GO_REGULATION_OF_DNA_METABOLIC_PROCESS	365	Any process that modulates the frequency, rate or extent of the chemical reactions and pathways involving DNA. [GOC:ai]	53	0.1452	3.75e-14	3.15e-12
GO_REGULATION_OF_CYTOSKELETON_ORGANIZATION	554	Any process that modulates the frequency, rate or extent of the formation, arrangement of constituent parts, or disassembly of cytoskeletal structures. [GOC:ai]	68	0.1227	4.73e-14	3.92e-12
GO_NUCLEOSOME_ORGANIZATION	183	A process that is carried out at the cellular level which results in the assembly, arrangement of constituent parts, or disassembly of one or more nucleosomes. [GOC:mah]	36	0.1967	4.77e-14	3.92e-12
GO_CELL_CYCLE_G1_S_PHASE_TRANSITION	310	The cell cycle process by which a cell in G1 phase commits to S phase. [GOC:mtg_cell_cycle]	48	0.1548	5.15e-14	4.2e-12
GO_NEUROGENESIS	1674	Generation of cells within the nervous system. [GO_REF:0000021, GOC:cls, GOC:curators, GOC:dgh, GOC:dph, GOC:jid]	143	0.0854	5.62e-14	4.53e-12
GO_REGULATION_OF_CELLULAR_COMPONENT_MOVEMENT	1142	Any process that modulates the frequency, rate or extent of the movement of a cellular component. [GOC:ai, GOC:dph, GOC:jl]	109	0.0954	6.51e-14	5.19e-12
GO_PROTEIN_LOCALIZATION_TO_ORGANELLE	979	A process in which a protein is transported to, or maintained in, a location within an organelle. [GOC:mah]	98	0.1001	7.21e-14	5.68e-12
GO_REGULATION_OF_PEPTIDE_TRANSPORT	709	Any process that modulates the frequency, rate or extent of the directed movement of peptides, compounds of two or more amino acids where the alpha carboxyl group of one is bound to the alpha amino group of another, into, out of or within a cell, or between cells, by means of some agent such as a transporter or pore. [GOC:dph, GOC:tb]	79	0.1114	8.29e-14	6.47e-12
GO_POSITIVE_REGULATION_OF_IMMUNE_SYSTEM_PROCESS	1101	Any process that activates or increases the frequency, rate, or extent of an immune system process. [GOC:add]	106	0.0963	8.39e-14	6.49e-12
GO_POSITIVE_REGULATION_OF_HYDROLASE_ACTIVITY	771	Any process that activates or increases the frequency, rate or extent of hydrolase activity, the catalysis of the hydrolysis of various bonds. [GOC:ai]	83	0.1077	1.29e-13	9.85e-12
GO_INTRACELLULAR_TRANSPORT	1758	The directed movement of substances within a cell. [GOC:ai]	147	0.0836	1.31e-13	9.95e-12
Gene/Gene Set Overlap Matrix
Entrez Gene Id	Gene Symbol	Gene Description	GO_CELL_CYCLE	GO_CELL_CYCLE_PROCESS	GO_MITOTIC_CELL_CYCLE	GO_REGULATION_OF_CELL_CYCLE	GO_CHROMOSOME_ORGANIZATION	GO_REGULATION_OF_CELL_CYCLE_PROCESS	GO_CYTOSKELETON_ORGANIZATION
301	ANXA1	annexin A1 [Source:HGNC Symbol;Acc:HGNC:533]	GO_CELL_CYCLE	GO_CELL_CYCLE_PROCESS	GO_MITOTIC_CELL_CYCLE	GO_REGULATION_OF_CELL_CYCLE	GO_CHROMOSOME_ORGANIZATION	GO_REGULATION_OF_CELL_CYCLE_PROCESS	GO_CYTOSKELETON_ORGANIZATION
4751	NEK2	NIMA related kinase 2 [Source:HGNC Symbol;Acc:HGNC:7745]	GO_CELL_CYCLE	GO_CELL_CYCLE_PROCESS	GO_MITOTIC_CELL_CYCLE	GO_REGULATION_OF_CELL_CYCLE	GO_CHROMOSOME_ORGANIZATION	GO_REGULATION_OF_CELL_CYCLE_PROCESS	GO_CYTOSKELETON_ORGANIZATION
1062	CENPE	centromere protein E [Source:HGNC Symbol;Acc:HGNC:1856]	GO_CELL_CYCLE	GO_CELL_CYCLE_PROCESS	GO_MITOTIC_CELL_CYCLE	GO_REGULATION_OF_CELL_CYCLE	GO_CHROMOSOME_ORGANIZATION	GO_REGULATION_OF_CELL_CYCLE_PROCESS	GO_CYTOSKELETON_ORGANIZATION
1111	CHEK1	checkpoint kinase 1 [Source:HGNC Symbol;Acc:HGNC:1925]	GO_CELL_CYCLE	GO_CELL_CYCLE_PROCESS	GO_MITOTIC_CELL_CYCLE	GO_REGULATION_OF_CELL_CYCLE	GO_CHROMOSOME_ORGANIZATION	GO_REGULATION_OF_CELL_CYCLE_PROCESS	GO_CYTOSKELETON_ORGANIZATION
10403	NDC80	NDC80 kinetochore complex component [Source:HGNC Symbol;Acc:HGNC:16909]	GO_CELL_CYCLE	GO_CELL_CYCLE_PROCESS	GO_MITOTIC_CELL_CYCLE	GO_REGULATION_OF_CELL_CYCLE	GO_CHROMOSOME_ORGANIZATION	GO_REGULATION_OF_CELL_CYCLE_PROCESS	GO_CYTOSKELETON_ORGANIZATION
54908	SPDL1	spindle apparatus coiled-coil protein 1 [Source:HGNC Symbol;Acc:HGNC:26010]	GO_CELL_CYCLE	GO_CELL_CYCLE_PROCESS	GO_MITOTIC_CELL_CYCLE	GO_REGULATION_OF_CELL_CYCLE	GO_CHROMOSOME_ORGANIZATION	GO_REGULATION_OF_CELL_CYCLE_PROCESS	GO_CYTOSKELETON_ORGANIZATION
7283	TUBG1	tubulin gamma 1 [Source:HGNC Symbol;Acc:HGNC:12417]	GO_CELL_CYCLE	GO_CELL_CYCLE_PROCESS	GO_MITOTIC_CELL_CYCLE	GO_REGULATION_OF_CELL_CYCLE	GO_CHROMOSOME_ORGANIZATION	GO_REGULATION_OF_CELL_CYCLE_PROCESS	GO_CYTOSKELETON_ORGANIZATION
675	BRCA2	BRCA2 DNA repair associated [Source:HGNC Symbol;Acc:HGNC:1101]	GO_CELL_CYCLE	GO_CELL_CYCLE_PROCESS	GO_MITOTIC_CELL_CYCLE	GO_REGULATION_OF_CELL_CYCLE	GO_CHROMOSOME_ORGANIZATION	GO_REGULATION_OF_CELL_CYCLE_PROCESS	GO_CYTOSKELETON_ORGANIZATION
546	ATRX	ATRX chromatin remodeler [Source:HGNC Symbol;Acc:HGNC:886]	GO_CELL_CYCLE	GO_CELL_CYCLE_PROCESS	GO_MITOTIC_CELL_CYCLE	GO_REGULATION_OF_CELL_CYCLE	GO_CHROMOSOME_ORGANIZATION	GO_REGULATION_OF_CELL_CYCLE_PROCESS	GO_CYTOSKELETON_ORGANIZATION
51203	NUSAP1	nucleolar and spindle associated protein 1 [Source:HGNC Symbol;Acc:HGNC:18538]	GO_CELL_CYCLE	GO_CELL_CYCLE_PROCESS	GO_MITOTIC_CELL_CYCLE	GO_REGULATION_OF_CELL_CYCLE	GO_CHROMOSOME_ORGANIZATION	GO_REGULATION_OF_CELL_CYCLE_PROCESS	GO_CYTOSKELETON_ORGANIZATION
57132	CHMP1B	charged multivesicular body protein 1B [Source:HGNC Symbol;Acc:HGNC:24287]	GO_CELL_CYCLE	GO_CELL_CYCLE_PROCESS	GO_MITOTIC_CELL_CYCLE	GO_REGULATION_OF_CELL_CYCLE	GO_CHROMOSOME_ORGANIZATION	GO_REGULATION_OF_CELL_CYCLE_PROCESS	GO_CYTOSKELETON_ORGANIZATION
29127	RACGAP1	Rac GTPase activating protein 1 [Source:HGNC Symbol;Acc:HGNC:9804]	GO_CELL_CYCLE	GO_CELL_CYCLE_PROCESS	GO_MITOTIC_CELL_CYCLE	GO_REGULATION_OF_CELL_CYCLE	GO_CHROMOSOME_ORGANIZATION	GO_REGULATION_OF_CELL_CYCLE_PROCESS	GO_CYTOSKELETON_ORGANIZATION
29072	SETD2	SET domain containing 2, histone lysine methyltransferase [Source:HGNC Symbol;Acc:HGNC:18420]	GO_CELL_CYCLE	GO_CELL_CYCLE_PROCESS	GO_MITOTIC_CELL_CYCLE	GO_REGULATION_OF_CELL_CYCLE	GO_CHROMOSOME_ORGANIZATION	GO_REGULATION_OF_CELL_CYCLE_PROCESS	GO_CYTOSKELETON_ORGANIZATION
6795	AURKC	aurora kinase C [Source:HGNC Symbol;Acc:HGNC:11391]	GO_CELL_CYCLE	GO_CELL_CYCLE_PROCESS	GO_MITOTIC_CELL_CYCLE	GO_REGULATION_OF_CELL_CYCLE	GO_CHROMOSOME_ORGANIZATION	GO_REGULATION_OF_CELL_CYCLE_PROCESS	GO_CYTOSKELETON_ORGANIZATION
9493	KIF23	kinesin family member 23 [Source:HGNC Symbol;Acc:HGNC:6392]	GO_CELL_CYCLE	GO_CELL_CYCLE_PROCESS	GO_MITOTIC_CELL_CYCLE	GO_REGULATION_OF_CELL_CYCLE	GO_CHROMOSOME_ORGANIZATION	GO_REGULATION_OF_CELL_CYCLE_PROCESS	GO_CYTOSKELETON_ORGANIZATION
54627	MAP10	microtubule associated protein 10 [Source:HGNC Symbol;Acc:HGNC:29265]	GO_CELL_CYCLE	GO_CELL_CYCLE_PROCESS	GO_MITOTIC_CELL_CYCLE	GO_REGULATION_OF_CELL_CYCLE	GO_CHROMOSOME_ORGANIZATION	GO_REGULATION_OF_CELL_CYCLE_PROCESS	GO_CYTOSKELETON_ORGANIZATION
9055	PRC1	protein regulator of cytokinesis 1 [Source:HGNC Symbol;Acc:HGNC:9341]	GO_CELL_CYCLE	GO_CELL_CYCLE_PROCESS	GO_MITOTIC_CELL_CYCLE	GO_REGULATION_OF_CELL_CYCLE	GO_CHROMOSOME_ORGANIZATION	GO_REGULATION_OF_CELL_CYCLE_PROCESS	GO_CYTOSKELETON_ORGANIZATION
80169	CTC1	CST telomere replication complex component 1 [Source:HGNC Symbol;Acc:HGNC:26169]	GO_CELL_CYCLE	GO_CELL_CYCLE_PROCESS	GO_MITOTIC_CELL_CYCLE	GO_REGULATION_OF_CELL_CYCLE	GO_CHROMOSOME_ORGANIZATION	GO_REGULATION_OF_CELL_CYCLE_PROCESS
472	ATM	ATM serine/threonine kinase [Source:HGNC Symbol;Acc:HGNC:795]	GO_CELL_CYCLE	GO_CELL_CYCLE_PROCESS	GO_MITOTIC_CELL_CYCLE	GO_REGULATION_OF_CELL_CYCLE	GO_CHROMOSOME_ORGANIZATION	GO_REGULATION_OF_CELL_CYCLE_PROCESS
23198	PSME4	proteasome activator subunit 4 [Source:HGNC Symbol;Acc:HGNC:20635]	GO_CELL_CYCLE	GO_CELL_CYCLE_PROCESS	GO_MITOTIC_CELL_CYCLE	GO_REGULATION_OF_CELL_CYCLE	GO_CHROMOSOME_ORGANIZATION	GO_REGULATION_OF_CELL_CYCLE_PROCESS
1063	CENPF	centromere protein F [Source:HGNC Symbol;Acc:HGNC:1857]	GO_CELL_CYCLE	GO_CELL_CYCLE_PROCESS	GO_MITOTIC_CELL_CYCLE	GO_REGULATION_OF_CELL_CYCLE	GO_CHROMOSOME_ORGANIZATION	GO_REGULATION_OF_CELL_CYCLE_PROCESS
4221	MEN1	menin 1 [Source:HGNC Symbol;Acc:HGNC:7010]	GO_CELL_CYCLE	GO_CELL_CYCLE_PROCESS	GO_MITOTIC_CELL_CYCLE	GO_REGULATION_OF_CELL_CYCLE	GO_CHROMOSOME_ORGANIZATION	GO_REGULATION_OF_CELL_CYCLE_PROCESS
2146	EZH2	enhancer of zeste 2 polycomb repressive complex 2 subunit [Source:HGNC Symbol;Acc:HGNC:3527]	GO_CELL_CYCLE	GO_CELL_CYCLE_PROCESS	GO_MITOTIC_CELL_CYCLE	GO_REGULATION_OF_CELL_CYCLE	GO_CHROMOSOME_ORGANIZATION	GO_REGULATION_OF_CELL_CYCLE_PROCESS
5111	PCNA	proliferating cell nuclear antigen [Source:HGNC Symbol;Acc:HGNC:8729]	GO_CELL_CYCLE	GO_CELL_CYCLE_PROCESS	GO_MITOTIC_CELL_CYCLE	GO_REGULATION_OF_CELL_CYCLE	GO_CHROMOSOME_ORGANIZATION	GO_REGULATION_OF_CELL_CYCLE_PROCESS
1029	CDKN2A	cyclin dependent kinase inhibitor 2A [Source:HGNC Symbol;Acc:HGNC:1787]	GO_CELL_CYCLE	GO_CELL_CYCLE_PROCESS	GO_MITOTIC_CELL_CYCLE	GO_REGULATION_OF_CELL_CYCLE	GO_CHROMOSOME_ORGANIZATION	GO_REGULATION_OF_CELL_CYCLE_PROCESS
1654	DDX3X	DEAD-box helicase 3 X-linked [Source:HGNC Symbol;Acc:HGNC:2745]	GO_CELL_CYCLE	GO_CELL_CYCLE_PROCESS	GO_MITOTIC_CELL_CYCLE	GO_REGULATION_OF_CELL_CYCLE	GO_CHROMOSOME_ORGANIZATION	GO_REGULATION_OF_CELL_CYCLE_PROCESS
29945	ANAPC4	anaphase promoting complex subunit 4 [Source:HGNC Symbol;Acc:HGNC:19990]	GO_CELL_CYCLE	GO_CELL_CYCLE_PROCESS	GO_MITOTIC_CELL_CYCLE	GO_REGULATION_OF_CELL_CYCLE	GO_CHROMOSOME_ORGANIZATION	GO_REGULATION_OF_CELL_CYCLE_PROCESS
699	BUB1	BUB1 mitotic checkpoint serine/threonine kinase [Source:HGNC Symbol;Acc:HGNC:1148]	GO_CELL_CYCLE	GO_CELL_CYCLE_PROCESS	GO_MITOTIC_CELL_CYCLE	GO_REGULATION_OF_CELL_CYCLE	GO_CHROMOSOME_ORGANIZATION	GO_REGULATION_OF_CELL_CYCLE_PROCESS
7508	XPC	XPC complex subunit, DNA damage recognition and repair factor [Source:HGNC Symbol;Acc:HGNC:12816]	GO_CELL_CYCLE	GO_CELL_CYCLE_PROCESS	GO_MITOTIC_CELL_CYCLE	GO_REGULATION_OF_CELL_CYCLE	GO_CHROMOSOME_ORGANIZATION	GO_REGULATION_OF_CELL_CYCLE_PROCESS
9978	RBX1	ring-box 1 [Source:HGNC Symbol;Acc:HGNC:9928]	GO_CELL_CYCLE	GO_CELL_CYCLE_PROCESS	GO_MITOTIC_CELL_CYCLE	GO_REGULATION_OF_CELL_CYCLE	GO_CHROMOSOME_ORGANIZATION	GO_REGULATION_OF_CELL_CYCLE_PROCESS
79960	JADE1	jade family PHD finger 1 [Source:HGNC Symbol;Acc:HGNC:30027]	GO_CELL_CYCLE	GO_CELL_CYCLE_PROCESS	GO_MITOTIC_CELL_CYCLE	GO_REGULATION_OF_CELL_CYCLE	GO_CHROMOSOME_ORGANIZATION	GO_REGULATION_OF_CELL_CYCLE_PROCESS
26013	L3MBTL1	L3MBTL histone methyl-lysine binding protein 1 [Source:HGNC Symbol;Acc:HGNC:15905]	GO_CELL_CYCLE	GO_CELL_CYCLE_PROCESS	GO_MITOTIC_CELL_CYCLE	GO_REGULATION_OF_CELL_CYCLE	GO_CHROMOSOME_ORGANIZATION	GO_REGULATION_OF_CELL_CYCLE_PROCESS
25836	NIPBL	NIPBL cohesin loading factor [Source:HGNC Symbol;Acc:HGNC:28862]	GO_CELL_CYCLE	GO_CELL_CYCLE_PROCESS	GO_MITOTIC_CELL_CYCLE	GO_REGULATION_OF_CELL_CYCLE	GO_CHROMOSOME_ORGANIZATION	GO_REGULATION_OF_CELL_CYCLE_PROCESS
84250	SLF1	SMC5-SMC6 complex localization factor 1 [Source:HGNC Symbol;Acc:HGNC:25408]	GO_CELL_CYCLE	GO_CELL_CYCLE_PROCESS	GO_MITOTIC_CELL_CYCLE	GO_REGULATION_OF_CELL_CYCLE	GO_CHROMOSOME_ORGANIZATION	GO_REGULATION_OF_CELL_CYCLE_PROCESS
9232	PTTG1	PTTG1 regulator of sister chromatid separation, securin [Source:HGNC Symbol;Acc:HGNC:9690]	GO_CELL_CYCLE	GO_CELL_CYCLE_PROCESS	GO_MITOTIC_CELL_CYCLE	GO_REGULATION_OF_CELL_CYCLE	GO_CHROMOSOME_ORGANIZATION	GO_REGULATION_OF_CELL_CYCLE_PROCESS
1647	GADD45A	growth arrest and DNA damage inducible alpha [Source:HGNC Symbol;Acc:HGNC:4095]	GO_CELL_CYCLE	GO_CELL_CYCLE_PROCESS	GO_MITOTIC_CELL_CYCLE	GO_REGULATION_OF_CELL_CYCLE		GO_REGULATION_OF_CELL_CYCLE_PROCESS	GO_CYTOSKELETON_ORGANIZATION
1263	PLK3	polo like kinase 3 [Source:HGNC Symbol;Acc:HGNC:2154]	GO_CELL_CYCLE	GO_CELL_CYCLE_PROCESS	GO_MITOTIC_CELL_CYCLE	GO_REGULATION_OF_CELL_CYCLE		GO_REGULATION_OF_CELL_CYCLE_PROCESS	GO_CYTOSKELETON_ORGANIZATION
5310	PKD1	polycystin 1, transient receptor potential channel interacting [Source:HGNC Symbol;Acc:HGNC:9008]	GO_CELL_CYCLE	GO_CELL_CYCLE_PROCESS	GO_MITOTIC_CELL_CYCLE	GO_REGULATION_OF_CELL_CYCLE		GO_REGULATION_OF_CELL_CYCLE_PROCESS	GO_CYTOSKELETON_ORGANIZATION
22974	TPX2	TPX2 microtubule nucleation factor [Source:HGNC Symbol;Acc:HGNC:1249]	GO_CELL_CYCLE	GO_CELL_CYCLE_PROCESS	GO_MITOTIC_CELL_CYCLE	GO_REGULATION_OF_CELL_CYCLE		GO_REGULATION_OF_CELL_CYCLE_PROCESS	GO_CYTOSKELETON_ORGANIZATION
10769	PLK2	polo like kinase 2 [Source:HGNC Symbol;Acc:HGNC:19699]	GO_CELL_CYCLE	GO_CELL_CYCLE_PROCESS	GO_MITOTIC_CELL_CYCLE	GO_REGULATION_OF_CELL_CYCLE		GO_REGULATION_OF_CELL_CYCLE_PROCESS	GO_CYTOSKELETON_ORGANIZATION
79866	BORA	BORA aurora kinase A activator [Source:HGNC Symbol;Acc:HGNC:24724]	GO_CELL_CYCLE	GO_CELL_CYCLE_PROCESS	GO_MITOTIC_CELL_CYCLE	GO_REGULATION_OF_CELL_CYCLE		GO_REGULATION_OF_CELL_CYCLE_PROCESS	GO_CYTOSKELETON_ORGANIZATION
28984	RGCC	regulator of cell cycle [Source:HGNC Symbol;Acc:HGNC:20369]	GO_CELL_CYCLE	GO_CELL_CYCLE_PROCESS	GO_MITOTIC_CELL_CYCLE	GO_REGULATION_OF_CELL_CYCLE		GO_REGULATION_OF_CELL_CYCLE_PROCESS	GO_CYTOSKELETON_ORGANIZATION
55835	CENPJ	centromere protein J [Source:HGNC Symbol;Acc:HGNC:17272]	GO_CELL_CYCLE	GO_CELL_CYCLE_PROCESS	GO_MITOTIC_CELL_CYCLE	GO_REGULATION_OF_CELL_CYCLE		GO_REGULATION_OF_CELL_CYCLE_PROCESS	GO_CYTOSKELETON_ORGANIZATION
7840	ALMS1	ALMS1 centrosome and basal body associated protein [Source:HGNC Symbol;Acc:HGNC:428]	GO_CELL_CYCLE	GO_CELL_CYCLE_PROCESS	GO_MITOTIC_CELL_CYCLE	GO_REGULATION_OF_CELL_CYCLE		GO_REGULATION_OF_CELL_CYCLE_PROCESS	GO_CYTOSKELETON_ORGANIZATION
1778	DYNC1H1	dynein cytoplasmic 1 heavy chain 1 [Source:HGNC Symbol;Acc:HGNC:2961]	GO_CELL_CYCLE	GO_CELL_CYCLE_PROCESS	GO_MITOTIC_CELL_CYCLE	GO_REGULATION_OF_CELL_CYCLE		GO_REGULATION_OF_CELL_CYCLE_PROCESS	GO_CYTOSKELETON_ORGANIZATION
22994	CEP131	centrosomal protein 131 [Source:HGNC Symbol;Acc:HGNC:29511]	GO_CELL_CYCLE	GO_CELL_CYCLE_PROCESS	GO_MITOTIC_CELL_CYCLE	GO_REGULATION_OF_CELL_CYCLE		GO_REGULATION_OF_CELL_CYCLE_PROCESS	GO_CYTOSKELETON_ORGANIZATION
11190	CEP250	centrosomal protein 250 [Source:HGNC Symbol;Acc:HGNC:1859]	GO_CELL_CYCLE	GO_CELL_CYCLE_PROCESS	GO_MITOTIC_CELL_CYCLE	GO_REGULATION_OF_CELL_CYCLE		GO_REGULATION_OF_CELL_CYCLE_PROCESS	GO_CYTOSKELETON_ORGANIZATION
9662	CEP135	centrosomal protein 135 [Source:HGNC Symbol;Acc:HGNC:29086]	GO_CELL_CYCLE	GO_CELL_CYCLE_PROCESS	GO_MITOTIC_CELL_CYCLE	GO_REGULATION_OF_CELL_CYCLE		GO_REGULATION_OF_CELL_CYCLE_PROCESS	GO_CYTOSKELETON_ORGANIZATION
10733	PLK4	polo like kinase 4 [Source:HGNC Symbol;Acc:HGNC:11397]	GO_CELL_CYCLE	GO_CELL_CYCLE_PROCESS	GO_MITOTIC_CELL_CYCLE	GO_REGULATION_OF_CELL_CYCLE		GO_REGULATION_OF_CELL_CYCLE_PROCESS	GO_CYTOSKELETON_ORGANIZATION
79959	CEP76	centrosomal protein 76 [Source:HGNC Symbol;Acc:HGNC:25727]	GO_CELL_CYCLE	GO_CELL_CYCLE_PROCESS	GO_MITOTIC_CELL_CYCLE	GO_REGULATION_OF_CELL_CYCLE		GO_REGULATION_OF_CELL_CYCLE_PROCESS	GO_CYTOSKELETON_ORGANIZATION
80321	CEP70	centrosomal protein 70 [Source:HGNC Symbol;Acc:HGNC:29972]	GO_CELL_CYCLE	GO_CELL_CYCLE_PROCESS	GO_MITOTIC_CELL_CYCLE	GO_REGULATION_OF_CELL_CYCLE		GO_REGULATION_OF_CELL_CYCLE_PROCESS	GO_CYTOSKELETON_ORGANIZATION
899	CCNF	cyclin F [Source:HGNC Symbol;Acc:HGNC:1591]	GO_CELL_CYCLE	GO_CELL_CYCLE_PROCESS	GO_MITOTIC_CELL_CYCLE	GO_REGULATION_OF_CELL_CYCLE		GO_REGULATION_OF_CELL_CYCLE_PROCESS	GO_CYTOSKELETON_ORGANIZATION
11116	CEP43	centrosomal protein 43 [Source:HGNC Symbol;Acc:HGNC:17012]	GO_CELL_CYCLE	GO_CELL_CYCLE_PROCESS	GO_MITOTIC_CELL_CYCLE	GO_REGULATION_OF_CELL_CYCLE		GO_REGULATION_OF_CELL_CYCLE_PROCESS	GO_CYTOSKELETON_ORGANIZATION
5108	PCM1	pericentriolar material 1 [Source:HGNC Symbol;Acc:HGNC:8727]	GO_CELL_CYCLE	GO_CELL_CYCLE_PROCESS	GO_MITOTIC_CELL_CYCLE	GO_REGULATION_OF_CELL_CYCLE		GO_REGULATION_OF_CELL_CYCLE_PROCESS	GO_CYTOSKELETON_ORGANIZATION
5116	PCNT	pericentrin [Source:HGNC Symbol;Acc:HGNC:16068]	GO_CELL_CYCLE	GO_CELL_CYCLE_PROCESS	GO_MITOTIC_CELL_CYCLE	GO_REGULATION_OF_CELL_CYCLE		GO_REGULATION_OF_CELL_CYCLE_PROCESS	GO_CYTOSKELETON_ORGANIZATION
23354	HAUS5	HAUS augmin like complex subunit 5 [Source:HGNC Symbol;Acc:HGNC:29130]	GO_CELL_CYCLE	GO_CELL_CYCLE_PROCESS	GO_MITOTIC_CELL_CYCLE	GO_REGULATION_OF_CELL_CYCLE		GO_REGULATION_OF_CELL_CYCLE_PROCESS	GO_CYTOSKELETON_ORGANIZATION
22995	CEP152	centrosomal protein 152 [Source:HGNC Symbol;Acc:HGNC:29298]	GO_CELL_CYCLE	GO_CELL_CYCLE_PROCESS	GO_MITOTIC_CELL_CYCLE	GO_REGULATION_OF_CELL_CYCLE		GO_REGULATION_OF_CELL_CYCLE_PROCESS	GO_CYTOSKELETON_ORGANIZATION
10383	TUBB4B	tubulin beta 4B class IVb [Source:HGNC Symbol;Acc:HGNC:20771]	GO_CELL_CYCLE	GO_CELL_CYCLE_PROCESS	GO_MITOTIC_CELL_CYCLE	GO_REGULATION_OF_CELL_CYCLE		GO_REGULATION_OF_CELL_CYCLE_PROCESS	GO_CYTOSKELETON_ORGANIZATION
7277	TUBA4A	tubulin alpha 4a [Source:HGNC Symbol;Acc:HGNC:12407]	GO_CELL_CYCLE	GO_CELL_CYCLE_PROCESS	GO_MITOTIC_CELL_CYCLE	GO_REGULATION_OF_CELL_CYCLE		GO_REGULATION_OF_CELL_CYCLE_PROCESS	GO_CYTOSKELETON_ORGANIZATION
7465	WEE1	WEE1 G2 checkpoint kinase [Source:HGNC Symbol;Acc:HGNC:12761]	GO_CELL_CYCLE	GO_CELL_CYCLE_PROCESS	GO_MITOTIC_CELL_CYCLE	GO_REGULATION_OF_CELL_CYCLE		GO_REGULATION_OF_CELL_CYCLE_PROCESS	GO_CYTOSKELETON_ORGANIZATION
3303	HSPA1A	heat shock protein family A (Hsp70) member 1A [Source:HGNC Symbol;Acc:HGNC:5232]	GO_CELL_CYCLE	GO_CELL_CYCLE_PROCESS	GO_MITOTIC_CELL_CYCLE	GO_REGULATION_OF_CELL_CYCLE		GO_REGULATION_OF_CELL_CYCLE_PROCESS	GO_CYTOSKELETON_ORGANIZATION
5902	RANBP1	RAN binding protein 1 [Source:HGNC Symbol;Acc:HGNC:9847]	GO_CELL_CYCLE	GO_CELL_CYCLE_PROCESS	GO_MITOTIC_CELL_CYCLE	GO_REGULATION_OF_CELL_CYCLE		GO_REGULATION_OF_CELL_CYCLE_PROCESS	GO_CYTOSKELETON_ORGANIZATION
23113	CUL9	cullin 9 [Source:HGNC Symbol;Acc:HGNC:15982]	GO_CELL_CYCLE	GO_CELL_CYCLE_PROCESS	GO_MITOTIC_CELL_CYCLE	GO_REGULATION_OF_CELL_CYCLE		GO_REGULATION_OF_CELL_CYCLE_PROCESS	GO_CYTOSKELETON_ORGANIZATION
79598	CEP97	centrosomal protein 97 [Source:HGNC Symbol;Acc:HGNC:26244]	GO_CELL_CYCLE	GO_CELL_CYCLE_PROCESS	GO_MITOTIC_CELL_CYCLE	GO_REGULATION_OF_CELL_CYCLE		GO_REGULATION_OF_CELL_CYCLE_PROCESS	GO_CYTOSKELETON_ORGANIZATION
137886	UBXN2B	UBX domain protein 2B [Source:HGNC Symbol;Acc:HGNC:27035]	GO_CELL_CYCLE	GO_CELL_CYCLE_PROCESS	GO_MITOTIC_CELL_CYCLE	GO_REGULATION_OF_CELL_CYCLE		GO_REGULATION_OF_CELL_CYCLE_PROCESS	GO_CYTOSKELETON_ORGANIZATION
79884	MAP9	microtubule associated protein 9 [Source:HGNC Symbol;Acc:HGNC:26118]	GO_CELL_CYCLE	GO_CELL_CYCLE_PROCESS	GO_MITOTIC_CELL_CYCLE	GO_REGULATION_OF_CELL_CYCLE		GO_REGULATION_OF_CELL_CYCLE_PROCESS	GO_CYTOSKELETON_ORGANIZATION
585	BBS4	Bardet-Biedl syndrome 4 [Source:HGNC Symbol;Acc:HGNC:969]	GO_CELL_CYCLE	GO_CELL_CYCLE_PROCESS	GO_MITOTIC_CELL_CYCLE	GO_REGULATION_OF_CELL_CYCLE		GO_REGULATION_OF_CELL_CYCLE_PROCESS	GO_CYTOSKELETON_ORGANIZATION
55023	PHIP	pleckstrin homology domain interacting protein [Source:HGNC Symbol;Acc:HGNC:15673]	GO_CELL_CYCLE	GO_CELL_CYCLE_PROCESS	GO_MITOTIC_CELL_CYCLE	GO_REGULATION_OF_CELL_CYCLE		GO_REGULATION_OF_CELL_CYCLE_PROCESS	GO_CYTOSKELETON_ORGANIZATION
11113	CIT	citron rho-interacting serine/threonine kinase [Source:HGNC Symbol;Acc:HGNC:1985]	GO_CELL_CYCLE	GO_CELL_CYCLE_PROCESS	GO_MITOTIC_CELL_CYCLE	GO_REGULATION_OF_CELL_CYCLE		GO_REGULATION_OF_CELL_CYCLE_PROCESS	GO_CYTOSKELETON_ORGANIZATION
25793	FBXO7	F-box protein 7 [Source:HGNC Symbol;Acc:HGNC:13586]	GO_CELL_CYCLE	GO_CELL_CYCLE_PROCESS	GO_MITOTIC_CELL_CYCLE	GO_REGULATION_OF_CELL_CYCLE		GO_REGULATION_OF_CELL_CYCLE_PROCESS
8737	RIPK1	receptor interacting serine/threonine kinase 1 [Source:HGNC Symbol;Acc:HGNC:10019]	GO_CELL_CYCLE	GO_CELL_CYCLE_PROCESS	GO_MITOTIC_CELL_CYCLE	GO_REGULATION_OF_CELL_CYCLE		GO_REGULATION_OF_CELL_CYCLE_PROCESS
79915	ATAD5	ATPase family AAA domain containing 5 [Source:HGNC Symbol;Acc:HGNC:25752]	GO_CELL_CYCLE	GO_CELL_CYCLE_PROCESS	GO_MITOTIC_CELL_CYCLE	GO_REGULATION_OF_CELL_CYCLE		GO_REGULATION_OF_CELL_CYCLE_PROCESS
1030	CDKN2B	cyclin dependent kinase inhibitor 2B [Source:HGNC Symbol;Acc:HGNC:1788]	GO_CELL_CYCLE	GO_CELL_CYCLE_PROCESS	GO_MITOTIC_CELL_CYCLE	GO_REGULATION_OF_CELL_CYCLE		GO_REGULATION_OF_CELL_CYCLE_PROCESS
5698	PSMB9	proteasome 20S subunit beta 9 [Source:HGNC Symbol;Acc:HGNC:9546]	GO_CELL_CYCLE	GO_CELL_CYCLE_PROCESS	GO_MITOTIC_CELL_CYCLE	GO_REGULATION_OF_CELL_CYCLE		GO_REGULATION_OF_CELL_CYCLE_PROCESS
10385	BTN2A2	butyrophilin subfamily 2 member A2 [Source:HGNC Symbol;Acc:HGNC:1137]	GO_CELL_CYCLE	GO_CELL_CYCLE_PROCESS	GO_MITOTIC_CELL_CYCLE	GO_REGULATION_OF_CELL_CYCLE		GO_REGULATION_OF_CELL_CYCLE_PROCESS
7029	TFDP2	transcription factor Dp-2 [Source:HGNC Symbol;Acc:HGNC:11751]	GO_CELL_CYCLE	GO_CELL_CYCLE_PROCESS	GO_MITOTIC_CELL_CYCLE	GO_REGULATION_OF_CELL_CYCLE		GO_REGULATION_OF_CELL_CYCLE_PROCESS
7832	BTG2	BTG anti-proliferation factor 2 [Source:HGNC Symbol;Acc:HGNC:1131]	GO_CELL_CYCLE	GO_CELL_CYCLE_PROCESS	GO_MITOTIC_CELL_CYCLE	GO_REGULATION_OF_CELL_CYCLE		GO_REGULATION_OF_CELL_CYCLE_PROCESS
4193	MDM2	MDM2 proto-oncogene [Source:HGNC Symbol;Acc:HGNC:6973]	GO_CELL_CYCLE	GO_CELL_CYCLE_PROCESS	GO_MITOTIC_CELL_CYCLE	GO_REGULATION_OF_CELL_CYCLE		GO_REGULATION_OF_CELL_CYCLE_PROCESS
7027	TFDP1	transcription factor Dp-1 [Source:HGNC Symbol;Acc:HGNC:11749]	GO_CELL_CYCLE	GO_CELL_CYCLE_PROCESS	GO_MITOTIC_CELL_CYCLE	GO_REGULATION_OF_CELL_CYCLE		GO_REGULATION_OF_CELL_CYCLE_PROCESS
27085	MTBP	MDM2 binding protein [Source:HGNC Symbol;Acc:HGNC:7417]	GO_CELL_CYCLE	GO_CELL_CYCLE_PROCESS	GO_MITOTIC_CELL_CYCLE	GO_REGULATION_OF_CELL_CYCLE		GO_REGULATION_OF_CELL_CYCLE_PROCESS
9735	KNTC1	kinetochore associated 1 [Source:HGNC Symbol;Acc:HGNC:17255]	GO_CELL_CYCLE	GO_CELL_CYCLE_PROCESS	GO_MITOTIC_CELL_CYCLE	GO_REGULATION_OF_CELL_CYCLE		GO_REGULATION_OF_CELL_CYCLE_PROCESS
8655	DYNLL1	dynein light chain LC8-type 1 [Source:HGNC Symbol;Acc:HGNC:15476]	GO_CELL_CYCLE	GO_CELL_CYCLE_PROCESS	GO_MITOTIC_CELL_CYCLE	GO_REGULATION_OF_CELL_CYCLE		GO_REGULATION_OF_CELL_CYCLE_PROCESS
63967	CLSPN	claspin [Source:HGNC Symbol;Acc:HGNC:19715]	GO_CELL_CYCLE	GO_CELL_CYCLE_PROCESS	GO_MITOTIC_CELL_CYCLE	GO_REGULATION_OF_CELL_CYCLE		GO_REGULATION_OF_CELL_CYCLE_PROCESS
894	CCND2	cyclin D2 [Source:HGNC Symbol;Acc:HGNC:1583]	GO_CELL_CYCLE	GO_CELL_CYCLE_PROCESS	GO_MITOTIC_CELL_CYCLE	GO_REGULATION_OF_CELL_CYCLE		GO_REGULATION_OF_CELL_CYCLE_PROCESS
10926	DBF4	DBF4 zinc finger [Source:HGNC Symbol;Acc:HGNC:17364]	GO_CELL_CYCLE	GO_CELL_CYCLE_PROCESS	GO_MITOTIC_CELL_CYCLE	GO_REGULATION_OF_CELL_CYCLE		GO_REGULATION_OF_CELL_CYCLE_PROCESS
22897	CEP164	centrosomal protein 164 [Source:HGNC Symbol;Acc:HGNC:29182]	GO_CELL_CYCLE	GO_CELL_CYCLE_PROCESS	GO_MITOTIC_CELL_CYCLE	GO_REGULATION_OF_CELL_CYCLE		GO_REGULATION_OF_CELL_CYCLE_PROCESS
5890	RAD51B	RAD51 paralog B [Source:HGNC Symbol;Acc:HGNC:9822]	GO_CELL_CYCLE	GO_CELL_CYCLE_PROCESS	GO_MITOTIC_CELL_CYCLE	GO_REGULATION_OF_CELL_CYCLE		GO_REGULATION_OF_CELL_CYCLE_PROCESS
80184	CEP290	centrosomal protein 290 [Source:HGNC Symbol;Acc:HGNC:29021]	GO_CELL_CYCLE	GO_CELL_CYCLE_PROCESS	GO_MITOTIC_CELL_CYCLE	GO_REGULATION_OF_CELL_CYCLE		GO_REGULATION_OF_CELL_CYCLE_PROCESS
56658	TRIM39	tripartite motif containing 39 [Source:HGNC Symbol;Acc:HGNC:10065]	GO_CELL_CYCLE	GO_CELL_CYCLE_PROCESS	GO_MITOTIC_CELL_CYCLE	GO_REGULATION_OF_CELL_CYCLE		GO_REGULATION_OF_CELL_CYCLE_PROCESS
79791	FBXO31	F-box protein 31 [Source:HGNC Symbol;Acc:HGNC:16510]	GO_CELL_CYCLE	GO_CELL_CYCLE_PROCESS	GO_MITOTIC_CELL_CYCLE	GO_REGULATION_OF_CELL_CYCLE		GO_REGULATION_OF_CELL_CYCLE_PROCESS
29882	ANAPC2	anaphase promoting complex subunit 2 [Source:HGNC Symbol;Acc:HGNC:19989]	GO_CELL_CYCLE	GO_CELL_CYCLE_PROCESS	GO_MITOTIC_CELL_CYCLE	GO_REGULATION_OF_CELL_CYCLE		GO_REGULATION_OF_CELL_CYCLE_PROCESS
55198	APPL2	adaptor protein, phosphotyrosine interacting with PH domain and leucine zipper 2 [Source:HGNC Symbol;Acc:HGNC:18242]	GO_CELL_CYCLE	GO_CELL_CYCLE_PROCESS	GO_MITOTIC_CELL_CYCLE	GO_REGULATION_OF_CELL_CYCLE		GO_REGULATION_OF_CELL_CYCLE_PROCESS
60561	RINT1	RAD50 interactor 1 [Source:HGNC Symbol;Acc:HGNC:21876]	GO_CELL_CYCLE	GO_CELL_CYCLE_PROCESS	GO_MITOTIC_CELL_CYCLE	GO_REGULATION_OF_CELL_CYCLE		GO_REGULATION_OF_CELL_CYCLE_PROCESS
134353	LSM11	LSM11, U7 small nuclear RNA associated [Source:HGNC Symbol;Acc:HGNC:30860]	GO_CELL_CYCLE	GO_CELL_CYCLE_PROCESS	GO_MITOTIC_CELL_CYCLE	GO_REGULATION_OF_CELL_CYCLE		GO_REGULATION_OF_CELL_CYCLE_PROCESS
81853	TMEM14B	transmembrane protein 14B [Source:HGNC Symbol;Acc:HGNC:21384]	GO_CELL_CYCLE	GO_CELL_CYCLE_PROCESS	GO_MITOTIC_CELL_CYCLE	GO_REGULATION_OF_CELL_CYCLE		GO_REGULATION_OF_CELL_CYCLE_PROCESS
940	CD28	CD28 molecule [Source:HGNC Symbol;Acc:HGNC:1653]	GO_CELL_CYCLE	GO_CELL_CYCLE_PROCESS	GO_MITOTIC_CELL_CYCLE	GO_REGULATION_OF_CELL_CYCLE		GO_REGULATION_OF_CELL_CYCLE_PROCESS
2260	FGFR1	fibroblast growth factor receptor 1 [Source:HGNC Symbol;Acc:HGNC:3688]	GO_CELL_CYCLE	GO_CELL_CYCLE_PROCESS	GO_MITOTIC_CELL_CYCLE	GO_REGULATION_OF_CELL_CYCLE		GO_REGULATION_OF_CELL_CYCLE_PROCESS
1877	E4F1	E4F transcription factor 1 [Source:HGNC Symbol;Acc:HGNC:3121]	GO_CELL_CYCLE	GO_CELL_CYCLE_PROCESS	GO_MITOTIC_CELL_CYCLE	GO_REGULATION_OF_CELL_CYCLE		GO_REGULATION_OF_CELL_CYCLE_PROCESS
10795	ZNF268	zinc finger protein 268 [Source:HGNC Symbol;Acc:HGNC:13061]	GO_CELL_CYCLE	GO_CELL_CYCLE_PROCESS	GO_MITOTIC_CELL_CYCLE	GO_REGULATION_OF_CELL_CYCLE		GO_REGULATION_OF_CELL_CYCLE_PROCESS
9585	KIF20B	kinesin family member 20B [Source:HGNC Symbol;Acc:HGNC:7212]	GO_CELL_CYCLE	GO_CELL_CYCLE_PROCESS	GO_MITOTIC_CELL_CYCLE	GO_REGULATION_OF_CELL_CYCLE		GO_REGULATION_OF_CELL_CYCLE_PROCESS
10201	NME6	NME/NM23 nucleoside diphosphate kinase 6 [Source:HGNC Symbol;Acc:HGNC:20567]	GO_CELL_CYCLE	GO_CELL_CYCLE_PROCESS	GO_MITOTIC_CELL_CYCLE	GO_REGULATION_OF_CELL_CYCLE		GO_REGULATION_OF_CELL_CYCLE_PROCESS
146691	TOM1L2	target of myb1 like 2 membrane trafficking protein [Source:HGNC Symbol;Acc:HGNC:11984]	GO_CELL_CYCLE	GO_CELL_CYCLE_PROCESS	GO_MITOTIC_CELL_CYCLE	GO_REGULATION_OF_CELL_CYCLE		GO_REGULATION_OF_CELL_CYCLE_PROCESS
3688	ITGB1	integrin subunit beta 1 [Source:HGNC Symbol;Acc:HGNC:6153]	GO_CELL_CYCLE	GO_CELL_CYCLE_PROCESS	GO_MITOTIC_CELL_CYCLE	GO_REGULATION_OF_CELL_CYCLE			GO_CYTOSKELETON_ORGANIZATION
51053	GMNN	geminin DNA replication inhibitor [Source:HGNC Symbol;Acc:HGNC:17493]	GO_CELL_CYCLE	GO_CELL_CYCLE_PROCESS	GO_MITOTIC_CELL_CYCLE	GO_REGULATION_OF_CELL_CYCLE
1164	CKS2	CDC28 protein kinase regulatory subunit 2 [Source:HGNC Symbol;Acc:HGNC:2000]	GO_CELL_CYCLE	GO_CELL_CYCLE_PROCESS	GO_MITOTIC_CELL_CYCLE	GO_REGULATION_OF_CELL_CYCLE
245711	SPDYA	speedy/RINGO cell cycle regulator family member A [Source:HGNC Symbol;Acc:HGNC:30613]	GO_CELL_CYCLE	GO_CELL_CYCLE_PROCESS	GO_MITOTIC_CELL_CYCLE	GO_REGULATION_OF_CELL_CYCLE
55336	FBXL8	F-box and leucine rich repeat protein 8 [Source:HGNC Symbol;Acc:HGNC:17875]	GO_CELL_CYCLE	GO_CELL_CYCLE_PROCESS	GO_MITOTIC_CELL_CYCLE	GO_REGULATION_OF_CELL_CYCLE
64839	FBXL17	F-box and leucine rich repeat protein 17 [Source:HGNC Symbol;Acc:HGNC:13615]	GO_CELL_CYCLE	GO_CELL_CYCLE_PROCESS	GO_MITOTIC_CELL_CYCLE	GO_REGULATION_OF_CELL_CYCLE
1033	CDKN3	cyclin dependent kinase inhibitor 3 [Source:HGNC Symbol;Acc:HGNC:1791]	GO_CELL_CYCLE	GO_CELL_CYCLE_PROCESS	GO_MITOTIC_CELL_CYCLE	GO_REGULATION_OF_CELL_CYCLE
5128	CDK17	cyclin dependent kinase 17 [Source:HGNC Symbol;Acc:HGNC:8750]	GO_CELL_CYCLE	GO_CELL_CYCLE_PROCESS	GO_MITOTIC_CELL_CYCLE	GO_REGULATION_OF_CELL_CYCLE
5883	RAD9A	RAD9 checkpoint clamp component A [Source:HGNC Symbol;Acc:HGNC:9827]	GO_CELL_CYCLE	GO_CELL_CYCLE_PROCESS	GO_MITOTIC_CELL_CYCLE	GO_REGULATION_OF_CELL_CYCLE
64848	YTHDC2	YTH domain containing 2 [Source:HGNC Symbol;Acc:HGNC:24721]	GO_CELL_CYCLE	GO_CELL_CYCLE_PROCESS	GO_MITOTIC_CELL_CYCLE	GO_REGULATION_OF_CELL_CYCLE
387103	CENPW	centromere protein W [Source:HGNC Symbol;Acc:HGNC:21488]	GO_CELL_CYCLE	GO_CELL_CYCLE_PROCESS	GO_MITOTIC_CELL_CYCLE		GO_CHROMOSOME_ORGANIZATION		GO_CYTOSKELETON_ORGANIZATION
27175	TUBG2	tubulin gamma 2 [Source:HGNC Symbol;Acc:HGNC:12419]	GO_CELL_CYCLE	GO_CELL_CYCLE_PROCESS	GO_MITOTIC_CELL_CYCLE		GO_CHROMOSOME_ORGANIZATION		GO_CYTOSKELETON_ORGANIZATION
83540	NUF2	NUF2 component of NDC80 kinetochore complex [Source:HGNC Symbol;Acc:HGNC:14621]	GO_CELL_CYCLE	GO_CELL_CYCLE_PROCESS	GO_MITOTIC_CELL_CYCLE		GO_CHROMOSOME_ORGANIZATION		GO_CYTOSKELETON_ORGANIZATION
7273	TTN	titin [Source:HGNC Symbol;Acc:HGNC:12403]	GO_CELL_CYCLE	GO_CELL_CYCLE_PROCESS	GO_MITOTIC_CELL_CYCLE		GO_CHROMOSOME_ORGANIZATION		GO_CYTOSKELETON_ORGANIZATION
79831	KDM8	lysine demethylase 8 [Source:HGNC Symbol;Acc:HGNC:25840]	GO_CELL_CYCLE	GO_CELL_CYCLE_PROCESS	GO_MITOTIC_CELL_CYCLE		GO_CHROMOSOME_ORGANIZATION
4171	MCM2	minichromosome maintenance complex component 2 [Source:HGNC Symbol;Acc:HGNC:6944]	GO_CELL_CYCLE	GO_CELL_CYCLE_PROCESS	GO_MITOTIC_CELL_CYCLE		GO_CHROMOSOME_ORGANIZATION
4176	MCM7	minichromosome maintenance complex component 7 [Source:HGNC Symbol;Acc:HGNC:6950]	GO_CELL_CYCLE	GO_CELL_CYCLE_PROCESS	GO_MITOTIC_CELL_CYCLE		GO_CHROMOSOME_ORGANIZATION
4173	MCM4	minichromosome maintenance complex component 4 [Source:HGNC Symbol;Acc:HGNC:6947]	GO_CELL_CYCLE	GO_CELL_CYCLE_PROCESS	GO_MITOTIC_CELL_CYCLE		GO_CHROMOSOME_ORGANIZATION
4172	MCM3	minichromosome maintenance complex component 3 [Source:HGNC Symbol;Acc:HGNC:6945]	GO_CELL_CYCLE	GO_CELL_CYCLE_PROCESS	GO_MITOTIC_CELL_CYCLE		GO_CHROMOSOME_ORGANIZATION
4678	NASP	nuclear autoantigenic sperm protein [Source:HGNC Symbol;Acc:HGNC:7644]	GO_CELL_CYCLE	GO_CELL_CYCLE_PROCESS	GO_MITOTIC_CELL_CYCLE		GO_CHROMOSOME_ORGANIZATION
91782	CHMP7	charged multivesicular body protein 7 [Source:HGNC Symbol;Acc:HGNC:28439]	GO_CELL_CYCLE	GO_CELL_CYCLE_PROCESS	GO_MITOTIC_CELL_CYCLE		GO_CHROMOSOME_ORGANIZATION
54892	NCAPG2	non-SMC condensin II complex subunit G2 [Source:HGNC Symbol;Acc:HGNC:21904]	GO_CELL_CYCLE	GO_CELL_CYCLE_PROCESS	GO_MITOTIC_CELL_CYCLE		GO_CHROMOSOME_ORGANIZATION
29781	NCAPH2	non-SMC condensin II complex subunit H2 [Source:HGNC Symbol;Acc:HGNC:25071]	GO_CELL_CYCLE	GO_CELL_CYCLE_PROCESS	GO_MITOTIC_CELL_CYCLE		GO_CHROMOSOME_ORGANIZATION
79075	DSCC1	DNA replication and sister chromatid cohesion 1 [Source:HGNC Symbol;Acc:HGNC:24453]	GO_CELL_CYCLE	GO_CELL_CYCLE_PROCESS	GO_MITOTIC_CELL_CYCLE		GO_CHROMOSOME_ORGANIZATION
23397	NCAPH	non-SMC condensin I complex subunit H [Source:HGNC Symbol;Acc:HGNC:1112]	GO_CELL_CYCLE	GO_CELL_CYCLE_PROCESS	GO_MITOTIC_CELL_CYCLE		GO_CHROMOSOME_ORGANIZATION
64105	CENPK	centromere protein K [Source:HGNC Symbol;Acc:HGNC:29479]	GO_CELL_CYCLE	GO_CELL_CYCLE_PROCESS	GO_MITOTIC_CELL_CYCLE		GO_CHROMOSOME_ORGANIZATION
10051	SMC4	structural maintenance of chromosomes 4 [Source:HGNC Symbol;Acc:HGNC:14013]	GO_CELL_CYCLE	GO_CELL_CYCLE_PROCESS	GO_MITOTIC_CELL_CYCLE		GO_CHROMOSOME_ORGANIZATION
10592	SMC2	structural maintenance of chromosomes 2 [Source:HGNC Symbol;Acc:HGNC:14011]	GO_CELL_CYCLE	GO_CELL_CYCLE_PROCESS	GO_MITOTIC_CELL_CYCLE		GO_CHROMOSOME_ORGANIZATION
4659	PPP1R12A	protein phosphatase 1 regulatory subunit 12A [Source:HGNC Symbol;Acc:HGNC:7618]	GO_CELL_CYCLE	GO_CELL_CYCLE_PROCESS	GO_MITOTIC_CELL_CYCLE				GO_CYTOSKELETON_ORGANIZATION
26586	CKAP2	cytoskeleton associated protein 2 [Source:HGNC Symbol;Acc:HGNC:1990]	GO_CELL_CYCLE	GO_CELL_CYCLE_PROCESS	GO_MITOTIC_CELL_CYCLE				GO_CYTOSKELETON_ORGANIZATION
23116	TOGARAM1	TOG array regulator of axonemal microtubules 1 [Source:HGNC Symbol;Acc:HGNC:19959]	GO_CELL_CYCLE	GO_CELL_CYCLE_PROCESS	GO_MITOTIC_CELL_CYCLE				GO_CYTOSKELETON_ORGANIZATION
288	ANK3	ankyrin 3 [Source:HGNC Symbol;Acc:HGNC:494]	GO_CELL_CYCLE	GO_CELL_CYCLE_PROCESS	GO_MITOTIC_CELL_CYCLE				GO_CYTOSKELETON_ORGANIZATION
27229	TUBGCP4	tubulin gamma complex associated protein 4 [Source:HGNC Symbol;Acc:HGNC:16691]	GO_CELL_CYCLE	GO_CELL_CYCLE_PROCESS	GO_MITOTIC_CELL_CYCLE				GO_CYTOSKELETON_ORGANIZATION
10252	SPRY1	sprouty RTK signaling antagonist 1 [Source:HGNC Symbol;Acc:HGNC:11269]	GO_CELL_CYCLE	GO_CELL_CYCLE_PROCESS	GO_MITOTIC_CELL_CYCLE				GO_CYTOSKELETON_ORGANIZATION
284403	WDR62	WD repeat domain 62 [Source:HGNC Symbol;Acc:HGNC:24502]	GO_CELL_CYCLE	GO_CELL_CYCLE_PROCESS	GO_MITOTIC_CELL_CYCLE				GO_CYTOSKELETON_ORGANIZATION
51175	TUBE1	tubulin epsilon 1 [Source:HGNC Symbol;Acc:HGNC:20775]	GO_CELL_CYCLE	GO_CELL_CYCLE_PROCESS	GO_MITOTIC_CELL_CYCLE				GO_CYTOSKELETON_ORGANIZATION
25777	SUN2	Sad1 and UNC84 domain containing 2 [Source:HGNC Symbol;Acc:HGNC:14210]	GO_CELL_CYCLE	GO_CELL_CYCLE_PROCESS	GO_MITOTIC_CELL_CYCLE				GO_CYTOSKELETON_ORGANIZATION
4628	MYH10	myosin heavy chain 10 [Source:HGNC Symbol;Acc:HGNC:7568]	GO_CELL_CYCLE	GO_CELL_CYCLE_PROCESS	GO_MITOTIC_CELL_CYCLE				GO_CYTOSKELETON_ORGANIZATION
4999	ORC2	origin recognition complex subunit 2 [Source:HGNC Symbol;Acc:HGNC:8488]	GO_CELL_CYCLE	GO_CELL_CYCLE_PROCESS	GO_MITOTIC_CELL_CYCLE
4863	NPAT	nuclear protein, coactivator of histone transcription [Source:HGNC Symbol;Acc:HGNC:7896]	GO_CELL_CYCLE	GO_CELL_CYCLE_PROCESS	GO_MITOTIC_CELL_CYCLE
27338	UBE2S	ubiquitin conjugating enzyme E2 S [Source:HGNC Symbol;Acc:HGNC:17895]	GO_CELL_CYCLE	GO_CELL_CYCLE_PROCESS	GO_MITOTIC_CELL_CYCLE
5001	ORC5	origin recognition complex subunit 5 [Source:HGNC Symbol;Acc:HGNC:8491]	GO_CELL_CYCLE	GO_CELL_CYCLE_PROCESS	GO_MITOTIC_CELL_CYCLE
57695	USP37	ubiquitin specific peptidase 37 [Source:HGNC Symbol;Acc:HGNC:20063]	GO_CELL_CYCLE	GO_CELL_CYCLE_PROCESS	GO_MITOTIC_CELL_CYCLE
2935	GSPT1	G1 to S phase transition 1 [Source:HGNC Symbol;Acc:HGNC:4621]	GO_CELL_CYCLE	GO_CELL_CYCLE_PROCESS	GO_MITOTIC_CELL_CYCLE
22822	PHLDA1	pleckstrin homology like domain family A member 1 [Source:HGNC Symbol;Acc:HGNC:8933]	GO_CELL_CYCLE	GO_CELL_CYCLE_PROCESS	GO_MITOTIC_CELL_CYCLE
11178	LZTS1	leucine zipper tumor suppressor 1 [Source:HGNC Symbol;Acc:HGNC:13861]	GO_CELL_CYCLE	GO_CELL_CYCLE_PROCESS	GO_MITOTIC_CELL_CYCLE
51400	PPME1	protein phosphatase methylesterase 1 [Source:HGNC Symbol;Acc:HGNC:30178]	GO_CELL_CYCLE	GO_CELL_CYCLE_PROCESS	GO_MITOTIC_CELL_CYCLE
9150	CTDP1	CTD phosphatase subunit 1 [Source:HGNC Symbol;Acc:HGNC:2498]	GO_CELL_CYCLE	GO_CELL_CYCLE_PROCESS	GO_MITOTIC_CELL_CYCLE
25799	ZNF324	zinc finger protein 324 [Source:HGNC Symbol;Acc:HGNC:14096]	GO_CELL_CYCLE	GO_CELL_CYCLE_PROCESS	GO_MITOTIC_CELL_CYCLE
3978	LIG1	DNA ligase 1 [Source:HGNC Symbol;Acc:HGNC:6598]	GO_CELL_CYCLE	GO_CELL_CYCLE_PROCESS	GO_MITOTIC_CELL_CYCLE
4603	MYBL1	MYB proto-oncogene like 1 [Source:HGNC Symbol;Acc:HGNC:7547]	GO_CELL_CYCLE	GO_CELL_CYCLE_PROCESS	GO_MITOTIC_CELL_CYCLE
129531	MITD1	microtubule interacting and trafficking domain containing 1 [Source:HGNC Symbol;Acc:HGNC:25207]	GO_CELL_CYCLE	GO_CELL_CYCLE_PROCESS	GO_MITOTIC_CELL_CYCLE
8850	KAT2B	lysine acetyltransferase 2B [Source:HGNC Symbol;Acc:HGNC:8638]	GO_CELL_CYCLE	GO_CELL_CYCLE_PROCESS		GO_REGULATION_OF_CELL_CYCLE	GO_CHROMOSOME_ORGANIZATION	GO_REGULATION_OF_CELL_CYCLE_PROCESS	GO_CYTOSKELETON_ORGANIZATION
201163	FLCN	folliculin [Source:HGNC Symbol;Acc:HGNC:27310]	GO_CELL_CYCLE	GO_CELL_CYCLE_PROCESS		GO_REGULATION_OF_CELL_CYCLE	GO_CHROMOSOME_ORGANIZATION	GO_REGULATION_OF_CELL_CYCLE_PROCESS
1663	DDX11	DEAD/H-box helicase 11 [Source:HGNC Symbol;Acc:HGNC:2736]	GO_CELL_CYCLE	GO_CELL_CYCLE_PROCESS		GO_REGULATION_OF_CELL_CYCLE	GO_CHROMOSOME_ORGANIZATION	GO_REGULATION_OF_CELL_CYCLE_PROCESS
322	APBB1	amyloid beta precursor protein binding family B member 1 [Source:HGNC Symbol;Acc:HGNC:581]	GO_CELL_CYCLE	GO_CELL_CYCLE_PROCESS		GO_REGULATION_OF_CELL_CYCLE	GO_CHROMOSOME_ORGANIZATION
811	CALR	calreticulin [Source:HGNC Symbol;Acc:HGNC:1455]	GO_CELL_CYCLE	GO_CELL_CYCLE_PROCESS		GO_REGULATION_OF_CELL_CYCLE		GO_REGULATION_OF_CELL_CYCLE_PROCESS	GO_CYTOSKELETON_ORGANIZATION
56890	MDM1	Mdm1 nuclear protein [Source:HGNC Symbol;Acc:HGNC:29917]	GO_CELL_CYCLE	GO_CELL_CYCLE_PROCESS		GO_REGULATION_OF_CELL_CYCLE		GO_REGULATION_OF_CELL_CYCLE_PROCESS	GO_CYTOSKELETON_ORGANIZATION
91147	TMEM67	transmembrane protein 67 [Source:HGNC Symbol;Acc:HGNC:28396]	GO_CELL_CYCLE	GO_CELL_CYCLE_PROCESS		GO_REGULATION_OF_CELL_CYCLE		GO_REGULATION_OF_CELL_CYCLE_PROCESS	GO_CYTOSKELETON_ORGANIZATION
153241	CEP120	centrosomal protein 120 [Source:HGNC Symbol;Acc:HGNC:26690]	GO_CELL_CYCLE	GO_CELL_CYCLE_PROCESS		GO_REGULATION_OF_CELL_CYCLE		GO_REGULATION_OF_CELL_CYCLE_PROCESS	GO_CYTOSKELETON_ORGANIZATION
85459	CEP295	centrosomal protein 295 [Source:HGNC Symbol;Acc:HGNC:29366]	GO_CELL_CYCLE	GO_CELL_CYCLE_PROCESS		GO_REGULATION_OF_CELL_CYCLE		GO_REGULATION_OF_CELL_CYCLE_PROCESS	GO_CYTOSKELETON_ORGANIZATION
26973	CHORDC1	cysteine and histidine rich domain containing 1 [Source:HGNC Symbol;Acc:HGNC:14525]	GO_CELL_CYCLE	GO_CELL_CYCLE_PROCESS		GO_REGULATION_OF_CELL_CYCLE		GO_REGULATION_OF_CELL_CYCLE_PROCESS	GO_CYTOSKELETON_ORGANIZATION
80179	MYO19	myosin XIX [Source:HGNC Symbol;Acc:HGNC:26234]	GO_CELL_CYCLE	GO_CELL_CYCLE_PROCESS		GO_REGULATION_OF_CELL_CYCLE		GO_REGULATION_OF_CELL_CYCLE_PROCESS	GO_CYTOSKELETON_ORGANIZATION
7564	ZNF16	zinc finger protein 16 [Source:HGNC Symbol;Acc:HGNC:12947]	GO_CELL_CYCLE	GO_CELL_CYCLE_PROCESS		GO_REGULATION_OF_CELL_CYCLE		GO_REGULATION_OF_CELL_CYCLE_PROCESS
81610	FAM83D	family with sequence similarity 83 member D [Source:HGNC Symbol;Acc:HGNC:16122]	GO_CELL_CYCLE	GO_CELL_CYCLE_PROCESS		GO_REGULATION_OF_CELL_CYCLE		GO_REGULATION_OF_CELL_CYCLE_PROCESS
252983	STXBP4	syntaxin binding protein 4 [Source:HGNC Symbol;Acc:HGNC:19694]	GO_CELL_CYCLE	GO_CELL_CYCLE_PROCESS		GO_REGULATION_OF_CELL_CYCLE		GO_REGULATION_OF_CELL_CYCLE_PROCESS
3135	HLA-G	major histocompatibility complex, class I, G [Source:HGNC Symbol;Acc:HGNC:4964]	GO_CELL_CYCLE	GO_CELL_CYCLE_PROCESS		GO_REGULATION_OF_CELL_CYCLE		GO_REGULATION_OF_CELL_CYCLE_PROCESS
643	CXCR5	C-X-C motif chemokine receptor 5 [Source:HGNC Symbol;Acc:HGNC:1060]	GO_CELL_CYCLE	GO_CELL_CYCLE_PROCESS		GO_REGULATION_OF_CELL_CYCLE		GO_REGULATION_OF_CELL_CYCLE_PROCESS
5526	PPP2R5B	protein phosphatase 2 regulatory subunit B'beta [Source:HGNC Symbol;Acc:HGNC:9310]	GO_CELL_CYCLE	GO_CELL_CYCLE_PROCESS		GO_REGULATION_OF_CELL_CYCLE		GO_REGULATION_OF_CELL_CYCLE_PROCESS
10869	USP19	ubiquitin specific peptidase 19 [Source:HGNC Symbol;Acc:HGNC:12617]	GO_CELL_CYCLE	GO_CELL_CYCLE_PROCESS		GO_REGULATION_OF_CELL_CYCLE		GO_REGULATION_OF_CELL_CYCLE_PROCESS
55958	KLHL9	kelch like family member 9 [Source:HGNC Symbol;Acc:HGNC:18732]	GO_CELL_CYCLE	GO_CELL_CYCLE_PROCESS		GO_REGULATION_OF_CELL_CYCLE		GO_REGULATION_OF_CELL_CYCLE_PROCESS
25909	AHCTF1	AT-hook containing transcription factor 1 [Source:HGNC Symbol;Acc:HGNC:24618]	GO_CELL_CYCLE	GO_CELL_CYCLE_PROCESS		GO_REGULATION_OF_CELL_CYCLE		GO_REGULATION_OF_CELL_CYCLE_PROCESS
389643	NUGGC	nuclear GTPase, germinal center associated [Source:HGNC Symbol;Acc:HGNC:33550]	GO_CELL_CYCLE	GO_CELL_CYCLE_PROCESS		GO_REGULATION_OF_CELL_CYCLE		GO_REGULATION_OF_CELL_CYCLE_PROCESS
9727	RAB11FIP3	RAB11 family interacting protein 3 [Source:HGNC Symbol;Acc:HGNC:17224]	GO_CELL_CYCLE	GO_CELL_CYCLE_PROCESS		GO_REGULATION_OF_CELL_CYCLE		GO_REGULATION_OF_CELL_CYCLE_PROCESS
63979	FIGNL1	fidgetin like 1 [Source:HGNC Symbol;Acc:HGNC:13286]	GO_CELL_CYCLE	GO_CELL_CYCLE_PROCESS		GO_REGULATION_OF_CELL_CYCLE			GO_CYTOSKELETON_ORGANIZATION
259266	ASPM	assembly factor for spindle microtubules [Source:HGNC Symbol;Acc:HGNC:19048]	GO_CELL_CYCLE	GO_CELL_CYCLE_PROCESS		GO_REGULATION_OF_CELL_CYCLE			GO_CYTOSKELETON_ORGANIZATION
3458	IFNG	interferon gamma [Source:HGNC Symbol;Acc:HGNC:5438]	GO_CELL_CYCLE	GO_CELL_CYCLE_PROCESS		GO_REGULATION_OF_CELL_CYCLE
4291	MLF1	myeloid leukemia factor 1 [Source:HGNC Symbol;Acc:HGNC:7125]	GO_CELL_CYCLE	GO_CELL_CYCLE_PROCESS		GO_REGULATION_OF_CELL_CYCLE
1649	DDIT3	DNA damage inducible transcript 3 [Source:HGNC Symbol;Acc:HGNC:2726]	GO_CELL_CYCLE	GO_CELL_CYCLE_PROCESS		GO_REGULATION_OF_CELL_CYCLE
580	BARD1	BRCA1 associated RING domain 1 [Source:HGNC Symbol;Acc:HGNC:952]	GO_CELL_CYCLE	GO_CELL_CYCLE_PROCESS		GO_REGULATION_OF_CELL_CYCLE
23645	PPP1R15A	protein phosphatase 1 regulatory subunit 15A [Source:HGNC Symbol;Acc:HGNC:14375]	GO_CELL_CYCLE	GO_CELL_CYCLE_PROCESS		GO_REGULATION_OF_CELL_CYCLE
5608	MAP2K6	mitogen-activated protein kinase kinase 6 [Source:HGNC Symbol;Acc:HGNC:6846]	GO_CELL_CYCLE	GO_CELL_CYCLE_PROCESS		GO_REGULATION_OF_CELL_CYCLE
27352	SGSM3	small G protein signaling modulator 3 [Source:HGNC Symbol;Acc:HGNC:25228]	GO_CELL_CYCLE	GO_CELL_CYCLE_PROCESS		GO_REGULATION_OF_CELL_CYCLE
166793	ZBTB49	zinc finger and BTB domain containing 49 [Source:HGNC Symbol;Acc:HGNC:19883]	GO_CELL_CYCLE	GO_CELL_CYCLE_PROCESS		GO_REGULATION_OF_CELL_CYCLE
157570	ESCO2	establishment of sister chromatid cohesion N-acetyltransferase 2 [Source:HGNC Symbol;Acc:HGNC:27230]	GO_CELL_CYCLE	GO_CELL_CYCLE_PROCESS			GO_CHROMOSOME_ORGANIZATION
57697	FANCM	FA complementation group M [Source:HGNC Symbol;Acc:HGNC:23168]	GO_CELL_CYCLE	GO_CELL_CYCLE_PROCESS			GO_CHROMOSOME_ORGANIZATION
27030	MLH3	mutL homolog 3 [Source:HGNC Symbol;Acc:HGNC:7128]	GO_CELL_CYCLE	GO_CELL_CYCLE_PROCESS			GO_CHROMOSOME_ORGANIZATION
56158	TEX12	testis expressed 12 [Source:HGNC Symbol;Acc:HGNC:11734]	GO_CELL_CYCLE	GO_CELL_CYCLE_PROCESS			GO_CHROMOSOME_ORGANIZATION
57082	KNL1	kinetochore scaffold 1 [Source:HGNC Symbol;Acc:HGNC:24054]	GO_CELL_CYCLE	GO_CELL_CYCLE_PROCESS			GO_CHROMOSOME_ORGANIZATION
10388	SYCP2	synaptonemal complex protein 2 [Source:HGNC Symbol;Acc:HGNC:11490]	GO_CELL_CYCLE	GO_CELL_CYCLE_PROCESS			GO_CHROMOSOME_ORGANIZATION
100130958	SYCE1L	synaptonemal complex central element protein 1 like [Source:HGNC Symbol;Acc:HGNC:37236]	GO_CELL_CYCLE	GO_CELL_CYCLE_PROCESS			GO_CHROMOSOME_ORGANIZATION
84612	PARD6B	par-6 family cell polarity regulator beta [Source:HGNC Symbol;Acc:HGNC:16245]	GO_CELL_CYCLE	GO_CELL_CYCLE_PROCESS					GO_CYTOSKELETON_ORGANIZATION
117178	SSX2IP	SSX family member 2 interacting protein [Source:HGNC Symbol;Acc:HGNC:16509]	GO_CELL_CYCLE	GO_CELL_CYCLE_PROCESS					GO_CYTOSKELETON_ORGANIZATION
6566	SLC16A1	solute carrier family 16 member 1 [Source:HGNC Symbol;Acc:HGNC:10922]	GO_CELL_CYCLE	GO_CELL_CYCLE_PROCESS					GO_CYTOSKELETON_ORGANIZATION
25914	RTTN	rotatin [Source:HGNC Symbol;Acc:HGNC:18654]	GO_CELL_CYCLE	GO_CELL_CYCLE_PROCESS					GO_CYTOSKELETON_ORGANIZATION
23015	GOLGA8A	golgin A8 family member A [Source:HGNC Symbol;Acc:HGNC:31972]	GO_CELL_CYCLE	GO_CELL_CYCLE_PROCESS					GO_CYTOSKELETON_ORGANIZATION
84552	PARD6G	par-6 family cell polarity regulator gamma [Source:HGNC Symbol;Acc:HGNC:16076]	GO_CELL_CYCLE	GO_CELL_CYCLE_PROCESS					GO_CYTOSKELETON_ORGANIZATION
2175	FANCA	FA complementation group A [Source:HGNC Symbol;Acc:HGNC:3582]	GO_CELL_CYCLE	GO_CELL_CYCLE_PROCESS
1594	CYP27B1	cytochrome P450 family 27 subfamily B member 1 [Source:HGNC Symbol;Acc:HGNC:2606]	GO_CELL_CYCLE	GO_CELL_CYCLE_PROCESS
124817	CNTD1	cyclin N-terminal domain containing 1 [Source:HGNC Symbol;Acc:HGNC:26847]	GO_CELL_CYCLE	GO_CELL_CYCLE_PROCESS
7124	TNF	tumor necrosis factor [Source:HGNC Symbol;Acc:HGNC:11892]	GO_CELL_CYCLE		GO_MITOTIC_CELL_CYCLE	GO_REGULATION_OF_CELL_CYCLE			GO_CYTOSKELETON_ORGANIZATION
150094	SIK1	salt inducible kinase 1 [Source:HGNC Symbol;Acc:HGNC:11142]	GO_CELL_CYCLE		GO_MITOTIC_CELL_CYCLE	GO_REGULATION_OF_CELL_CYCLE
7976	FZD3	frizzled class receptor 3 [Source:HGNC Symbol;Acc:HGNC:4041]	GO_CELL_CYCLE		GO_MITOTIC_CELL_CYCLE	GO_REGULATION_OF_CELL_CYCLE
51174	TUBD1	tubulin delta 1 [Source:HGNC Symbol;Acc:HGNC:16811]	GO_CELL_CYCLE		GO_MITOTIC_CELL_CYCLE				GO_CYTOSKELETON_ORGANIZATION
55872	PBK	PDZ binding kinase [Source:HGNC Symbol;Acc:HGNC:18282]	GO_CELL_CYCLE		GO_MITOTIC_CELL_CYCLE
11169	WDHD1	WD repeat and HMG-box DNA binding protein 1 [Source:HGNC Symbol;Acc:HGNC:23170]	GO_CELL_CYCLE		GO_MITOTIC_CELL_CYCLE
2625	GATA3	GATA binding protein 3 [Source:HGNC Symbol;Acc:HGNC:4172]	GO_CELL_CYCLE			GO_REGULATION_OF_CELL_CYCLE	GO_CHROMOSOME_ORGANIZATION
3014	H2AX	H2A.X variant histone [Source:HGNC Symbol;Acc:HGNC:4739]	GO_CELL_CYCLE			GO_REGULATION_OF_CELL_CYCLE	GO_CHROMOSOME_ORGANIZATION
64061	TSPYL2	TSPY like 2 [Source:HGNC Symbol;Acc:HGNC:24358]	GO_CELL_CYCLE			GO_REGULATION_OF_CELL_CYCLE	GO_CHROMOSOME_ORGANIZATION
29950	SERTAD1	SERTA domain containing 1 [Source:HGNC Symbol;Acc:HGNC:17932]	GO_CELL_CYCLE			GO_REGULATION_OF_CELL_CYCLE	GO_CHROMOSOME_ORGANIZATION
22954	TRIM32	tripartite motif containing 32 [Source:HGNC Symbol;Acc:HGNC:16380]	GO_CELL_CYCLE			GO_REGULATION_OF_CELL_CYCLE			GO_CYTOSKELETON_ORGANIZATION
6494	SIPA1	signal-induced proliferation-associated 1 [Source:HGNC Symbol;Acc:HGNC:10885]	GO_CELL_CYCLE			GO_REGULATION_OF_CELL_CYCLE			GO_CYTOSKELETON_ORGANIZATION
3725	JUN	Jun proto-oncogene, AP-1 transcription factor subunit [Source:HGNC Symbol;Acc:HGNC:6204]	GO_CELL_CYCLE			GO_REGULATION_OF_CELL_CYCLE
8013	NR4A3	nuclear receptor subfamily 4 group A member 3 [Source:HGNC Symbol;Acc:HGNC:7982]	GO_CELL_CYCLE			GO_REGULATION_OF_CELL_CYCLE
10370	CITED2	Cbp/p300 interacting transactivator with Glu/Asp rich carboxy-terminal domain 2 [Source:HGNC Symbol;Acc:HGNC:1987]	GO_CELL_CYCLE			GO_REGULATION_OF_CELL_CYCLE
7158	TP53BP1	tumor protein p53 binding protein 1 [Source:HGNC Symbol;Acc:HGNC:11999]	GO_CELL_CYCLE			GO_REGULATION_OF_CELL_CYCLE
9984	THOC1	THO complex 1 [Source:HGNC Symbol;Acc:HGNC:19070]	GO_CELL_CYCLE			GO_REGULATION_OF_CELL_CYCLE
2323	FLT3LG	fms related receptor tyrosine kinase 3 ligand [Source:HGNC Symbol;Acc:HGNC:3766]	GO_CELL_CYCLE			GO_REGULATION_OF_CELL_CYCLE
3312	HSPA8	heat shock protein family A (Hsp70) member 8 [Source:HGNC Symbol;Acc:HGNC:5241]	GO_CELL_CYCLE			GO_REGULATION_OF_CELL_CYCLE
10614	HEXIM1	HEXIM P-TEFb complex subunit 1 [Source:HGNC Symbol;Acc:HGNC:24953]	GO_CELL_CYCLE			GO_REGULATION_OF_CELL_CYCLE
23368	PPP1R13B	protein phosphatase 1 regulatory subunit 13B [Source:HGNC Symbol;Acc:HGNC:14950]	GO_CELL_CYCLE			GO_REGULATION_OF_CELL_CYCLE
54465	ETAA1	ETAA1 activator of ATR kinase [Source:HGNC Symbol;Acc:HGNC:24648]	GO_CELL_CYCLE			GO_REGULATION_OF_CELL_CYCLE
10912	GADD45G	growth arrest and DNA damage inducible gamma [Source:HGNC Symbol;Acc:HGNC:4097]	GO_CELL_CYCLE			GO_REGULATION_OF_CELL_CYCLE
4616	GADD45B	growth arrest and DNA damage inducible beta [Source:HGNC Symbol;Acc:HGNC:4096]	GO_CELL_CYCLE			GO_REGULATION_OF_CELL_CYCLE
51191	HERC5	HECT and RLD domain containing E3 ubiquitin protein ligase 5 [Source:HGNC Symbol;Acc:HGNC:24368]	GO_CELL_CYCLE			GO_REGULATION_OF_CELL_CYCLE
4600	MX2	MX dynamin like GTPase 2 [Source:HGNC Symbol;Acc:HGNC:7533]	GO_CELL_CYCLE			GO_REGULATION_OF_CELL_CYCLE
55450	CAMK2N1	calcium/calmodulin dependent protein kinase II inhibitor 1 [Source:HGNC Symbol;Acc:HGNC:24190]	GO_CELL_CYCLE			GO_REGULATION_OF_CELL_CYCLE
81544	GDPD5	glycerophosphodiester phosphodiesterase domain containing 5 [Source:HGNC Symbol;Acc:HGNC:28804]	GO_CELL_CYCLE			GO_REGULATION_OF_CELL_CYCLE
3248	HPGD	15-hydroxyprostaglandin dehydrogenase [Source:HGNC Symbol;Acc:HGNC:5154]	GO_CELL_CYCLE			GO_REGULATION_OF_CELL_CYCLE
2869	GRK5	G protein-coupled receptor kinase 5 [Source:HGNC Symbol;Acc:HGNC:4544]	GO_CELL_CYCLE			GO_REGULATION_OF_CELL_CYCLE
11162	NUDT6	nudix hydrolase 6 [Source:HGNC Symbol;Acc:HGNC:8053]	GO_CELL_CYCLE			GO_REGULATION_OF_CELL_CYCLE
91750	LIN52	lin-52 DREAM MuvB core complex component [Source:HGNC Symbol;Acc:HGNC:19856]	GO_CELL_CYCLE			GO_REGULATION_OF_CELL_CYCLE
55183	RIF1	replication timing regulatory factor 1 [Source:HGNC Symbol;Acc:HGNC:23207]	GO_CELL_CYCLE				GO_CHROMOSOME_ORGANIZATION
63922	CHTF18	chromosome transmission fidelity factor 18 [Source:HGNC Symbol;Acc:HGNC:18435]	GO_CELL_CYCLE				GO_CHROMOSOME_ORGANIZATION
8208	CHAF1B	chromatin assembly factor 1 subunit B [Source:HGNC Symbol;Acc:HGNC:1911]	GO_CELL_CYCLE				GO_CHROMOSOME_ORGANIZATION
9937	DCLRE1A	DNA cross-link repair 1A [Source:HGNC Symbol;Acc:HGNC:17660]	GO_CELL_CYCLE				GO_CHROMOSOME_ORGANIZATION
10298	PAK4	p21 (RAC1) activated kinase 4 [Source:HGNC Symbol;Acc:HGNC:16059]	GO_CELL_CYCLE						GO_CYTOSKELETON_ORGANIZATION
57553	MICAL3	microtubule associated monooxygenase, calponin and LIM domain containing 3 [Source:HGNC Symbol;Acc:HGNC:24694]	GO_CELL_CYCLE						GO_CYTOSKELETON_ORGANIZATION
5292	PIM1	Pim-1 proto-oncogene, serine/threonine kinase [Source:HGNC Symbol;Acc:HGNC:8986]	GO_CELL_CYCLE
55615	PRR5	proline rich 5 [Source:HGNC Symbol;Acc:HGNC:31682]	GO_CELL_CYCLE
164684	WBP2NL	WBP2 N-terminal like [Source:HGNC Symbol;Acc:HGNC:28389]	GO_CELL_CYCLE
147040	KCTD11	potassium channel tetramerization domain containing 11 [Source:HGNC Symbol;Acc:HGNC:21302]	GO_CELL_CYCLE
57531	HACE1	HECT domain and ankyrin repeat containing E3 ubiquitin protein ligase 1 [Source:HGNC Symbol;Acc:HGNC:21033]	GO_CELL_CYCLE
9724	UTP14C	UTP14C small subunit processome component [Source:HGNC Symbol;Acc:HGNC:20321]	GO_CELL_CYCLE
9988	DMTF1	cyclin D binding myb like transcription factor 1 [Source:HGNC Symbol;Acc:HGNC:14603]	GO_CELL_CYCLE
4089	SMAD4	SMAD family member 4 [Source:HGNC Symbol;Acc:HGNC:6770]					GO_CHROMOSOME_ORGANIZATION		GO_CYTOSKELETON_ORGANIZATION
54014	BRWD1	bromodomain and WD repeat domain containing 1 [Source:HGNC Symbol;Acc:HGNC:12760]					GO_CHROMOSOME_ORGANIZATION		GO_CYTOSKELETON_ORGANIZATION
170506	DHX36	DEAH-box helicase 36 [Source:HGNC Symbol;Acc:HGNC:14410]					GO_CHROMOSOME_ORGANIZATION
50943	FOXP3	forkhead box P3 [Source:HGNC Symbol;Acc:HGNC:6106]					GO_CHROMOSOME_ORGANIZATION
55170	PRMT6	protein arginine methyltransferase 6 [Source:HGNC Symbol;Acc:HGNC:18241]					GO_CHROMOSOME_ORGANIZATION
3148	HMGB2	high mobility group box 2 [Source:HGNC Symbol;Acc:HGNC:5000]					GO_CHROMOSOME_ORGANIZATION
9759	HDAC4	histone deacetylase 4 [Source:HGNC Symbol;Acc:HGNC:14063]					GO_CHROMOSOME_ORGANIZATION
121504	H4-16	H4 histone 16 [Source:HGNC Symbol;Acc:HGNC:20510]					GO_CHROMOSOME_ORGANIZATION
8364	H4C3	H4 clustered histone 3 [Source:HGNC Symbol;Acc:HGNC:4787]					GO_CHROMOSOME_ORGANIZATION
51176	LEF1	lymphoid enhancer binding factor 1 [Source:HGNC Symbol;Acc:HGNC:6551]					GO_CHROMOSOME_ORGANIZATION
7468	NSD2	nuclear receptor binding SET domain protein 2 [Source:HGNC Symbol;Acc:HGNC:12766]					GO_CHROMOSOME_ORGANIZATION
8357	H3C10	H3 clustered histone 10 [Source:HGNC Symbol;Acc:HGNC:4775]					GO_CHROMOSOME_ORGANIZATION
161882	ZFPM1	zinc finger protein, FOG family member 1 [Source:HGNC Symbol;Acc:HGNC:19762]					GO_CHROMOSOME_ORGANIZATION
6304	SATB1	SATB homeobox 1 [Source:HGNC Symbol;Acc:HGNC:10541]					GO_CHROMOSOME_ORGANIZATION
4300	MLLT3	MLLT3 super elongation complex subunit [Source:HGNC Symbol;Acc:HGNC:7136]					GO_CHROMOSOME_ORGANIZATION
9760	TOX	thymocyte selection associated high mobility group box [Source:HGNC Symbol;Acc:HGNC:18988]					GO_CHROMOSOME_ORGANIZATION
123169	LEO1	LEO1 homolog, Paf1/RNA polymerase II complex component [Source:HGNC Symbol;Acc:HGNC:30401]					GO_CHROMOSOME_ORGANIZATION
23774	BRD1	bromodomain containing 1 [Source:HGNC Symbol;Acc:HGNC:1102]					GO_CHROMOSOME_ORGANIZATION
25913	POT1	protection of telomeres 1 [Source:HGNC Symbol;Acc:HGNC:17284]					GO_CHROMOSOME_ORGANIZATION
6497	SKI	SKI proto-oncogene [Source:HGNC Symbol;Acc:HGNC:10896]					GO_CHROMOSOME_ORGANIZATION
9252	RPS6KA5	ribosomal protein S6 kinase A5 [Source:HGNC Symbol;Acc:HGNC:10434]					GO_CHROMOSOME_ORGANIZATION
3006	H1-2	H1.2 linker histone, cluster member [Source:HGNC Symbol;Acc:HGNC:4716]					GO_CHROMOSOME_ORGANIZATION
3007	H1-3	H1.3 linker histone, cluster member [Source:HGNC Symbol;Acc:HGNC:4717]					GO_CHROMOSOME_ORGANIZATION
3008	H1-4	H1.4 linker histone, cluster member [Source:HGNC Symbol;Acc:HGNC:4718]					GO_CHROMOSOME_ORGANIZATION
3024	H1-1	H1.1 linker histone, cluster member [Source:HGNC Symbol;Acc:HGNC:4715]					GO_CHROMOSOME_ORGANIZATION
8971	H1-10	H1.10 linker histone [Source:HGNC Symbol;Acc:HGNC:4722]					GO_CHROMOSOME_ORGANIZATION
55226	NAT10	N-acetyltransferase 10 [Source:HGNC Symbol;Acc:HGNC:29830]					GO_CHROMOSOME_ORGANIZATION
55196	RESF1	retroelement silencing factor 1 [Source:HGNC Symbol;Acc:HGNC:25559]					GO_CHROMOSOME_ORGANIZATION
26036	ZNF451	zinc finger protein 451 [Source:HGNC Symbol;Acc:HGNC:21091]					GO_CHROMOSOME_ORGANIZATION
6720	SREBF1	sterol regulatory element binding transcription factor 1 [Source:HGNC Symbol;Acc:HGNC:11289]					GO_CHROMOSOME_ORGANIZATION
5927	KDM5A	lysine demethylase 5A [Source:HGNC Symbol;Acc:HGNC:9886]					GO_CHROMOSOME_ORGANIZATION
29028	ATAD2	ATPase family AAA domain containing 2 [Source:HGNC Symbol;Acc:HGNC:30123]					GO_CHROMOSOME_ORGANIZATION
2099	ESR1	estrogen receptor 1 [Source:HGNC Symbol;Acc:HGNC:3467]					GO_CHROMOSOME_ORGANIZATION
57673	BEND3	BEN domain containing 3 [Source:HGNC Symbol;Acc:HGNC:23040]					GO_CHROMOSOME_ORGANIZATION
84083	ZRANB3	zinc finger RANBP2-type containing 3 [Source:HGNC Symbol;Acc:HGNC:25249]					GO_CHROMOSOME_ORGANIZATION
57332	CBX8	chromobox 8 [Source:HGNC Symbol;Acc:HGNC:15962]					GO_CHROMOSOME_ORGANIZATION
92815	H2AW	H2A.W histone [Source:HGNC Symbol;Acc:HGNC:20507]					GO_CHROMOSOME_ORGANIZATION
23522	KAT6B	lysine acetyltransferase 6B [Source:HGNC Symbol;Acc:HGNC:17582]					GO_CHROMOSOME_ORGANIZATION
57680	CHD8	chromodomain helicase DNA binding protein 8 [Source:HGNC Symbol;Acc:HGNC:20153]					GO_CHROMOSOME_ORGANIZATION
55506	MACROH2A2	macroH2A.2 histone [Source:HGNC Symbol;Acc:HGNC:14453]					GO_CHROMOSOME_ORGANIZATION
55051	NRDE2	NRDE-2, necessary for RNA interference, domain containing [Source:HGNC Symbol;Acc:HGNC:20186]					GO_CHROMOSOME_ORGANIZATION
57169	ZNFX1	zinc finger NFX1-type containing 1 [Source:HGNC Symbol;Acc:HGNC:29271]					GO_CHROMOSOME_ORGANIZATION
2186	BPTF	bromodomain PHD finger transcription factor [Source:HGNC Symbol;Acc:HGNC:3581]					GO_CHROMOSOME_ORGANIZATION
10363	HMG20A	high mobility group 20A [Source:HGNC Symbol;Acc:HGNC:5001]					GO_CHROMOSOME_ORGANIZATION
3299	HSF4	heat shock transcription factor 4 [Source:HGNC Symbol;Acc:HGNC:5227]					GO_CHROMOSOME_ORGANIZATION
23492	CBX7	chromobox 7 [Source:HGNC Symbol;Acc:HGNC:1557]					GO_CHROMOSOME_ORGANIZATION
3012	H2AC8	H2A clustered histone 8 [Source:HGNC Symbol;Acc:HGNC:4724]					GO_CHROMOSOME_ORGANIZATION
9682	KDM4A	lysine demethylase 4A [Source:HGNC Symbol;Acc:HGNC:22978]					GO_CHROMOSOME_ORGANIZATION
51460	SFMBT1	Scm like with four mbt domains 1 [Source:HGNC Symbol;Acc:HGNC:20255]					GO_CHROMOSOME_ORGANIZATION
8330	H2AC15	H2A clustered histone 15 [Source:HGNC Symbol;Acc:HGNC:4726]					GO_CHROMOSOME_ORGANIZATION
8338	H2AC20	H2A clustered histone 20 [Source:HGNC Symbol;Acc:HGNC:4738]					GO_CHROMOSOME_ORGANIZATION
8969	H2AC11	H2A clustered histone 11 [Source:HGNC Symbol;Acc:HGNC:4737]					GO_CHROMOSOME_ORGANIZATION
51366	UBR5	ubiquitin protein ligase E3 component n-recognin 5 [Source:HGNC Symbol;Acc:HGNC:16806]					GO_CHROMOSOME_ORGANIZATION
92797	HELB	DNA helicase B [Source:HGNC Symbol;Acc:HGNC:17196]					GO_CHROMOSOME_ORGANIZATION
7349	UCN	urocortin [Source:HGNC Symbol;Acc:HGNC:12516]					GO_CHROMOSOME_ORGANIZATION
8505	PARG	poly(ADP-ribose) glycohydrolase [Source:HGNC Symbol;Acc:HGNC:8605]					GO_CHROMOSOME_ORGANIZATION
908	CCT6A	chaperonin containing TCP1 subunit 6A [Source:HGNC Symbol;Acc:HGNC:1620]					GO_CHROMOSOME_ORGANIZATION
10146	G3BP1	G3BP stress granule assembly factor 1 [Source:HGNC Symbol;Acc:HGNC:30292]					GO_CHROMOSOME_ORGANIZATION
63925	ZNF335	zinc finger protein 335 [Source:HGNC Symbol;Acc:HGNC:15807]					GO_CHROMOSOME_ORGANIZATION
57602	USP36	ubiquitin specific peptidase 36 [Source:HGNC Symbol;Acc:HGNC:20062]					GO_CHROMOSOME_ORGANIZATION
7486	WRN	WRN RecQ like helicase [Source:HGNC Symbol;Acc:HGNC:12791]					GO_CHROMOSOME_ORGANIZATION
55870	ASH1L	ASH1 like histone lysine methyltransferase [Source:HGNC Symbol;Acc:HGNC:19088]					GO_CHROMOSOME_ORGANIZATION
7150	TOP1	DNA topoisomerase I [Source:HGNC Symbol;Acc:HGNC:11986]					GO_CHROMOSOME_ORGANIZATION
1677	DFFB	DNA fragmentation factor subunit beta [Source:HGNC Symbol;Acc:HGNC:2773]					GO_CHROMOSOME_ORGANIZATION
84296	GINS4	GINS complex subunit 4 [Source:HGNC Symbol;Acc:HGNC:28226]					GO_CHROMOSOME_ORGANIZATION
51659	GINS2	GINS complex subunit 2 [Source:HGNC Symbol;Acc:HGNC:24575]					GO_CHROMOSOME_ORGANIZATION
79913	ACTR5	actin related protein 5 [Source:HGNC Symbol;Acc:HGNC:14671]					GO_CHROMOSOME_ORGANIZATION
54496	PRMT7	protein arginine methyltransferase 7 [Source:HGNC Symbol;Acc:HGNC:25557]					GO_CHROMOSOME_ORGANIZATION
29104	N6AMT1	N-6 adenine-specific DNA methyltransferase 1 [Source:HGNC Symbol;Acc:HGNC:16021]					GO_CHROMOSOME_ORGANIZATION
7913	DEK	DEK proto-oncogene [Source:HGNC Symbol;Acc:HGNC:2768]					GO_CHROMOSOME_ORGANIZATION
79677	SMC6	structural maintenance of chromosomes 6 [Source:HGNC Symbol;Acc:HGNC:20466]					GO_CHROMOSOME_ORGANIZATION
8970	H2BC11	H2B clustered histone 11 [Source:HGNC Symbol;Acc:HGNC:4761]					GO_CHROMOSOME_ORGANIZATION
8339	H2BC8	H2B clustered histone 8 [Source:HGNC Symbol;Acc:HGNC:4746]					GO_CHROMOSOME_ORGANIZATION
3017	H2BC5	H2B clustered histone 5 [Source:HGNC Symbol;Acc:HGNC:4747]					GO_CHROMOSOME_ORGANIZATION
8341	H2BC15	H2B clustered histone 15 [Source:HGNC Symbol;Acc:HGNC:4749]					GO_CHROMOSOME_ORGANIZATION
8345	H2BC9	H2B clustered histone 9 [Source:HGNC Symbol;Acc:HGNC:4755]					GO_CHROMOSOME_ORGANIZATION
79682	CENPU	centromere protein U [Source:HGNC Symbol;Acc:HGNC:21348]					GO_CHROMOSOME_ORGANIZATION
8349	H2BC21	H2B clustered histone 21 [Source:HGNC Symbol;Acc:HGNC:4760]					GO_CHROMOSOME_ORGANIZATION
79019	CENPM	centromere protein M [Source:HGNC Symbol;Acc:HGNC:18352]					GO_CHROMOSOME_ORGANIZATION
91687	CENPL	centromere protein L [Source:HGNC Symbol;Acc:HGNC:17879]					GO_CHROMOSOME_ORGANIZATION
55723	ASF1B	anti-silencing function 1B histone chaperone [Source:HGNC Symbol;Acc:HGNC:20996]					GO_CHROMOSOME_ORGANIZATION
440689	H2BC18	H2B clustered histone 18 [Source:HGNC Symbol;Acc:HGNC:24700]					GO_CHROMOSOME_ORGANIZATION
1108	CHD4	chromodomain helicase DNA binding protein 4 [Source:HGNC Symbol;Acc:HGNC:1919]					GO_CHROMOSOME_ORGANIZATION
1105	CHD1	chromodomain helicase DNA binding protein 1 [Source:HGNC Symbol;Acc:HGNC:1915]					GO_CHROMOSOME_ORGANIZATION
7978	MTERF1	mitochondrial transcription termination factor 1 [Source:HGNC Symbol;Acc:HGNC:21463]					GO_CHROMOSOME_ORGANIZATION
10847	SRCAP	Snf2 related CREBBP activator protein [Source:HGNC Symbol;Acc:HGNC:16974]					GO_CHROMOSOME_ORGANIZATION
10626	TRIM16	tripartite motif containing 16 [Source:HGNC Symbol;Acc:HGNC:17241]					GO_CHROMOSOME_ORGANIZATION
80336	PABPC1L	poly(A) binding protein cytoplasmic 1 like [Source:HGNC Symbol;Acc:HGNC:15797]					GO_CHROMOSOME_ORGANIZATION
10902	BRD8	bromodomain containing 8 [Source:HGNC Symbol;Acc:HGNC:19874]					GO_CHROMOSOME_ORGANIZATION
55683	KANSL3	KAT8 regulatory NSL complex subunit 3 [Source:HGNC Symbol;Acc:HGNC:25473]					GO_CHROMOSOME_ORGANIZATION
6877	TAF5	TATA-box binding protein associated factor 5 [Source:HGNC Symbol;Acc:HGNC:11539]					GO_CHROMOSOME_ORGANIZATION
7403	KDM6A	lysine demethylase 6A [Source:HGNC Symbol;Acc:HGNC:12637]					GO_CHROMOSOME_ORGANIZATION
27097	TAF5L	TATA-box binding protein associated factor 5 like [Source:HGNC Symbol;Acc:HGNC:17304]					GO_CHROMOSOME_ORGANIZATION
91433	RCCD1	RCC1 domain containing 1 [Source:HGNC Symbol;Acc:HGNC:30457]					GO_CHROMOSOME_ORGANIZATION
55746	NUP133	nucleoporin 133 [Source:HGNC Symbol;Acc:HGNC:18016]					GO_CHROMOSOME_ORGANIZATION
1236	CCR7	C-C motif chemokine receptor 7 [Source:HGNC Symbol;Acc:HGNC:1608]							GO_CYTOSKELETON_ORGANIZATION
4192	MDK	midkine [Source:HGNC Symbol;Acc:HGNC:6972]							GO_CYTOSKELETON_ORGANIZATION
5734	PTGER4	prostaglandin E receptor 4 [Source:HGNC Symbol;Acc:HGNC:9596]							GO_CYTOSKELETON_ORGANIZATION
2039	DMTN	dematin actin binding protein [Source:HGNC Symbol;Acc:HGNC:3382]							GO_CYTOSKELETON_ORGANIZATION
54828	BCAS3	BCAS3 microtubule associated cell migration factor [Source:HGNC Symbol;Acc:HGNC:14347]							GO_CYTOSKELETON_ORGANIZATION
335	APOA1	apolipoprotein A1 [Source:HGNC Symbol;Acc:HGNC:600]							GO_CYTOSKELETON_ORGANIZATION
7984	ARHGEF5	Rho guanine nucleotide exchange factor 5 [Source:HGNC Symbol;Acc:HGNC:13209]							GO_CYTOSKELETON_ORGANIZATION
10178	TENM1	teneurin transmembrane protein 1 [Source:HGNC Symbol;Acc:HGNC:8117]							GO_CYTOSKELETON_ORGANIZATION
9026	HIP1R	huntingtin interacting protein 1 related [Source:HGNC Symbol;Acc:HGNC:18415]							GO_CYTOSKELETON_ORGANIZATION
5217	PFN2	profilin 2 [Source:HGNC Symbol;Acc:HGNC:8882]							GO_CYTOSKELETON_ORGANIZATION
2909	ARHGAP35	Rho GTPase activating protein 35 [Source:HGNC Symbol;Acc:HGNC:4591]							GO_CYTOSKELETON_ORGANIZATION
6281	S100A10	S100 calcium binding protein A10 [Source:HGNC Symbol;Acc:HGNC:10487]							GO_CYTOSKELETON_ORGANIZATION
100506658	OCLN	occludin [Source:HGNC Symbol;Acc:HGNC:8104]							GO_CYTOSKELETON_ORGANIZATION
79969	ATAT1	alpha tubulin acetyltransferase 1 [Source:HGNC Symbol;Acc:HGNC:21186]							GO_CYTOSKELETON_ORGANIZATION
50810	HDGFL3	HDGF like 3 [Source:HGNC Symbol;Acc:HGNC:24937]							GO_CYTOSKELETON_ORGANIZATION
89927	BMERB1	bMERB domain containing 1 [Source:HGNC Symbol;Acc:HGNC:19213]							GO_CYTOSKELETON_ORGANIZATION
58497	PRUNE1	prune exopolyphosphatase 1 [Source:HGNC Symbol;Acc:HGNC:13420]							GO_CYTOSKELETON_ORGANIZATION
23077	MYCBP2	MYC binding protein 2 [Source:HGNC Symbol;Acc:HGNC:23386]							GO_CYTOSKELETON_ORGANIZATION
57175	CORO1B	coronin 1B [Source:HGNC Symbol;Acc:HGNC:2253]							GO_CYTOSKELETON_ORGANIZATION
51474	LIMA1	LIM domain and actin binding 1 [Source:HGNC Symbol;Acc:HGNC:24636]							GO_CYTOSKELETON_ORGANIZATION
7429	VIL1	villin 1 [Source:HGNC Symbol;Acc:HGNC:12690]							GO_CYTOSKELETON_ORGANIZATION
10787	NCKAP1	NCK associated protein 1 [Source:HGNC Symbol;Acc:HGNC:7666]							GO_CYTOSKELETON_ORGANIZATION
10677	AVIL	advillin [Source:HGNC Symbol;Acc:HGNC:14188]							GO_CYTOSKELETON_ORGANIZATION
146206	CARMIL2	capping protein regulator and myosin 1 linker 2 [Source:HGNC Symbol;Acc:HGNC:27089]							GO_CYTOSKELETON_ORGANIZATION
56203	LMOD3	leiomodin 3 [Source:HGNC Symbol;Acc:HGNC:6649]							GO_CYTOSKELETON_ORGANIZATION
4641	MYO1C	myosin IC [Source:HGNC Symbol;Acc:HGNC:7597]							GO_CYTOSKELETON_ORGANIZATION
286527	TMSB15B	thymosin beta 15B [Source:HGNC Symbol;Acc:HGNC:28612]							GO_CYTOSKELETON_ORGANIZATION
120	ADD3	adducin 3 [Source:HGNC Symbol;Acc:HGNC:245]							GO_CYTOSKELETON_ORGANIZATION
50853	VILL	villin like [Source:HGNC Symbol;Acc:HGNC:30906]							GO_CYTOSKELETON_ORGANIZATION
130271	PLEKHH2	pleckstrin homology, MyTH4 and FERM domain containing H2 [Source:HGNC Symbol;Acc:HGNC:30506]							GO_CYTOSKELETON_ORGANIZATION
11034	DSTN	destrin, actin depolymerizing factor [Source:HGNC Symbol;Acc:HGNC:15750]							GO_CYTOSKELETON_ORGANIZATION
57180	ACTR3B	actin related protein 3B [Source:HGNC Symbol;Acc:HGNC:17256]							GO_CYTOSKELETON_ORGANIZATION
653857	ACTR3C	actin related protein 3C [Source:HGNC Symbol;Acc:HGNC:37282]							GO_CYTOSKELETON_ORGANIZATION
55558	PLXNA3	plexin A3 [Source:HGNC Symbol;Acc:HGNC:9101]							GO_CYTOSKELETON_ORGANIZATION
5881	RAC3	Rac family small GTPase 3 [Source:HGNC Symbol;Acc:HGNC:9803]							GO_CYTOSKELETON_ORGANIZATION
71	ACTG1	actin gamma 1 [Source:HGNC Symbol;Acc:HGNC:144]							GO_CYTOSKELETON_ORGANIZATION
3551	IKBKB	inhibitor of nuclear factor kappa B kinase subunit beta [Source:HGNC Symbol;Acc:HGNC:5960]							GO_CYTOSKELETON_ORGANIZATION
116986	AGAP2	ArfGAP with GTPase domain, ankyrin repeat and PH domain 2 [Source:HGNC Symbol;Acc:HGNC:16921]							GO_CYTOSKELETON_ORGANIZATION
9938	ARHGAP25	Rho GTPase activating protein 25 [Source:HGNC Symbol;Acc:HGNC:28951]							GO_CYTOSKELETON_ORGANIZATION
79658	ARHGAP10	Rho GTPase activating protein 10 [Source:HGNC Symbol;Acc:HGNC:26099]							GO_CYTOSKELETON_ORGANIZATION
25897	RNF19A	ring finger protein 19A, RBR E3 ubiquitin protein ligase [Source:HGNC Symbol;Acc:HGNC:13432]							GO_CYTOSKELETON_ORGANIZATION
85478	CCDC65	coiled-coil domain containing 65 [Source:HGNC Symbol;Acc:HGNC:29937]							GO_CYTOSKELETON_ORGANIZATION
25981	DNAH1	dynein axonemal heavy chain 1 [Source:HGNC Symbol;Acc:HGNC:2940]							GO_CYTOSKELETON_ORGANIZATION
219899	TBCEL	tubulin folding cofactor E like [Source:HGNC Symbol;Acc:HGNC:28115]							GO_CYTOSKELETON_ORGANIZATION
583	BBS2	Bardet-Biedl syndrome 2 [Source:HGNC Symbol;Acc:HGNC:967]							GO_CYTOSKELETON_ORGANIZATION
124093	CCDC78	coiled-coil domain containing 78 [Source:HGNC Symbol;Acc:HGNC:14153]							GO_CYTOSKELETON_ORGANIZATION
55779	CFAP44	cilia and flagella associated protein 44 [Source:HGNC Symbol;Acc:HGNC:25631]							GO_CYTOSKELETON_ORGANIZATION
84223	IQCG	IQ motif containing G [Source:HGNC Symbol;Acc:HGNC:25251]							GO_CYTOSKELETON_ORGANIZATION
80128	TRIM46	tripartite motif containing 46 [Source:HGNC Symbol;Acc:HGNC:19019]							GO_CYTOSKELETON_ORGANIZATION
22911	WDR47	WD repeat domain 47 [Source:HGNC Symbol;Acc:HGNC:29141]							GO_CYTOSKELETON_ORGANIZATION
90060	CCDC120	coiled-coil domain containing 120 [Source:HGNC Symbol;Acc:HGNC:28910]							GO_CYTOSKELETON_ORGANIZATION
4646	MYO6	myosin VI [Source:HGNC Symbol;Acc:HGNC:7605]							GO_CYTOSKELETON_ORGANIZATION
7126	TNFAIP1	TNF alpha induced protein 1 [Source:HGNC Symbol;Acc:HGNC:11894]							GO_CYTOSKELETON_ORGANIZATION
253980	KCTD13	potassium channel tetramerization domain containing 13 [Source:HGNC Symbol;Acc:HGNC:22234]							GO_CYTOSKELETON_ORGANIZATION
339451	KLHL17	kelch like family member 17 [Source:HGNC Symbol;Acc:HGNC:24023]							GO_CYTOSKELETON_ORGANIZATION
7431	VIM	vimentin [Source:HGNC Symbol;Acc:HGNC:12692]							GO_CYTOSKELETON_ORGANIZATION
4629	MYH11	myosin heavy chain 11 [Source:HGNC Symbol;Acc:HGNC:7569]							GO_CYTOSKELETON_ORGANIZATION
79585	CORO7	coronin 7 [Source:HGNC Symbol;Acc:HGNC:26161]							GO_CYTOSKELETON_ORGANIZATION
89846	FGD3	FYVE, RhoGEF and PH domain containing 3 [Source:HGNC Symbol;Acc:HGNC:16027]							GO_CYTOSKELETON_ORGANIZATION
84033	OBSCN	obscurin, cytoskeletal calmodulin and titin-interacting RhoGEF [Source:HGNC Symbol;Acc:HGNC:15719]							GO_CYTOSKELETON_ORGANIZATION
7184	HSP90B1	heat shock protein 90 beta family member 1 [Source:HGNC Symbol;Acc:HGNC:12028]							GO_CYTOSKELETON_ORGANIZATION
128486	FITM2	fat storage inducing transmembrane protein 2 [Source:HGNC Symbol;Acc:HGNC:16135]							GO_CYTOSKELETON_ORGANIZATION
51542	VPS54	VPS54 subunit of GARP complex [Source:HGNC Symbol;Acc:HGNC:18652]							GO_CYTOSKELETON_ORGANIZATION
79767	ELMO3	engulfment and cell motility 3 [Source:HGNC Symbol;Acc:HGNC:17289]							GO_CYTOSKELETON_ORGANIZATION
3983	ABLIM1	actin binding LIM protein 1 [Source:HGNC Symbol;Acc:HGNC:78]							GO_CYTOSKELETON_ORGANIZATION
7140	TNNT3	troponin T3, fast skeletal type [Source:HGNC Symbol;Acc:HGNC:11950]							GO_CYTOSKELETON_ORGANIZATION
64005	MYO1G	myosin IG [Source:HGNC Symbol;Acc:HGNC:13880]							GO_CYTOSKELETON_ORGANIZATION
51168	MYO15A	myosin XVA [Source:HGNC Symbol;Acc:HGNC:7594]							GO_CYTOSKELETON_ORGANIZATION
375449	MAST4	microtubule associated serine/threonine kinase family member 4 [Source:HGNC Symbol;Acc:HGNC:19037]							GO_CYTOSKELETON_ORGANIZATION
2317	FLNB	filamin B [Source:HGNC Symbol;Acc:HGNC:3755]							GO_CYTOSKELETON_ORGANIZATION
84940	CORO6	coronin 6 [Source:HGNC Symbol;Acc:HGNC:21356]							GO_CYTOSKELETON_ORGANIZATION
57610	RANBP10	RAN binding protein 10 [Source:HGNC Symbol;Acc:HGNC:29285]							GO_CYTOSKELETON_ORGANIZATION
27086	FOXP1	forkhead box P1 [Source:HGNC Symbol;Acc:HGNC:3823]
3516	RBPJ	recombination signal binding protein for immunoglobulin kappa J region [Source:HGNC Symbol;Acc:HGNC:5724]
861	RUNX1	RUNX family transcription factor 1 [Source:HGNC Symbol;Acc:HGNC:10471]
9580	SOX13	SRY-box transcription factor 13 [Source:HGNC Symbol;Acc:HGNC:11192]
7538	ZFP36	ZFP36 ring finger protein [Source:HGNC Symbol;Acc:HGNC:12862]
10401	PIAS3	protein inhibitor of activated STAT 3 [Source:HGNC Symbol;Acc:HGNC:16861]
359948	IRF2BP2	interferon regulatory factor 2 binding protein 2 [Source:HGNC Symbol;Acc:HGNC:21729]
639	PRDM1	PR/SET domain 1 [Source:HGNC Symbol;Acc:HGNC:9346]
3329	HSPD1	heat shock protein family D (Hsp60) member 1 [Source:HGNC Symbol;Acc:HGNC:5261]
4343	MOV10	Mov10 RISC complex RNA helicase [Source:HGNC Symbol;Acc:HGNC:7200]
23112	TNRC6B	trinucleotide repeat containing adaptor 6B [Source:HGNC Symbol;Acc:HGNC:29190]
57690	TNRC6C	trinucleotide repeat containing adaptor 6C [Source:HGNC Symbol;Acc:HGNC:29318]
634	CEACAM1	CEA cell adhesion molecule 1 [Source:HGNC Symbol;Acc:HGNC:1814]
27102	EIF2AK1	eukaryotic translation initiation factor 2 alpha kinase 1 [Source:HGNC Symbol;Acc:HGNC:24921]
9452	ITM2A	integral membrane protein 2A [Source:HGNC Symbol;Acc:HGNC:6173]
7037	TFRC	transferrin receptor [Source:HGNC Symbol;Acc:HGNC:11763]
93974	ATP5IF1	ATP synthase inhibitory factor subunit 1 [Source:HGNC Symbol;Acc:HGNC:871]
959	CD40LG	CD40 ligand [Source:HGNC Symbol;Acc:HGNC:11935]
51561	IL23A	interleukin 23 subunit alpha [Source:HGNC Symbol;Acc:HGNC:15488]
177	AGER	advanced glycosylation end-product specific receptor [Source:HGNC Symbol;Acc:HGNC:320]
7001	PRDX2	peroxiredoxin 2 [Source:HGNC Symbol;Acc:HGNC:9353]
219790	RTKN2	rhotekin 2 [Source:HGNC Symbol;Acc:HGNC:19364]
115352	FCRL3	Fc receptor like 3 [Source:HGNC Symbol;Acc:HGNC:18506]
23228	PLCL2	phospholipase C like 2 [Source:HGNC Symbol;Acc:HGNC:9064]
8809	IL18R1	interleukin 18 receptor 1 [Source:HGNC Symbol;Acc:HGNC:5988]
538	ATP7A	ATPase copper transporting alpha [Source:HGNC Symbol;Acc:HGNC:869]
55619	DOCK10	dedicator of cytokinesis 10 [Source:HGNC Symbol;Acc:HGNC:23479]
1636	ACE	angiotensin I converting enzyme [Source:HGNC Symbol;Acc:HGNC:2707]
9644	SH3PXD2A	SH3 and PX domains 2A [Source:HGNC Symbol;Acc:HGNC:23664]
1235	CCR6	C-C motif chemokine receptor 6 [Source:HGNC Symbol;Acc:HGNC:1607]
10538	BATF	basic leucine zipper ATF-like transcription factor [Source:HGNC Symbol;Acc:HGNC:958]
9636	ISG15	ISG15 ubiquitin like modifier [Source:HGNC Symbol;Acc:HGNC:4053]
3575	IL7R	interleukin 7 receptor [Source:HGNC Symbol;Acc:HGNC:6024]
941	CD80	CD80 molecule [Source:HGNC Symbol;Acc:HGNC:1700]
30061	SLC40A1	solute carrier family 40 member 1 [Source:HGNC Symbol;Acc:HGNC:10909]
5316	PKNOX1	PBX/knotted 1 homeobox 1 [Source:HGNC Symbol;Acc:HGNC:9022]
944	TNFSF8	TNF superfamily member 8 [Source:HGNC Symbol;Acc:HGNC:11938]
3217	HOXB7	homeobox B7 [Source:HGNC Symbol;Acc:HGNC:5118]
57623	ZFAT	zinc finger and AT-hook domain containing [Source:HGNC Symbol;Acc:HGNC:19899]
9840	TESPA1	thymocyte expressed, positive selection associated 1 [Source:HGNC Symbol;Acc:HGNC:29109]
9258	MFHAS1	malignant fibrous histiocytoma amplified sequence 1 [Source:HGNC Symbol;Acc:HGNC:16982]
2841	GPR18	G protein-coupled receptor 18 [Source:HGNC Symbol;Acc:HGNC:4472]
3559	IL2RA	interleukin 2 receptor subunit alpha [Source:HGNC Symbol;Acc:HGNC:6008]
3566	IL4R	interleukin 4 receptor [Source:HGNC Symbol;Acc:HGNC:6015]
5133	PDCD1	programmed cell death 1 [Source:HGNC Symbol;Acc:HGNC:8760]
23240	TMEM131L	transmembrane 131 like [Source:HGNC Symbol;Acc:HGNC:29146]
135228	CD109	CD109 molecule [Source:HGNC Symbol;Acc:HGNC:21685]
1880	GPR183	G protein-coupled receptor 183 [Source:HGNC Symbol;Acc:HGNC:3128]
7107	GPR137B	G protein-coupled receptor 137B [Source:HGNC Symbol;Acc:HGNC:11862]
653519	GPR89A	G protein-coupled receptor 89A [Source:HGNC Symbol;Acc:HGNC:31984]
8111	GPR68	G protein-coupled receptor 68 [Source:HGNC Symbol;Acc:HGNC:4519]
51463	GPR89B	G protein-coupled receptor 89B [Source:HGNC Symbol;Acc:HGNC:13840]
4495	MT1G	metallothionein 1G [Source:HGNC Symbol;Acc:HGNC:7399]
1233	CCR4	C-C motif chemokine receptor 4 [Source:HGNC Symbol;Acc:HGNC:1605]
64428	CIAO3	cytosolic iron-sulfur assembly component 3 [Source:HGNC Symbol;Acc:HGNC:14179]
6005	RHAG	Rh associated glycoprotein [Source:HGNC Symbol;Acc:HGNC:10006]
669	BPGM	bisphosphoglycerate mutase [Source:HGNC Symbol;Acc:HGNC:1093]
640	BLK	BLK proto-oncogene, Src family tyrosine kinase [Source:HGNC Symbol;Acc:HGNC:1057]
8784	TNFRSF18	TNF receptor superfamily member 18 [Source:HGNC Symbol;Acc:HGNC:11914]
4049	LTA	lymphotoxin alpha [Source:HGNC Symbol;Acc:HGNC:6709]
29126	CD274	CD274 molecule [Source:HGNC Symbol;Acc:HGNC:17635]
5153	PDE1B	phosphodiesterase 1B [Source:HGNC Symbol;Acc:HGNC:8775]
10100	TSPAN2	tetraspanin 2 [Source:HGNC Symbol;Acc:HGNC:20659]
29102	DROSHA	drosha ribonuclease III [Source:HGNC Symbol;Acc:HGNC:17904]
56253	CRTAM	cytotoxic and regulatory T cell molecule [Source:HGNC Symbol;Acc:HGNC:24313]
257101	ZNF683	zinc finger protein 683 [Source:HGNC Symbol;Acc:HGNC:28495]
387357	THEMIS	thymocyte selection associated [Source:HGNC Symbol;Acc:HGNC:21569]
973	CD79A	CD79a molecule [Source:HGNC Symbol;Acc:HGNC:1698]
29909	GPR171	G protein-coupled receptor 171 [Source:HGNC Symbol;Acc:HGNC:30057]
25976	TIPARP	TCDD inducible poly(ADP-ribose) polymerase [Source:HGNC Symbol;Acc:HGNC:23696]
4063	LY9	lymphocyte antigen 9 [Source:HGNC Symbol;Acc:HGNC:6730]
2194	FASN	fatty acid synthase [Source:HGNC Symbol;Acc:HGNC:3594]
4050	LTB	lymphotoxin beta [Source:HGNC Symbol;Acc:HGNC:6711]
1397	CRIP2	cysteine rich protein 2 [Source:HGNC Symbol;Acc:HGNC:2361]
51205	ACP6	acid phosphatase 6, lysophosphatidic [Source:HGNC Symbol;Acc:HGNC:29609]
23335	WDR7	WD repeat domain 7 [Source:HGNC Symbol;Acc:HGNC:13490]
256957	HEATR9	HEAT repeat containing 9 [Source:HGNC Symbol;Acc:HGNC:26548]
4929	NR4A2	nuclear receptor subfamily 4 group A member 2 [Source:HGNC Symbol;Acc:HGNC:7981]
2100	ESR2	estrogen receptor 2 [Source:HGNC Symbol;Acc:HGNC:3468]
387082	SUMO4	small ubiquitin like modifier 4 [Source:HGNC Symbol;Acc:HGNC:21181]
7295	TXN	thioredoxin [Source:HGNC Symbol;Acc:HGNC:12435]
4294	MAP3K10	mitogen-activated protein kinase kinase kinase 10 [Source:HGNC Symbol;Acc:HGNC:6849]
93	ACVR2B	activin A receptor type 2B [Source:HGNC Symbol;Acc:HGNC:174]
7644	ZNF91	zinc finger protein 91 [Source:HGNC Symbol;Acc:HGNC:13166]
81931	ZNF93	zinc finger protein 93 [Source:HGNC Symbol;Acc:HGNC:13169]
2308	FOXO1	forkhead box O1 [Source:HGNC Symbol;Acc:HGNC:3819]
9572	NR1D1	nuclear receptor subfamily 1 group D member 1 [Source:HGNC Symbol;Acc:HGNC:7962]
81606	LBH	LBH regulator of WNT signaling pathway [Source:HGNC Symbol;Acc:HGNC:29532]
4094	MAF	MAF bZIP transcription factor [Source:HGNC Symbol;Acc:HGNC:6776]
7728	ZNF175	zinc finger protein 175 [Source:HGNC Symbol;Acc:HGNC:12964]
5463	POU6F1	POU class 6 homeobox 1 [Source:HGNC Symbol;Acc:HGNC:9224]
3212	HOXB2	homeobox B2 [Source:HGNC Symbol;Acc:HGNC:5113]
7799	PRDM2	PR/SET domain 2 [Source:HGNC Symbol;Acc:HGNC:9347]
57541	ZNF398	zinc finger protein 398 [Source:HGNC Symbol;Acc:HGNC:18373]
56957	OTUD7B	OTU deubiquitinase 7B [Source:HGNC Symbol;Acc:HGNC:16683]
11059	WWP1	WW domain containing E3 ubiquitin protein ligase 1 [Source:HGNC Symbol;Acc:HGNC:17004]
7091	TLE4	TLE family member 4, transcriptional corepressor [Source:HGNC Symbol;Acc:HGNC:11840]
7089	TLE2	TLE family member 2, transcriptional corepressor [Source:HGNC Symbol;Acc:HGNC:11838]
11218	DDX20	DEAD-box helicase 20 [Source:HGNC Symbol;Acc:HGNC:2743]
2274	FHL2	four and a half LIM domains 2 [Source:HGNC Symbol;Acc:HGNC:3703]
286205	SCAI	suppressor of cancer cell invasion [Source:HGNC Symbol;Acc:HGNC:26709]
9139	CBFA2T2	CBFA2/RUNX1 partner transcriptional co-repressor 2 [Source:HGNC Symbol;Acc:HGNC:1536]
115950	ZNF653	zinc finger protein 653 [Source:HGNC Symbol;Acc:HGNC:25196]
7227	TRPS1	transcriptional repressor GATA binding 1 [Source:HGNC Symbol;Acc:HGNC:12340]
7293	TNFRSF4	TNF receptor superfamily member 4 [Source:HGNC Symbol;Acc:HGNC:11918]
22882	ZHX2	zinc fingers and homeoboxes 2 [Source:HGNC Symbol;Acc:HGNC:18513]
8553	BHLHE40	basic helix-loop-helix family member e40 [Source:HGNC Symbol;Acc:HGNC:1046]
60468	BACH2	BTB domain and CNC homolog 2 [Source:HGNC Symbol;Acc:HGNC:14078]
8863	PER3	period circadian regulator 3 [Source:HGNC Symbol;Acc:HGNC:8847]
374900	ZNF568	zinc finger protein 568 [Source:HGNC Symbol;Acc:HGNC:25392]
84792	FAM220A	family with sequence similarity 220 member A [Source:HGNC Symbol;Acc:HGNC:22422]
51513	ETV7	ETS variant transcription factor 7 [Source:HGNC Symbol;Acc:HGNC:18160]
25850	ZNF345	zinc finger protein 345 [Source:HGNC Symbol;Acc:HGNC:16367]
7700	ZNF141	zinc finger protein 141 [Source:HGNC Symbol;Acc:HGNC:12926]
100293516	ZNF587B	zinc finger protein 587B [Source:HGNC Symbol;Acc:HGNC:37142]
101060200	ZNF891	zinc finger protein 891 [Source:HGNC Symbol;Acc:HGNC:38709]
10781	ZNF266	zinc finger protein 266 [Source:HGNC Symbol;Acc:HGNC:13059]
11278	KLF12	Kruppel like factor 12 [Source:HGNC Symbol;Acc:HGNC:6346]
117608	ZNF354B	zinc finger protein 354B [Source:HGNC Symbol;Acc:HGNC:17197]
147948	ZNF582	zinc finger protein 582 [Source:HGNC Symbol;Acc:HGNC:26421]
148156	ZNF558	zinc finger protein 558 [Source:HGNC Symbol;Acc:HGNC:26422]
162972	ZNF550	zinc finger protein 550 [Source:HGNC Symbol;Acc:HGNC:28643]
197320	ZNF778	zinc finger protein 778 [Source:HGNC Symbol;Acc:HGNC:26479]
253639	ZNF620	zinc finger protein 620 [Source:HGNC Symbol;Acc:HGNC:28742]
26152	ZNF337	zinc finger protein 337 [Source:HGNC Symbol;Acc:HGNC:15809]
27033	ZBTB32	zinc finger and BTB domain containing 32 [Source:HGNC Symbol;Acc:HGNC:16763]
284459	ZNF875	zinc finger protein 875 [Source:HGNC Symbol;Acc:HGNC:4928]
285267	ZNF619	zinc finger protein 619 [Source:HGNC Symbol;Acc:HGNC:26910]
7556	ZNF10	zinc finger protein 10 [Source:HGNC Symbol;Acc:HGNC:12879]
7627	ZNF75A	zinc finger protein 75a [Source:HGNC Symbol;Acc:HGNC:13146]
7639	ZNF85	zinc finger protein 85 [Source:HGNC Symbol;Acc:HGNC:13160]
7692	ZNF133	zinc finger protein 133 [Source:HGNC Symbol;Acc:HGNC:12917]
7699	ZNF140	zinc finger protein 140 [Source:HGNC Symbol;Acc:HGNC:12925]
7733	ZNF180	zinc finger protein 180 [Source:HGNC Symbol;Acc:HGNC:12970]
7767	ZNF224	zinc finger protein 224 [Source:HGNC Symbol;Acc:HGNC:13017]
79175	ZNF343	zinc finger protein 343 [Source:HGNC Symbol;Acc:HGNC:16017]
80818	ZNF436	zinc finger protein 436 [Source:HGNC Symbol;Acc:HGNC:20814]
83463	MXD3	MAX dimerization protein 3 [Source:HGNC Symbol;Acc:HGNC:14008]
84924	ZNF566	zinc finger protein 566 [Source:HGNC Symbol;Acc:HGNC:25919]
163255	ZNF540	zinc finger protein 540 [Source:HGNC Symbol;Acc:HGNC:25331]
124359	CDYL2	chromodomain Y like 2 [Source:HGNC Symbol;Acc:HGNC:23030]
57786	RBAK	RB associated KRAB zinc finger [Source:HGNC Symbol;Acc:HGNC:17680]
9866	TRIM66	tripartite motif containing 66 [Source:HGNC Symbol;Acc:HGNC:29005]
373863	DND1	DND microRNA-mediated repression inhibitor 1 [Source:HGNC Symbol;Acc:HGNC:23799]
57539	WDR35	WD repeat domain 35 [Source:HGNC Symbol;Acc:HGNC:29250]
255027	MPV17L	MPV17 mitochondrial inner membrane protein like [Source:HGNC Symbol;Acc:HGNC:26827]
197135	PATL2	PAT1 homolog 2 [Source:HGNC Symbol;Acc:HGNC:33630]
84069	PLEKHN1	pleckstrin homology domain containing N1 [Source:HGNC Symbol;Acc:HGNC:25284]
340152	ZC3H12D	zinc finger CCCH-type containing 12D [Source:HGNC Symbol;Acc:HGNC:21175]
8507	ENC1	ectodermal-neural cortex 1 [Source:HGNC Symbol;Acc:HGNC:3345]
225	ABCD2	ATP binding cassette subfamily D member 2 [Source:HGNC Symbol;Acc:HGNC:66]
23178	PASK	PAS domain containing serine/threonine kinase [Source:HGNC Symbol;Acc:HGNC:17270]
9513	FXR2	FMR1 autosomal homolog 2 [Source:HGNC Symbol;Acc:HGNC:4024]
114899	C1QTNF3	C1q and TNF related 3 [Source:HGNC Symbol;Acc:HGNC:14326]
388581	C1QTNF12	C1q and TNF related 12 [Source:HGNC Symbol;Acc:HGNC:32308]
56623	INPP5E	inositol polyphosphate-5-phosphatase E [Source:HGNC Symbol;Acc:HGNC:21474]
3685	ITGAV	integrin subunit alpha V [Source:HGNC Symbol;Acc:HGNC:6150]
3060	HCRT	hypocretin neuropeptide precursor [Source:HGNC Symbol;Acc:HGNC:4847]
2805	GOT1	glutamic-oxaloacetic transaminase 1 [Source:HGNC Symbol;Acc:HGNC:4432]
151176	ERFE	erythroferrone [Source:HGNC Symbol;Acc:HGNC:26727]
94103	ORMDL3	ORMDL sphingolipid biosynthesis regulator 3 [Source:HGNC Symbol;Acc:HGNC:16038]
2187	FANCB	FA complementation group B [Source:HGNC Symbol;Acc:HGNC:3583]
55086	RADX	RPA1 related single stranded DNA binding protein, X-linked [Source:HGNC Symbol;Acc:HGNC:25486]
26986	PABPC1	poly(A) binding protein cytoplasmic 1 [Source:HGNC Symbol;Acc:HGNC:8554]
55164	SHQ1	SHQ1, H/ACA ribonucleoprotein assembly factor [Source:HGNC Symbol;Acc:HGNC:25543]
54855	TENT5C	terminal nucleotidyltransferase 5C [Source:HGNC Symbol;Acc:HGNC:24712]
1787	TRDMT1	tRNA aspartic acid methyltransferase 1 [Source:HGNC Symbol;Acc:HGNC:2977]
144233	BCDIN3D	BCDIN3 domain containing RNA methyltransferase [Source:HGNC Symbol;Acc:HGNC:27050]
6023	RMRP	RNA component of mitochondrial RNA processing endoribonuclease [Source:HGNC Symbol;Acc:HGNC:10031]
1191	CLU	clusterin [Source:HGNC Symbol;Acc:HGNC:2095]
27141	CIDEB	cell death inducing DFFA like effector b [Source:HGNC Symbol;Acc:HGNC:1977]
9882	TBC1D4	TBC1 domain family member 4 [Source:HGNC Symbol;Acc:HGNC:19165]
79443	FYCO1	FYVE and coiled-coil domain autophagy adaptor 1 [Source:HGNC Symbol;Acc:HGNC:14673]
10962	MLLT11	MLLT11 transcription factor 7 cofactor [Source:HGNC Symbol;Acc:HGNC:16997]
8027	STAM	signal transducing adaptor molecule [Source:HGNC Symbol;Acc:HGNC:11357]
55823	VPS11	VPS11 core subunit of CORVET and HOPS complexes [Source:HGNC Symbol;Acc:HGNC:14583]
3998	LMAN1	lectin, mannose binding 1 [Source:HGNC Symbol;Acc:HGNC:6631]
6843	VAMP1	vesicle associated membrane protein 1 [Source:HGNC Symbol;Acc:HGNC:12642]
23204	ARL6IP1	ADP ribosylation factor like GTPase 6 interacting protein 1 [Source:HGNC Symbol;Acc:HGNC:697]
9924	PAN2	poly(A) specific ribonuclease subunit PAN2 [Source:HGNC Symbol;Acc:HGNC:20074]
89781	HPS4	HPS4 biogenesis of lysosomal organelles complex 3 subunit 2 [Source:HGNC Symbol;Acc:HGNC:15844]
57535	ELAPOR1	endosome-lysosome associated apoptosis and autophagy regulator 1 [Source:HGNC Symbol;Acc:HGNC:29618]
3305	HSPA1L	heat shock protein family A (Hsp70) member 1 like [Source:HGNC Symbol;Acc:HGNC:5234]
55353	LAPTM4B	lysosomal protein transmembrane 4 beta [Source:HGNC Symbol;Acc:HGNC:13646]
65084	TMEM135	transmembrane protein 135 [Source:HGNC Symbol;Acc:HGNC:26167]
2027	ENO3	enolase 3 [Source:HGNC Symbol;Acc:HGNC:3354]
2026	ENO2	enolase 2 [Source:HGNC Symbol;Acc:HGNC:3353]
8312	AXIN1	axin 1 [Source:HGNC Symbol;Acc:HGNC:903]
10210	TOPORS	TOP1 binding arginine/serine rich protein, E3 ubiquitin ligase [Source:HGNC Symbol;Acc:HGNC:21653]
56919	DHX33	DEAH-box helicase 33 [Source:HGNC Symbol;Acc:HGNC:16718]
3655	ITGA6	integrin subunit alpha 6 [Source:HGNC Symbol;Acc:HGNC:6142]
2149	F2R	coagulation factor II thrombin receptor [Source:HGNC Symbol;Acc:HGNC:3537]
4217	MAP3K5	mitogen-activated protein kinase kinase kinase 5 [Source:HGNC Symbol;Acc:HGNC:6857]
10985	GCN1	GCN1 activator of EIF2AK4 [Source:HGNC Symbol;Acc:HGNC:4199]
4686	NCBP1	nuclear cap binding protein subunit 1 [Source:HGNC Symbol;Acc:HGNC:7658]
57561	ARRDC3	arrestin domain containing 3 [Source:HGNC Symbol;Acc:HGNC:29263]
7188	TRAF5	TNF receptor associated factor 5 [Source:HGNC Symbol;Acc:HGNC:12035]
55128	TRIM68	tripartite motif containing 68 [Source:HGNC Symbol;Acc:HGNC:21161]
9830	TRIM14	tripartite motif containing 14 [Source:HGNC Symbol;Acc:HGNC:16283]
84851	TRIM52	tripartite motif containing 52 [Source:HGNC Symbol;Acc:HGNC:19024]
3300	DNAJB2	DnaJ heat shock protein family (Hsp40) member B2 [Source:HGNC Symbol;Acc:HGNC:5228]
64400	AKTIP	AKT interacting protein [Source:HGNC Symbol;Acc:HGNC:16710]
5903	RANBP2	RAN binding protein 2 [Source:HGNC Symbol;Acc:HGNC:9848]
9098	USP6	ubiquitin specific peptidase 6 [Source:HGNC Symbol;Acc:HGNC:12629]
373	TRIM23	tripartite motif containing 23 [Source:HGNC Symbol;Acc:HGNC:660]
64320	RNF25	ring finger protein 25 [Source:HGNC Symbol;Acc:HGNC:14662]
8663	EIF3C	eukaryotic translation initiation factor 3 subunit C [Source:HGNC Symbol;Acc:HGNC:3279]
6416	MAP2K4	mitogen-activated protein kinase kinase 4 [Source:HGNC Symbol;Acc:HGNC:6844]
2822	GPLD1	glycosylphosphatidylinositol specific phospholipase D1 [Source:HGNC Symbol;Acc:HGNC:4459]
1491	CTH	cystathionine gamma-lyase [Source:HGNC Symbol;Acc:HGNC:2501]
9750	RIPOR2	RHO family interacting cell polarization regulator 2 [Source:HGNC Symbol;Acc:HGNC:13872]
6653	SORL1	sortilin related receptor 1 [Source:HGNC Symbol;Acc:HGNC:11185]
1609	DGKQ	diacylglycerol kinase theta [Source:HGNC Symbol;Acc:HGNC:2856]
11345	GABARAPL2	GABA type A receptor associated protein like 2 [Source:HGNC Symbol;Acc:HGNC:13291]
4301	AFDN	afadin, adherens junction formation factor [Source:HGNC Symbol;Acc:HGNC:7137]
241	ALOX5AP	arachidonate 5-lipoxygenase activating protein [Source:HGNC Symbol;Acc:HGNC:436]
3672	ITGA1	integrin subunit alpha 1 [Source:HGNC Symbol;Acc:HGNC:6134]
2043	EPHA4	EPH receptor A4 [Source:HGNC Symbol;Acc:HGNC:3388]
5922	RASA2	RAS p21 protein activator 2 [Source:HGNC Symbol;Acc:HGNC:9872]
2730	GCLM	glutamate-cysteine ligase modifier subunit [Source:HGNC Symbol;Acc:HGNC:4312]
784	CACNB3	calcium voltage-gated channel auxiliary subunit beta 3 [Source:HGNC Symbol;Acc:HGNC:1403]
23161	SNX13	sorting nexin 13 [Source:HGNC Symbol;Acc:HGNC:21335]
27347	STK39	serine/threonine kinase 39 [Source:HGNC Symbol;Acc:HGNC:17717]
10392	NOD1	nucleotide binding oligomerization domain containing 1 [Source:HGNC Symbol;Acc:HGNC:16390]
4293	MAP3K9	mitogen-activated protein kinase kinase kinase 9 [Source:HGNC Symbol;Acc:HGNC:6861]
1123	CHN1	chimerin 1 [Source:HGNC Symbol;Acc:HGNC:1943]
115703	ARHGAP33	Rho GTPase activating protein 33 [Source:HGNC Symbol;Acc:HGNC:23085]
9064	MAP3K6	mitogen-activated protein kinase kinase kinase 6 [Source:HGNC Symbol;Acc:HGNC:6858]
3656	IRAK2	interleukin 1 receptor associated kinase 2 [Source:HGNC Symbol;Acc:HGNC:6113]
9495	AKAP5	A-kinase anchoring protein 5 [Source:HGNC Symbol;Acc:HGNC:375]
57522	SRGAP1	SLIT-ROBO Rho GTPase activating protein 1 [Source:HGNC Symbol;Acc:HGNC:17382]
89839	ARHGAP11B	Rho GTPase activating protein 11B [Source:HGNC Symbol;Acc:HGNC:15782]
57148	RALGAPB	Ral GTPase activating protein non-catalytic subunit beta [Source:HGNC Symbol;Acc:HGNC:29221]
10144	FAM13A	family with sequence similarity 13 member A [Source:HGNC Symbol;Acc:HGNC:19367]
117289	TAGAP	T cell activation RhoGTPase activating protein [Source:HGNC Symbol;Acc:HGNC:15669]
9824	ARHGAP11A	Rho GTPase activating protein 11A [Source:HGNC Symbol;Acc:HGNC:15783]
375346	STIMATE	STIM activating enhancer [Source:HGNC Symbol;Acc:HGNC:30526]
1896	EDA	ectodysplasin A [Source:HGNC Symbol;Acc:HGNC:3157]
27040	LAT	linker for activation of T cells [Source:HGNC Symbol;Acc:HGNC:18874]
65125	WNK1	WNK lysine deficient protein kinase 1 [Source:HGNC Symbol;Acc:HGNC:14540]
196883	ADCY4	adenylate cyclase 4 [Source:HGNC Symbol;Acc:HGNC:235]
5334	PLCL1	phospholipase C like 1 (inactive) [Source:HGNC Symbol;Acc:HGNC:9063]
2769	GNA15	G protein subunit alpha 15 [Source:HGNC Symbol;Acc:HGNC:4383]
1917	EEF1A2	eukaryotic translation elongation factor 1 alpha 2 [Source:HGNC Symbol;Acc:HGNC:3192]
9135	RABEP1	rabaptin, RAB GTPase binding effector protein 1 [Source:HGNC Symbol;Acc:HGNC:17677]
27018	BEX3	brain expressed X-linked 3 [Source:HGNC Symbol;Acc:HGNC:13388]
80759	KHDC1	KH domain containing 1 [Source:HGNC Symbol;Acc:HGNC:21366]
51735	RAPGEF6	Rap guanine nucleotide exchange factor 6 [Source:HGNC Symbol;Acc:HGNC:20655]
2051	EPHB6	EPH receptor B6 [Source:HGNC Symbol;Acc:HGNC:3396]
23531	MMD	monocyte to macrophage differentiation associated [Source:HGNC Symbol;Acc:HGNC:7153]
1741	DLG3	discs large MAGUK scaffold protein 3 [Source:HGNC Symbol;Acc:HGNC:2902]
196513	DCP1B	decapping mRNA 1B [Source:HGNC Symbol;Acc:HGNC:24451]
134957	STXBP5	syntaxin binding protein 5 [Source:HGNC Symbol;Acc:HGNC:19665]
9747	TCAF1	TRPM8 channel associated factor 1 [Source:HGNC Symbol;Acc:HGNC:22201]
83874	TBC1D10A	TBC1 domain family member 10A [Source:HGNC Symbol;Acc:HGNC:23609]
129049	SGSM1	small G protein signaling modulator 1 [Source:HGNC Symbol;Acc:HGNC:29410]
5118	PCOLCE	procollagen C-endopeptidase enhancer [Source:HGNC Symbol;Acc:HGNC:8738]
23348	DOCK9	dedicator of cytokinesis 9 [Source:HGNC Symbol;Acc:HGNC:14132]
9605	VPS9D1	VPS9 domain containing 1 [Source:HGNC Symbol;Acc:HGNC:13526]
4594	MMUT	methylmalonyl-CoA mutase [Source:HGNC Symbol;Acc:HGNC:7526]
259173	ALS2CL	ALS2 C-terminal like [Source:HGNC Symbol;Acc:HGNC:20605]
119016	AGAP4	ArfGAP with GTPase domain, ankyrin repeat and PH domain 4 [Source:HGNC Symbol;Acc:HGNC:23459]
3268	AGFG2	ArfGAP with FG repeats 2 [Source:HGNC Symbol;Acc:HGNC:5177]
55296	TBC1D19	TBC1 domain family member 19 [Source:HGNC Symbol;Acc:HGNC:25624]
642517	AGAP9	ArfGAP with GTPase domain, ankyrin repeat and PH domain 9 [Source:HGNC Symbol;Acc:HGNC:23463]
23234	DNAJC9	DnaJ heat shock protein family (Hsp40) member C9 [Source:HGNC Symbol;Acc:HGNC:19123]
57546	PDP2	pyruvate dehyrogenase phosphatase catalytic subunit 2 [Source:HGNC Symbol;Acc:HGNC:30263]
5920	PLAAT4	phospholipase A and acyltransferase 4 [Source:HGNC Symbol;Acc:HGNC:9869]
26086	GPSM1	G protein signaling modulator 1 [Source:HGNC Symbol;Acc:HGNC:17858]
388591	RNF207	ring finger protein 207 [Source:HGNC Symbol;Acc:HGNC:32947]
57121	LPAR5	lysophosphatidic acid receptor 5 [Source:HGNC Symbol;Acc:HGNC:13307]
9321	TRIP11	thyroid hormone receptor interactor 11 [Source:HGNC Symbol;Acc:HGNC:12305]
254263	CNIH2	cornichon family AMPA receptor auxiliary protein 2 [Source:HGNC Symbol;Acc:HGNC:28744]
6687	SPG7	SPG7 matrix AAA peptidase subunit, paraplegin [Source:HGNC Symbol;Acc:HGNC:11237]
57560	IFT80	intraflagellar transport 80 [Source:HGNC Symbol;Acc:HGNC:29262]
23059	CLUAP1	clusterin associated protein 1 [Source:HGNC Symbol;Acc:HGNC:19009]
29105	CFAP20	cilia and flagella associated protein 20 [Source:HGNC Symbol;Acc:HGNC:29523]
727764	MAFIP	MAFF interacting protein (pseudogene) [Source:HGNC Symbol;Acc:HGNC:31102]
118491	CFAP70	cilia and flagella associated protein 70 [Source:HGNC Symbol;Acc:HGNC:30726]
66008	TRAK2	trafficking kinesin protein 2 [Source:HGNC Symbol;Acc:HGNC:13206]
23230	VPS13A	vacuolar protein sorting 13 homolog A [Source:HGNC Symbol;Acc:HGNC:1908]
55614	KIF16B	kinesin family member 16B [Source:HGNC Symbol;Acc:HGNC:15869]
10947	AP3M2	adaptor related protein complex 3 subunit mu 2 [Source:HGNC Symbol;Acc:HGNC:570]
199953	TMEM201	transmembrane protein 201 [Source:HGNC Symbol;Acc:HGNC:33719]
55686	MREG	melanoregulin [Source:HGNC Symbol;Acc:HGNC:25478]
64837	KLC2	kinesin light chain 2 [Source:HGNC Symbol;Acc:HGNC:20716]
23046	KIF21B	kinesin family member 21B [Source:HGNC Symbol;Acc:HGNC:29442]
55605	KIF21A	kinesin family member 21A [Source:HGNC Symbol;Acc:HGNC:19349]
85015	USP45	ubiquitin specific peptidase 45 [Source:HGNC Symbol;Acc:HGNC:20080]
7398	USP1	ubiquitin specific peptidase 1 [Source:HGNC Symbol;Acc:HGNC:12607]
29089	UBE2T	ubiquitin conjugating enzyme E2 T [Source:HGNC Symbol;Acc:HGNC:25009]
2073	ERCC5	ERCC excision repair 5, endonuclease [Source:HGNC Symbol;Acc:HGNC:3437]
259282	BOD1L1	biorientation of chromosomes in cell division 1 like 1 [Source:HGNC Symbol;Acc:HGNC:31792]
5429	POLH	DNA polymerase eta [Source:HGNC Symbol;Acc:HGNC:9181]
55218	EXD2	exonuclease 3'-5' domain containing 2 [Source:HGNC Symbol;Acc:HGNC:20217]
5980	REV3L	REV3 like, DNA directed polymerase zeta catalytic subunit [Source:HGNC Symbol;Acc:HGNC:9968]
353497	POLN	DNA polymerase nu [Source:HGNC Symbol;Acc:HGNC:18870]
201973	PRIMPOL	primase and DNA directed polymerase [Source:HGNC Symbol;Acc:HGNC:26575]
200316	APOBEC3F	apolipoprotein B mRNA editing enzyme catalytic subunit 3F [Source:HGNC Symbol;Acc:HGNC:17356]
10635	RAD51AP1	RAD51 associated protein 1 [Source:HGNC Symbol;Acc:HGNC:16956]
375748	ERCC6L2	ERCC excision repair 6 like 2 [Source:HGNC Symbol;Acc:HGNC:26922]
64789	EXO5	exonuclease 5 [Source:HGNC Symbol;Acc:HGNC:26115]
91442	FAAP24	FA core complex associated protein 24 [Source:HGNC Symbol;Acc:HGNC:28467]
5378	PMS1	PMS1 homolog 1, mismatch repair system component [Source:HGNC Symbol;Acc:HGNC:9121]
3838	KPNA2	karyopherin subunit alpha 2 [Source:HGNC Symbol;Acc:HGNC:6395]
140564	APOBEC3D	apolipoprotein B mRNA editing enzyme catalytic subunit 3D [Source:HGNC Symbol;Acc:HGNC:17354]
4552	MTRR	5-methyltetrahydrofolate-homocysteine methyltransferase reductase [Source:HGNC Symbol;Acc:HGNC:7473]
51409	HEMK1	HemK methyltransferase family member 1 [Source:HGNC Symbol;Acc:HGNC:24923]
54826	GIN1	gypsy retrotransposon integrase 1 [Source:HGNC Symbol;Acc:HGNC:25959]
4008	LMO7	LIM domain 7 [Source:HGNC Symbol;Acc:HGNC:6646]
283149	BCL9L	BCL9 like [Source:HGNC Symbol;Acc:HGNC:23688]
63977	PRDM15	PR/SET domain 15 [Source:HGNC Symbol;Acc:HGNC:13999]
9516	LITAF	lipopolysaccharide induced TNF factor [Source:HGNC Symbol;Acc:HGNC:16841]
84166	NLRC5	NLR family CARD domain containing 5 [Source:HGNC Symbol;Acc:HGNC:29933]
58476	TP53INP2	tumor protein p53 inducible nuclear protein 2 [Source:HGNC Symbol;Acc:HGNC:16104]
7036	TFR2	transferrin receptor 2 [Source:HGNC Symbol;Acc:HGNC:11762]
81566	CSRNP2	cysteine and serine rich nuclear protein 2 [Source:HGNC Symbol;Acc:HGNC:16006]
7525	YES1	YES proto-oncogene 1, Src family tyrosine kinase [Source:HGNC Symbol;Acc:HGNC:12841]
6041	RNASEL	ribonuclease L [Source:HGNC Symbol;Acc:HGNC:10050]
80709	AKNA	AT-hook transcription factor [Source:HGNC Symbol;Acc:HGNC:24108]
85441	HELZ2	helicase with zinc finger 2 [Source:HGNC Symbol;Acc:HGNC:30021]
84455	EFCAB7	EF-hand calcium binding domain 7 [Source:HGNC Symbol;Acc:HGNC:29379]
5324	PLAG1	PLAG1 zinc finger [Source:HGNC Symbol;Acc:HGNC:9045]
346389	MACC1	MET transcriptional regulator MACC1 [Source:HGNC Symbol;Acc:HGNC:30215]
6776	STAT5A	signal transducer and activator of transcription 5A [Source:HGNC Symbol;Acc:HGNC:11366]
80714	PBX4	PBX homeobox 4 [Source:HGNC Symbol;Acc:HGNC:13403]
57658	CALCOCO1	calcium binding and coiled-coil domain 1 [Source:HGNC Symbol;Acc:HGNC:29306]
79800	CARF	calcium responsive transcription factor [Source:HGNC Symbol;Acc:HGNC:14435]
9663	LPIN2	lipin 2 [Source:HGNC Symbol;Acc:HGNC:14450]
6257	RXRB	retinoid X receptor beta [Source:HGNC Symbol;Acc:HGNC:10478]
9282	MED14	mediator complex subunit 14 [Source:HGNC Symbol;Acc:HGNC:2370]
130557	ZNF513	zinc finger protein 513 [Source:HGNC Symbol;Acc:HGNC:26498]
10485	C1orf61	chromosome 1 open reading frame 61 [Source:HGNC Symbol;Acc:HGNC:30780]
152485	ZNF827	zinc finger protein 827 [Source:HGNC Symbol;Acc:HGNC:27193]
22847	ZNF507	zinc finger protein 507 [Source:HGNC Symbol;Acc:HGNC:23783]
256643	BCLAF3	BCLAF1 and THRAP3 family member 3 [Source:HGNC Symbol;Acc:HGNC:27413]
404281	YY2	YY2 transcription factor [Source:HGNC Symbol;Acc:HGNC:31684]
55279	ZNF654	zinc finger protein 654 [Source:HGNC Symbol;Acc:HGNC:25612]
55628	ZNF407	zinc finger protein 407 [Source:HGNC Symbol;Acc:HGNC:19904]
55734	ZFP64	ZFP64 zinc finger protein [Source:HGNC Symbol;Acc:HGNC:15940]
4793	NFKBIB	NFKB inhibitor beta [Source:HGNC Symbol;Acc:HGNC:7798]
55127	HEATR1	HEAT repeat containing 1 [Source:HGNC Symbol;Acc:HGNC:25517]
23541	SEC14L2	SEC14 like lipid binding 2 [Source:HGNC Symbol;Acc:HGNC:10699]
59	ACTA2	actin alpha 2, smooth muscle [Source:HGNC Symbol;Acc:HGNC:130]
64768	IPPK	inositol-pentakisphosphate 2-kinase [Source:HGNC Symbol;Acc:HGNC:14645]
3182	HNRNPAB	heterogeneous nuclear ribonucleoprotein A/B [Source:HGNC Symbol;Acc:HGNC:5034]
26098	EDRF1	erythroid differentiation regulatory factor 1 [Source:HGNC Symbol;Acc:HGNC:24640]
644353	ZCCHC18	zinc finger CCHC-type containing 18 [Source:HGNC Symbol;Acc:HGNC:32459]
7789	ZXDA	zinc finger X-linked duplicated A [Source:HGNC Symbol;Acc:HGNC:13198]
22927	HABP4	hyaluronan binding protein 4 [Source:HGNC Symbol;Acc:HGNC:17062]
54407	SLC38A2	solute carrier family 38 member 2 [Source:HGNC Symbol;Acc:HGNC:13448]
56829	ZC3HAV1	zinc finger CCCH-type containing, antiviral 1 [Source:HGNC Symbol;Acc:HGNC:23721]
9972	NUP153	nucleoporin 153 [Source:HGNC Symbol;Acc:HGNC:8062]
129401	NUP35	nucleoporin 35 [Source:HGNC Symbol;Acc:HGNC:29797]
23165	NUP205	nucleoporin 205 [Source:HGNC Symbol;Acc:HGNC:18658]
55070	DET1	DET1 partner of COP1 E3 ubiquitin ligase [Source:HGNC Symbol;Acc:HGNC:25477]
6804	STX1A	syntaxin 1A [Source:HGNC Symbol;Acc:HGNC:11433]
54793	KCTD9	potassium channel tetramerization domain containing 9 [Source:HGNC Symbol;Acc:HGNC:22401]
51633	OTUD6B	OTU deubiquitinase 6B [Source:HGNC Symbol;Acc:HGNC:24281]
114804	RNF157	ring finger protein 157 [Source:HGNC Symbol;Acc:HGNC:29402]
10625	IVNS1ABP	influenza virus NS1A binding protein [Source:HGNC Symbol;Acc:HGNC:16951]
161725	OTUD7A	OTU deubiquitinase 7A [Source:HGNC Symbol;Acc:HGNC:20718]
23252	OTUD3	OTU deubiquitinase 3 [Source:HGNC Symbol;Acc:HGNC:29038]
9021	SOCS3	suppressor of cytokine signaling 3 [Source:HGNC Symbol;Acc:HGNC:19391]
8835	SOCS2	suppressor of cytokine signaling 2 [Source:HGNC Symbol;Acc:HGNC:19382]
90268	OTULIN	OTU deubiquitinase with linear linkage specificity [Source:HGNC Symbol;Acc:HGNC:25118]
54894	RNF43	ring finger protein 43 [Source:HGNC Symbol;Acc:HGNC:18505]
27246	RNF115	ring finger protein 115 [Source:HGNC Symbol;Acc:HGNC:18154]
330	BIRC3	baculoviral IAP repeat containing 3 [Source:HGNC Symbol;Acc:HGNC:591]
26249	KLHL3	kelch like family member 3 [Source:HGNC Symbol;Acc:HGNC:6354]
84132	USP42	ubiquitin specific peptidase 42 [Source:HGNC Symbol;Acc:HGNC:20068]
63893	UBE2O	ubiquitin conjugating enzyme E2 O [Source:HGNC Symbol;Acc:HGNC:29554]
55632	G2E3	G2/M-phase specific E3 ubiquitin protein ligase [Source:HGNC Symbol;Acc:HGNC:20338]
81545	FBXO38	F-box protein 38 [Source:HGNC Symbol;Acc:HGNC:28844]
8925	HERC1	HECT and RLD domain containing E3 ubiquitin protein ligase family member 1 [Source:HGNC Symbol;Acc:HGNC:4867]
79596	OBI1	ORC ubiquitin ligase 1 [Source:HGNC Symbol;Acc:HGNC:20308]
11274	USP18	ubiquitin specific peptidase 18 [Source:HGNC Symbol;Acc:HGNC:12616]
8975	USP13	ubiquitin specific peptidase 13 [Source:HGNC Symbol;Acc:HGNC:12611]
23279	NUP160	nucleoporin 160 [Source:HGNC Symbol;Acc:HGNC:18017]
64854	USP46	ubiquitin specific peptidase 46 [Source:HGNC Symbol;Acc:HGNC:20075]
200312	RNF215	ring finger protein 215 [Source:HGNC Symbol;Acc:HGNC:33434]
26263	FBXO22	F-box protein 22 [Source:HGNC Symbol;Acc:HGNC:13593]
93611	FBXO44	F-box protein 44 [Source:HGNC Symbol;Acc:HGNC:24847]
146330	FBXL16	F-box and leucine rich repeat protein 16 [Source:HGNC Symbol;Acc:HGNC:14150]
80028	FBXL18	F-box and leucine rich repeat protein 18 [Source:HGNC Symbol;Acc:HGNC:21874]
80176	SPSB1	splA/ryanodine receptor domain and SOCS box containing 1 [Source:HGNC Symbol;Acc:HGNC:30628]
7328	UBE2H	ubiquitin conjugating enzyme E2 H [Source:HGNC Symbol;Acc:HGNC:12484]
90025	UBE3D	ubiquitin protein ligase E3D [Source:HGNC Symbol;Acc:HGNC:21381]
23014	FBXO21	F-box protein 21 [Source:HGNC Symbol;Acc:HGNC:13592]
64410	KLHL25	kelch like family member 25 [Source:HGNC Symbol;Acc:HGNC:25732]
8237	USP11	ubiquitin specific peptidase 11 [Source:HGNC Symbol;Acc:HGNC:12609]
55230	USP40	ubiquitin specific peptidase 40 [Source:HGNC Symbol;Acc:HGNC:20069]
10868	USP20	ubiquitin specific peptidase 20 [Source:HGNC Symbol;Acc:HGNC:12619]
5193	PEX12	peroxisomal biogenesis factor 12 [Source:HGNC Symbol;Acc:HGNC:8854]
51130	ASB3	ankyrin repeat and SOCS box containing 3 [Source:HGNC Symbol;Acc:HGNC:16013]
27304	MOCS3	molybdenum cofactor synthesis 3 [Source:HGNC Symbol;Acc:HGNC:15765]
51003	MED31	mediator complex subunit 31 [Source:HGNC Symbol;Acc:HGNC:24260]
51070	NOSIP	nitric oxide synthase interacting protein [Source:HGNC Symbol;Acc:HGNC:17946]
84261	FBXW9	F-box and WD repeat domain containing 9 [Source:HGNC Symbol;Acc:HGNC:28136]
148203	ZNF738	zinc finger protein 738 [Source:HGNC Symbol;Acc:HGNC:32469]
22888	UBOX5	U-box domain containing 5 [Source:HGNC Symbol;Acc:HGNC:17777]
9666	DZIP3	DAZ interacting zinc finger protein 3 [Source:HGNC Symbol;Acc:HGNC:30938]
26094	DCAF4	DDB1 and CUL4 associated factor 4 [Source:HGNC Symbol;Acc:HGNC:20229]
113878	DTX2	deltex E3 ubiquitin ligase 2 [Source:HGNC Symbol;Acc:HGNC:15973]
375593	TRIM73	tripartite motif containing 73 [Source:HGNC Symbol;Acc:HGNC:18162]
645432	ARRDC5	arrestin domain containing 5 [Source:HGNC Symbol;Acc:HGNC:31407]
26168	SENP3	SUMO specific peptidase 3 [Source:HGNC Symbol;Acc:HGNC:17862]
54629	MINDY2	MINDY lysine 48 deubiquitinase 2 [Source:HGNC Symbol;Acc:HGNC:26954]
57559	STAMBPL1	STAM binding protein like 1 [Source:HGNC Symbol;Acc:HGNC:24105]
55245	UQCC1	ubiquinol-cytochrome c reductase complex assembly factor 1 [Source:HGNC Symbol;Acc:HGNC:15891]
8660	IRS2	insulin receptor substrate 2 [Source:HGNC Symbol;Acc:HGNC:6126]
387338	NSUN4	NOP2/Sun RNA methyltransferase 4 [Source:HGNC Symbol;Acc:HGNC:31802]
116496	NIBAN1	niban apoptosis regulator 1 [Source:HGNC Symbol;Acc:HGNC:16784]
51335	NGRN	neugrin, neurite outgrowth associated [Source:HGNC Symbol;Acc:HGNC:18077]
9231	DLG5	discs large MAGUK scaffold protein 5 [Source:HGNC Symbol;Acc:HGNC:2904]
129293	TRABD2A	TraB domain containing 2A [Source:HGNC Symbol;Acc:HGNC:27013]
79738	BBS10	Bardet-Biedl syndrome 10 [Source:HGNC Symbol;Acc:HGNC:26291]
9456	HOMER1	homer scaffold protein 1 [Source:HGNC Symbol;Acc:HGNC:17512]
9619	ABCG1	ATP binding cassette subfamily G member 1 [Source:HGNC Symbol;Acc:HGNC:73]
6513	SLC2A1	solute carrier family 2 member 1 [Source:HGNC Symbol;Acc:HGNC:11005]
2744	GLS	glutaminase [Source:HGNC Symbol;Acc:HGNC:4331]
9900	SV2A	synaptic vesicle glycoprotein 2A [Source:HGNC Symbol;Acc:HGNC:20566]
6261	RYR1	ryanodine receptor 1 [Source:HGNC Symbol;Acc:HGNC:10483]
10181	RBM5	RNA binding motif protein 5 [Source:HGNC Symbol;Acc:HGNC:9902]
23195	MDN1	midasin AAA ATPase 1 [Source:HGNC Symbol;Acc:HGNC:18302]
84557	MAP1LC3A	microtubule associated protein 1 light chain 3 alpha [Source:HGNC Symbol;Acc:HGNC:6838]
23710	GABARAPL1	GABA type A receptor associated protein like 1 [Source:HGNC Symbol;Acc:HGNC:4068]
51733	UPB1	beta-ureidopropionase 1 [Source:HGNC Symbol;Acc:HGNC:16297]
2153	F5	coagulation factor V [Source:HGNC Symbol;Acc:HGNC:3542]
23243	ANKRD28	ankyrin repeat domain 28 [Source:HGNC Symbol;Acc:HGNC:29024]
55471	NDUFAF7	NADH:ubiquinone oxidoreductase complex assembly factor 7 [Source:HGNC Symbol;Acc:HGNC:28816]
6506	SLC1A2	solute carrier family 1 member 2 [Source:HGNC Symbol;Acc:HGNC:10940]
283518	KCNRG	potassium channel regulator [Source:HGNC Symbol;Acc:HGNC:18893]
3738	KCNA3	potassium voltage-gated channel subfamily A member 3 [Source:HGNC Symbol;Acc:HGNC:6221]
55814	BDP1	B double prime 1, subunit of RNA polymerase III transcription initiation factor IIIB [Source:HGNC Symbol;Acc:HGNC:13652]
55969	RAB5IF	RAB5 interacting factor [Source:HGNC Symbol;Acc:HGNC:15870]
23020	SNRNP200	small nuclear ribonucleoprotein U5 subunit 200 [Source:HGNC Symbol;Acc:HGNC:30859]
54751	FBLIM1	filamin binding LIM protein 1 [Source:HGNC Symbol;Acc:HGNC:24686]
7358	UGDH	UDP-glucose 6-dehydrogenase [Source:HGNC Symbol;Acc:HGNC:12525]
9617	MTRF1	mitochondrial translation release factor 1 [Source:HGNC Symbol;Acc:HGNC:7469]
64951	MRPS24	mitochondrial ribosomal protein S24 [Source:HGNC Symbol;Acc:HGNC:14510]
64978	MRPL38	mitochondrial ribosomal protein L38 [Source:HGNC Symbol;Acc:HGNC:14033]
80304	WDCP	WD repeat and coiled coil containing [Source:HGNC Symbol;Acc:HGNC:26157]
4170	MCL1	MCL1 apoptosis regulator, BCL2 family member [Source:HGNC Symbol;Acc:HGNC:6943]
5144	PDE4D	phosphodiesterase 4D [Source:HGNC Symbol;Acc:HGNC:8783]
23171	GPD1L	glycerol-3-phosphate dehydrogenase 1 like [Source:HGNC Symbol;Acc:HGNC:28956]
143686	SESN3	sestrin 3 [Source:HGNC Symbol;Acc:HGNC:23060]
9479	MAPK8IP1	mitogen-activated protein kinase 8 interacting protein 1 [Source:HGNC Symbol;Acc:HGNC:6882]
59338	PLEKHA1	pleckstrin homology domain containing A1 [Source:HGNC Symbol;Acc:HGNC:14335]
54910	SEMA4C	semaphorin 4C [Source:HGNC Symbol;Acc:HGNC:10731]
152559	PAQR3	progestin and adipoQ receptor family member 3 [Source:HGNC Symbol;Acc:HGNC:30130]
23334	SZT2	SZT2 subunit of KICSTOR complex [Source:HGNC Symbol;Acc:HGNC:29040]
3675	ITGA3	integrin subunit alpha 3 [Source:HGNC Symbol;Acc:HGNC:6139]
6504	SLAMF1	signaling lymphocytic activation molecule family member 1 [Source:HGNC Symbol;Acc:HGNC:10903]
22881	ANKRD6	ankyrin repeat domain 6 [Source:HGNC Symbol;Acc:HGNC:17280]
80824	DUSP16	dual specificity phosphatase 16 [Source:HGNC Symbol;Acc:HGNC:17909]
3487	IGFBP4	insulin like growth factor binding protein 4 [Source:HGNC Symbol;Acc:HGNC:5473]
1846	DUSP4	dual specificity phosphatase 4 [Source:HGNC Symbol;Acc:HGNC:3070]
1850	DUSP8	dual specificity phosphatase 8 [Source:HGNC Symbol;Acc:HGNC:3074]
285315	C3orf33	chromosome 3 open reading frame 33 [Source:HGNC Symbol;Acc:HGNC:26434]
147699	PPM1N	protein phosphatase, Mg2+/Mn2+ dependent 1N (putative) [Source:HGNC Symbol;Acc:HGNC:26845]
5140	PDE3B	phosphodiesterase 3B [Source:HGNC Symbol;Acc:HGNC:8779]
652968	CASTOR1	cytosolic arginine sensor for mTORC1 subunit 1 [Source:HGNC Symbol;Acc:HGNC:34423]
23035	PHLPP2	PH domain and leucine rich repeat protein phosphatase 2 [Source:HGNC Symbol;Acc:HGNC:29149]
23592	LEMD3	LEM domain containing 3 [Source:HGNC Symbol;Acc:HGNC:28887]
2537	IFI6	interferon alpha inducible protein 6 [Source:HGNC Symbol;Acc:HGNC:4054]
64081	PBLD	phenazine biosynthesis like protein domain containing [Source:HGNC Symbol;Acc:HGNC:23301]
23098	SARM1	sterile alpha and TIR motif containing 1 [Source:HGNC Symbol;Acc:HGNC:17074]
5272	SERPINB9	serpin family B member 9 [Source:HGNC Symbol;Acc:HGNC:8955]
4681	NBL1	NBL1, DAN family BMP antagonist [Source:HGNC Symbol;Acc:HGNC:7650]
9860	LRIG2	leucine rich repeats and immunoglobulin like domains 2 [Source:HGNC Symbol;Acc:HGNC:20889]
10505	SEMA4F	ssemaphorin 4F [Source:HGNC Symbol;Acc:HGNC:10734]
84830	ADTRP	androgen dependent TFPI regulating protein [Source:HGNC Symbol;Acc:HGNC:21214]
131450	CD200R1	CD200 receptor 1 [Source:HGNC Symbol;Acc:HGNC:24235]
55061	SUSD4	sushi domain containing 4 [Source:HGNC Symbol;Acc:HGNC:25470]
8832	CD84	CD84 molecule [Source:HGNC Symbol;Acc:HGNC:1704]
53347	UBASH3A	ubiquitin associated and SH3 domain containing A [Source:HGNC Symbol;Acc:HGNC:12462]
83891	SNX25	sorting nexin 25 [Source:HGNC Symbol;Acc:HGNC:21883]
57732	ZFYVE28	zinc finger FYVE-type containing 28 [Source:HGNC Symbol;Acc:HGNC:29334]
57707	MEAK7	MTOR associated protein, eak-7 homolog [Source:HGNC Symbol;Acc:HGNC:29325]
10000	AKT3	AKT serine/threonine kinase 3 [Source:HGNC Symbol;Acc:HGNC:393]
4598	MVK	mevalonate kinase [Source:HGNC Symbol;Acc:HGNC:7530]
9737	GPRASP1	G protein-coupled receptor associated sorting protein 1 [Source:HGNC Symbol;Acc:HGNC:24834]
7289	TULP3	TUB like protein 3 [Source:HGNC Symbol;Acc:HGNC:12425]
22905	EPN2	epsin 2 [Source:HGNC Symbol;Acc:HGNC:18639]
4163	MCC	MCC regulator of WNT signaling pathway [Source:HGNC Symbol;Acc:HGNC:6935]
285	ANGPT2	angiopoietin 2 [Source:HGNC Symbol;Acc:HGNC:485]
5052	PRDX1	peroxiredoxin 1 [Source:HGNC Symbol;Acc:HGNC:9352]
5026	P2RX5	purinergic receptor P2X 5 [Source:HGNC Symbol;Acc:HGNC:8536]
10523	CHERP	calcium homeostasis endoplasmic reticulum protein [Source:HGNC Symbol;Acc:HGNC:16930]
84636	GPR174	G protein-coupled receptor 174 [Source:HGNC Symbol;Acc:HGNC:30245]
23604	DAPK2	death associated protein kinase 2 [Source:HGNC Symbol;Acc:HGNC:2675]
79156	PLEKHF1	pleckstrin homology and FYVE domain containing 1 [Source:HGNC Symbol;Acc:HGNC:20764]
64787	EPS8L2	EPS8 like 2 [Source:HGNC Symbol;Acc:HGNC:21296]
5662	PSD	pleckstrin and Sec7 domain containing [Source:HGNC Symbol;Acc:HGNC:9507]
11123	RCAN3	RCAN family member 3 [Source:HGNC Symbol;Acc:HGNC:3042]
5783	PTPN13	protein tyrosine phosphatase non-receptor type 13 [Source:HGNC Symbol;Acc:HGNC:9646]
55667	DENND4C	DENN domain containing 4C [Source:HGNC Symbol;Acc:HGNC:26079]
128178	EDARADD	EDAR associated death domain [Source:HGNC Symbol;Acc:HGNC:14341]
145957	NRG4	neuregulin 4 [Source:HGNC Symbol;Acc:HGNC:29862]
221002	RASGEF1A	RasGEF domain family member 1A [Source:HGNC Symbol;Acc:HGNC:24246]
54503	ZDHHC13	zinc finger DHHC-type palmitoyltransferase 13 [Source:HGNC Symbol;Acc:HGNC:18413]
9265	CYTH3	cytohesin 3 [Source:HGNC Symbol;Acc:HGNC:9504]
10260	DENND4A	DENN domain containing 4A [Source:HGNC Symbol;Acc:HGNC:24321]
9649	RALGPS1	Ral GEF with PH domain and SH3 binding motif 1 [Source:HGNC Symbol;Acc:HGNC:16851]
6875	TAF4B	TATA-box binding protein associated factor 4b [Source:HGNC Symbol;Acc:HGNC:11538]
57678	GPAM	glycerol-3-phosphate acyltransferase, mitochondrial [Source:HGNC Symbol;Acc:HGNC:24865]
2833	CXCR3	C-X-C motif chemokine receptor 3 [Source:HGNC Symbol;Acc:HGNC:4540]
1760	DMPK	DM1 protein kinase [Source:HGNC Symbol;Acc:HGNC:2933]
889	KRIT1	KRIT1 ankyrin repeat containing [Source:HGNC Symbol;Acc:HGNC:1573]
134430	WDR36	WD repeat domain 36 [Source:HGNC Symbol;Acc:HGNC:30696]
23154	NCDN	neurochondrin [Source:HGNC Symbol;Acc:HGNC:17597]
478	ATP1A3	ATPase Na+/K+ transporting subunit alpha 3 [Source:HGNC Symbol;Acc:HGNC:801]
3434	IFIT1	interferon induced protein with tetratricopeptide repeats 1 [Source:HGNC Symbol;Acc:HGNC:5407]
3783	KCNN4	potassium calcium-activated channel subfamily N member 4 [Source:HGNC Symbol;Acc:HGNC:6293]
115650	TNFRSF13C	TNF receptor superfamily member 13C [Source:HGNC Symbol;Acc:HGNC:17755]
27240	SIT1	signaling threshold regulating transmembrane adaptor 1 [Source:HGNC Symbol;Acc:HGNC:17710]
338773	TMEM119	transmembrane protein 119 [Source:HGNC Symbol;Acc:HGNC:27884]
3710	ITPR3	inositol 1,4,5-trisphosphate receptor type 3 [Source:HGNC Symbol;Acc:HGNC:6182]
25874	MPC2	mitochondrial pyruvate carrier 2 [Source:HGNC Symbol;Acc:HGNC:24515]
23516	SLC39A14	solute carrier family 39 member 14 [Source:HGNC Symbol;Acc:HGNC:20858]
4864	NPC1	NPC intracellular cholesterol transporter 1 [Source:HGNC Symbol;Acc:HGNC:7897]
9673	SLC25A44	solute carrier family 25 member 44 [Source:HGNC Symbol;Acc:HGNC:29036]
9187	SLC24A1	solute carrier family 24 member 1 [Source:HGNC Symbol;Acc:HGNC:10975]
2171	FABP5	fatty acid binding protein 5 [Source:HGNC Symbol;Acc:HGNC:3560]
9498	SLC4A8	solute carrier family 4 member 8 [Source:HGNC Symbol;Acc:HGNC:11034]
57835	SLC4A5	solute carrier family 4 member 5 [Source:HGNC Symbol;Acc:HGNC:18168]
1066	CES1	carboxylesterase 1 [Source:HGNC Symbol;Acc:HGNC:1863]
158219	TTC39B	tetratricopeptide repeat domain 39B [Source:HGNC Symbol;Acc:HGNC:23704]
2495	FTH1	ferritin heavy chain 1 [Source:HGNC Symbol;Acc:HGNC:3976]
10663	CXCR6	C-X-C motif chemokine receptor 6 [Source:HGNC Symbol;Acc:HGNC:16647]
7357	UGCG	UDP-glucose ceramide glucosyltransferase [Source:HGNC Symbol;Acc:HGNC:12524]
4501	MT1X	metallothionein 1X [Source:HGNC Symbol;Acc:HGNC:7405]
9497	SLC4A7	solute carrier family 4 member 7 [Source:HGNC Symbol;Acc:HGNC:11033]
64116	SLC39A8	solute carrier family 39 member 8 [Source:HGNC Symbol;Acc:HGNC:20862]
51301	GCNT4	glucosaminyl (N-acetyl) transferase 4 [Source:HGNC Symbol;Acc:HGNC:17973]
8029	CUBN	cubilin [Source:HGNC Symbol;Acc:HGNC:2548]
1182	CLCN3	chloride voltage-gated channel 3 [Source:HGNC Symbol;Acc:HGNC:2021]
254428	SLC41A1	solute carrier family 41 member 1 [Source:HGNC Symbol;Acc:HGNC:19429]
159371	SLC35G1	solute carrier family 35 member G1 [Source:HGNC Symbol;Acc:HGNC:26607]
26504	CNNM4	cyclin and CBS domain divalent metal cation transport mediator 4 [Source:HGNC Symbol;Acc:HGNC:105]
4493	MT1E	metallothionein 1E [Source:HGNC Symbol;Acc:HGNC:7397]
4494	MT1F	metallothionein 1F [Source:HGNC Symbol;Acc:HGNC:7398]
79572	ATP13A3	ATPase 13A3 [Source:HGNC Symbol;Acc:HGNC:24113]
137994	LETM2	leucine zipper and EF-hand containing transmembrane protein 2 [Source:HGNC Symbol;Acc:HGNC:14648]
57476	GRAMD1B	GRAM domain containing 1B [Source:HGNC Symbol;Acc:HGNC:29214]
4753	NELL2	neural EGFL like 2 [Source:HGNC Symbol;Acc:HGNC:7751]
29904	EEF2K	eukaryotic elongation factor 2 kinase [Source:HGNC Symbol;Acc:HGNC:24615]
3572	IL6ST	interleukin 6 signal transducer [Source:HGNC Symbol;Acc:HGNC:6021]
23705	CADM1	cell adhesion molecule 1 [Source:HGNC Symbol;Acc:HGNC:5951]
64393	ZMAT3	zinc finger matrin-type 3 [Source:HGNC Symbol;Acc:HGNC:29983]
5519	PPP2R1B	protein phosphatase 2 scaffold subunit Abeta [Source:HGNC Symbol;Acc:HGNC:9303]
5521	PPP2R2B	protein phosphatase 2 regulatory subunit Bbeta [Source:HGNC Symbol;Acc:HGNC:9305]
10314	LANCL1	LanC like 1 [Source:HGNC Symbol;Acc:HGNC:6508]
291	SLC25A4	solute carrier family 25 member 4 [Source:HGNC Symbol;Acc:HGNC:10990]
4118	MAL	mal, T cell differentiation protein [Source:HGNC Symbol;Acc:HGNC:6817]
347902	AMIGO2	adhesion molecule with Ig like domain 2 [Source:HGNC Symbol;Acc:HGNC:24073]
80781	COL18A1	collagen type XVIII alpha 1 chain [Source:HGNC Symbol;Acc:HGNC:2195]
3939	LDHA	lactate dehydrogenase A [Source:HGNC Symbol;Acc:HGNC:6535]
100463486	MTRNR2L8	MT-RNR2 like 8 [Source:HGNC Symbol;Acc:HGNC:37165]
9214	FCMR	Fc fragment of IgM receptor [Source:HGNC Symbol;Acc:HGNC:14315]
90529	STPG1	sperm tail PG-rich repeat containing 1 [Source:HGNC Symbol;Acc:HGNC:28070]
114824	PNMA5	PNMA family member 5 [Source:HGNC Symbol;Acc:HGNC:18743]
29944	PNMA3	PNMA family member 3 [Source:HGNC Symbol;Acc:HGNC:18742]
79370	BCL2L14	BCL2 like 14 [Source:HGNC Symbol;Acc:HGNC:16657]
147923	ZNF420	zinc finger protein 420 [Source:HGNC Symbol;Acc:HGNC:20649]
440603	BCL2L15	BCL2 like 15 [Source:HGNC Symbol;Acc:HGNC:33624]
3604	TNFRSF9	TNF receptor superfamily member 9 [Source:HGNC Symbol;Acc:HGNC:11924]
83879	CDCA7	cell division cycle associated 7 [Source:HGNC Symbol;Acc:HGNC:14628]
84971	ATG4D	autophagy related 4D cysteine peptidase [Source:HGNC Symbol;Acc:HGNC:20789]
51202	DDX47	DEAD-box helicase 47 [Source:HGNC Symbol;Acc:HGNC:18682]
79680	RTL10	retrotransposon Gag like 10 [Source:HGNC Symbol;Acc:HGNC:26112]
28986	MAGEH1	MAGE family member H1 [Source:HGNC Symbol;Acc:HGNC:24092]
9786	KIAA0586	KIAA0586 [Source:HGNC Symbol;Acc:HGNC:19960]
221322	TBC1D32	TBC1 domain family member 32 [Source:HGNC Symbol;Acc:HGNC:21485]
27241	BBS9	Bardet-Biedl syndrome 9 [Source:HGNC Symbol;Acc:HGNC:30000]
84628	NTNG2	netrin G2 [Source:HGNC Symbol;Acc:HGNC:14288]
92344	GORAB	golgin, RAB6 interacting [Source:HGNC Symbol;Acc:HGNC:25676]
129880	BBS5	Bardet-Biedl syndrome 5 [Source:HGNC Symbol;Acc:HGNC:970]
85302	FBF1	Fas binding factor 1 [Source:HGNC Symbol;Acc:HGNC:24674]
22832	CEP162	centrosomal protein 162 [Source:HGNC Symbol;Acc:HGNC:21107]
63917	GALNT11	polypeptide N-acetylgalactosaminyltransferase 11 [Source:HGNC Symbol;Acc:HGNC:19875]
221914	GPC2	glypican 2 [Source:HGNC Symbol;Acc:HGNC:4450]
51104	ABHD17B	abhydrolase domain containing 17B, depalmitoylase [Source:HGNC Symbol;Acc:HGNC:24278]
91584	PLXNA4	plexin A4 [Source:HGNC Symbol;Acc:HGNC:9102]
4974	OMG	oligodendrocyte myelin glycoprotein [Source:HGNC Symbol;Acc:HGNC:8135]
9762	LZTS3	leucine zipper tumor suppressor family member 3 [Source:HGNC Symbol;Acc:HGNC:30139]
221178	SPATA13	spermatogenesis associated 13 [Source:HGNC Symbol;Acc:HGNC:23222]
2014	EMP3	epithelial membrane protein 3 [Source:HGNC Symbol;Acc:HGNC:3335]
5797	PTPRM	protein tyrosine phosphatase receptor type M [Source:HGNC Symbol;Acc:HGNC:9675]
9046	DOK2	docking protein 2 [Source:HGNC Symbol;Acc:HGNC:2991]
29967	LRP12	LDL receptor related protein 12 [Source:HGNC Symbol;Acc:HGNC:31708]
1945	EFNA4	ephrin A4 [Source:HGNC Symbol;Acc:HGNC:3224]
4548	MTR	5-methyltetrahydrofolate-homocysteine methyltransferase [Source:HGNC Symbol;Acc:HGNC:7468]
79631	EFL1	elongation factor like GTPase 1 [Source:HGNC Symbol;Acc:HGNC:25789]
64645	MFSD14A	major facilitator superfamily domain containing 14A [Source:HGNC Symbol;Acc:HGNC:23363]
1854	DUT	deoxyuridine triphosphatase [Source:HGNC Symbol;Acc:HGNC:3078]
56953	NT5M	5',3'-nucleotidase, mitochondrial [Source:HGNC Symbol;Acc:HGNC:15769]
374393	FAM111B	family with sequence similarity 111 member B [Source:HGNC Symbol;Acc:HGNC:24200]
164	AP1G1	adaptor related protein complex 1 subunit gamma 1 [Source:HGNC Symbol;Acc:HGNC:555]
10808	HSPH1	heat shock protein family H (Hsp110) member 1 [Source:HGNC Symbol;Acc:HGNC:16969]
10666	CD226	CD226 molecule [Source:HGNC Symbol;Acc:HGNC:16961]
3554	IL1R1	interleukin 1 receptor type 1 [Source:HGNC Symbol;Acc:HGNC:5993]
1690	COCH	cochlin [Source:HGNC Symbol;Acc:HGNC:2180]
55423	SIRPG	signal regulatory protein gamma [Source:HGNC Symbol;Acc:HGNC:15757]
126259	TMIGD2	transmembrane and immunoglobulin domain containing 2 [Source:HGNC Symbol;Acc:HGNC:28324]
201633	TIGIT	T cell immunoreceptor with Ig and ITIM domains [Source:HGNC Symbol;Acc:HGNC:26838]
9402	GRAP2	GRB2 related adaptor protein 2 [Source:HGNC Symbol;Acc:HGNC:4563]
151888	BTLA	B and T lymphocyte associated [Source:HGNC Symbol;Acc:HGNC:21087]
55824	PAG1	phosphoprotein membrane anchor with glycosphingolipid microdomains 1 [Source:HGNC Symbol;Acc:HGNC:30043]
28639	TRBC1	T cell receptor beta constant 1 [Source:HGNC Symbol;Acc:HGNC:12156]
28638	TRBC2	T cell receptor beta constant 2 [Source:HGNC Symbol;Acc:HGNC:12157]
23143	LRCH1	leucine rich repeats and calponin homology domain containing 1 [Source:HGNC Symbol;Acc:HGNC:20309]
2533	FYB1	FYN binding protein 1 [Source:HGNC Symbol;Acc:HGNC:4036]
8519	IFITM1	interferon induced transmembrane protein 1 [Source:HGNC Symbol;Acc:HGNC:5412]
8140	SLC7A5	solute carrier family 7 member 5 [Source:HGNC Symbol;Acc:HGNC:11063]
89857	KLHL6	kelch like family member 6 [Source:HGNC Symbol;Acc:HGNC:18653]
81035	COLEC12	collectin subfamily member 12 [Source:HGNC Symbol;Acc:HGNC:16016]
9976	CLEC2B	C-type lectin domain family 2 member B [Source:HGNC Symbol;Acc:HGNC:2053]
91801	ALKBH8	alkB homolog 8, tRNA methyltransferase [Source:HGNC Symbol;Acc:HGNC:25189]
4249	MGAT5	alpha-1,6-mannosylglycoprotein 6-beta-N-acetylglucosaminyltransferase [Source:HGNC Symbol;Acc:HGNC:7049]
5528	PPP2R5D	protein phosphatase 2 regulatory subunit B'delta [Source:HGNC Symbol;Acc:HGNC:9312]
5523	PPP2R3A	protein phosphatase 2 regulatory subunit B''alpha [Source:HGNC Symbol;Acc:HGNC:9307]
10045	SH2D3A	SH2 domain containing 3A [Source:HGNC Symbol;Acc:HGNC:16885]
80851	SH3BP5L	SH3 binding domain protein 5 like [Source:HGNC Symbol;Acc:HGNC:29360]
6640	SNTA1	syntrophin alpha 1 [Source:HGNC Symbol;Acc:HGNC:11167]
5348	FXYD1	FXYD domain containing ion transport regulator 1 [Source:HGNC Symbol;Acc:HGNC:4025]
2530	FUT8	fucosyltransferase 8 [Source:HGNC Symbol;Acc:HGNC:4019]
3640	INSL3	insulin like 3 [Source:HGNC Symbol;Acc:HGNC:6086]
1595	CYP51A1	cytochrome P450 family 51 subfamily A member 1 [Source:HGNC Symbol;Acc:HGNC:2649]
54557	SGTB	small glutamine rich tetratricopeptide repeat containing beta [Source:HGNC Symbol;Acc:HGNC:23567]
51608	GET4	guided entry of tail-anchored proteins factor 4 [Source:HGNC Symbol;Acc:HGNC:21690]
51686	OAZ3	ornithine decarboxylase antizyme 3 [Source:HGNC Symbol;Acc:HGNC:8097]
27042	UTP25	UTP25 small subunit processor component [Source:HGNC Symbol;Acc:HGNC:28440]
160418	TMTC3	transmembrane O-mannosyltransferase targeting cadherins 3 [Source:HGNC Symbol;Acc:HGNC:26899]
55139	ANKZF1	ankyrin repeat and zinc finger peptidyl tRNA hydrolase 1 [Source:HGNC Symbol;Acc:HGNC:25527]
196394	AMN1	antagonist of mitotic exit network 1 homolog [Source:HGNC Symbol;Acc:HGNC:27281]
78991	PCYOX1L	prenylcysteine oxidase 1 like [Source:HGNC Symbol;Acc:HGNC:28477]
10724	OGA	O-GlcNAcase [Source:HGNC Symbol;Acc:HGNC:7056]
127018	LYPLAL1	lysophospholipase like 1 [Source:HGNC Symbol;Acc:HGNC:20440]
3425	IDUA	alpha-L-iduronidase [Source:HGNC Symbol;Acc:HGNC:5391]
1117	CHI3L2	chitinase 3 like 2 [Source:HGNC Symbol;Acc:HGNC:1933]
178	AGL	amylo-alpha-1, 6-glucosidase, 4-alpha-glucanotransferase [Source:HGNC Symbol;Acc:HGNC:321]
23318	TUT4	terminal uridylyl transferase 4 [Source:HGNC Symbol;Acc:HGNC:28981]
10940	POP1	POP1 homolog, ribonuclease P/MRP subunit [Source:HGNC Symbol;Acc:HGNC:30129]
55596	ZCCHC8	zinc finger CCHC-type containing 8 [Source:HGNC Symbol;Acc:HGNC:25265]
6499	SKIV2L	Ski2 like RNA helicase [Source:HGNC Symbol;Acc:HGNC:10898]
5509	PPP1R3D	protein phosphatase 1 regulatory subunit 3D [Source:HGNC Symbol;Acc:HGNC:9294]
283209	PGM2L1	phosphoglucomutase 2 like 1 [Source:HGNC Symbol;Acc:HGNC:20898]
5837	PYGM	glycogen phosphorylase, muscle associated [Source:HGNC Symbol;Acc:HGNC:9726]
2040	STOM	stomatin [Source:HGNC Symbol;Acc:HGNC:3383]
5784	PTPN14	protein tyrosine phosphatase non-receptor type 14 [Source:HGNC Symbol;Acc:HGNC:9647]
57120	GOPC	golgi associated PDZ and coiled-coil motif containing [Source:HGNC Symbol;Acc:HGNC:17643]
160622	TAMALIN	trafficking regulator and scaffold protein tamalin [Source:HGNC Symbol;Acc:HGNC:18707]
705	BYSL	bystin like [Source:HGNC Symbol;Acc:HGNC:1157]
245812	CNPY4	canopy FGF signaling regulator 4 [Source:HGNC Symbol;Acc:HGNC:28631]
50615	IL21R	interleukin 21 receptor [Source:HGNC Symbol;Acc:HGNC:6006]
80328	ULBP2	UL16 binding protein 2 [Source:HGNC Symbol;Acc:HGNC:14894]
54332	GDAP1	ganglioside induced differentiation associated protein 1 [Source:HGNC Symbol;Acc:HGNC:15968]
54843	SYTL2	synaptotagmin like 2 [Source:HGNC Symbol;Acc:HGNC:15585]
64062	RBM26	RNA binding motif protein 26 [Source:HGNC Symbol;Acc:HGNC:20327]
221476	PI16	peptidase inhibitor 16 [Source:HGNC Symbol;Acc:HGNC:21245]
3700	ITIH4	inter-alpha-trypsin inhibitor heavy chain 4 [Source:HGNC Symbol;Acc:HGNC:6169]
8638	OASL	2'-5'-oligoadenylate synthetase like [Source:HGNC Symbol;Acc:HGNC:8090]
56925	LXN	latexin [Source:HGNC Symbol;Acc:HGNC:13347]
27344	PCSK1N	proprotein convertase subtilisin/kexin type 1 inhibitor [Source:HGNC Symbol;Acc:HGNC:17301]
1293	COL6A3	collagen type VI alpha 3 chain [Source:HGNC Symbol;Acc:HGNC:2213]
23417	MLYCD	malonyl-CoA decarboxylase [Source:HGNC Symbol;Acc:HGNC:7150]
10098	TSPAN5	tetraspanin 5 [Source:HGNC Symbol;Acc:HGNC:17753]
26276	VPS33B	VPS33B late endosome and lysosome associated [Source:HGNC Symbol;Acc:HGNC:12712]
376267	RAB15	RAB15, member RAS oncogene family [Source:HGNC Symbol;Acc:HGNC:20150]
152579	SCFD2	sec1 family domain containing 2 [Source:HGNC Symbol;Acc:HGNC:30676]
161424	NOP9	NOP9 nucleolar protein [Source:HGNC Symbol;Acc:HGNC:19826]
55341	LSG1	large 60S subunit nuclear export GTPase 1 [Source:HGNC Symbol;Acc:HGNC:25652]
401647	GOLGA7B	golgin A7 family member B [Source:HGNC Symbol;Acc:HGNC:31668]
5191	PEX7	peroxisomal biogenesis factor 7 [Source:HGNC Symbol;Acc:HGNC:8860]
9789	SPCS2	signal peptidase complex subunit 2 [Source:HGNC Symbol;Acc:HGNC:28962]
54677	CROT	carnitine O-octanoyltransferase [Source:HGNC Symbol;Acc:HGNC:2366]
8504	PEX3	peroxisomal biogenesis factor 3 [Source:HGNC Symbol;Acc:HGNC:8858]
84315	MON1A	MON1 homolog A, secretory trafficking associated [Source:HGNC Symbol;Acc:HGNC:28207]
9670	IPO13	importin 13 [Source:HGNC Symbol;Acc:HGNC:16853]
10243	GPHN	gephyrin [Source:HGNC Symbol;Acc:HGNC:15465]
64770	CCDC14	coiled-coil domain containing 14 [Source:HGNC Symbol;Acc:HGNC:25766]
9895	TECPR2	tectonin beta-propeller repeat containing 2 [Source:HGNC Symbol;Acc:HGNC:19957]
10717	AP4B1	adaptor related protein complex 4 subunit beta 1 [Source:HGNC Symbol;Acc:HGNC:572]
23167	EFR3A	EFR3 homolog A [Source:HGNC Symbol;Acc:HGNC:28970]
10004	NAALADL1	N-acetylated alpha-linked acidic dipeptidase like 1 [Source:HGNC Symbol;Acc:HGNC:23536]
7378	UPP1	uridine phosphorylase 1 [Source:HGNC Symbol;Acc:HGNC:12576]
57571	CARNS1	carnosine synthase 1 [Source:HGNC Symbol;Acc:HGNC:29268]
883	KYAT1	kynurenine aminotransferase 1 [Source:HGNC Symbol;Acc:HGNC:1564]
36	ACADSB	acyl-CoA dehydrogenase short/branched chain [Source:HGNC Symbol;Acc:HGNC:91]
27034	ACAD8	acyl-CoA dehydrogenase family member 8 [Source:HGNC Symbol;Acc:HGNC:87]
1577	CYP3A5	cytochrome P450 family 3 subfamily A member 5 [Source:HGNC Symbol;Acc:HGNC:2638]
11163	NUDT4	nudix hydrolase 4 [Source:HGNC Symbol;Acc:HGNC:8051]
5150	PDE7A	phosphodiesterase 7A [Source:HGNC Symbol;Acc:HGNC:8791]
259307	IL4I1	interleukin 4 induced 1 [Source:HGNC Symbol;Acc:HGNC:19094]
1629	DBT	dihydrolipoamide branched chain transacylase E2 [Source:HGNC Symbol;Acc:HGNC:2698]
29958	DMGDH	dimethylglycine dehydrogenase [Source:HGNC Symbol;Acc:HGNC:24475]
87769	GGACT	gamma-glutamylamine cyclotransferase [Source:HGNC Symbol;Acc:HGNC:25100]
81575	APOLD1	apolipoprotein L domain containing 1 [Source:HGNC Symbol;Acc:HGNC:25268]
51593	SRRT	serrate, RNA effector molecule [Source:HGNC Symbol;Acc:HGNC:24101]
4124	MAN2A1	mannosidase alpha class 2A member 1 [Source:HGNC Symbol;Acc:HGNC:6824]
124936	CYB5D2	cytochrome b5 domain containing 2 [Source:HGNC Symbol;Acc:HGNC:28471]
51430	SUCO	SUN domain containing ossification factor [Source:HGNC Symbol;Acc:HGNC:1240]
1456	CSNK1G3	casein kinase 1 gamma 3 [Source:HGNC Symbol;Acc:HGNC:2456]
9783	RIMS3	regulating synaptic membrane exocytosis 3 [Source:HGNC Symbol;Acc:HGNC:21292]
147372	CCBE1	collagen and calcium binding EGF domains 1 [Source:HGNC Symbol;Acc:HGNC:29426]
222223	ELAPOR2	endosome-lysosome associated apoptosis and autophagy regulator family member 2 [Source:HGNC Symbol;Acc:HGNC:21945]
55171	TBCCD1	TBCC domain containing 1 [Source:HGNC Symbol;Acc:HGNC:25546]
23233	EXOC6B	exocyst complex component 6B [Source:HGNC Symbol;Acc:HGNC:17085]
23277	CLUH	clustered mitochondria homolog [Source:HGNC Symbol;Acc:HGNC:29094]
55466	DNAJA4	DnaJ heat shock protein family (Hsp40) member A4 [Source:HGNC Symbol;Acc:HGNC:14885]
26278	SACS	sacsin molecular chaperone [Source:HGNC Symbol;Acc:HGNC:10519]
203523	ZNF449	zinc finger protein 449 [Source:HGNC Symbol;Acc:HGNC:21039]
6503	SLA	Src like adaptor [Source:HGNC Symbol;Acc:HGNC:10902]
340351	AGBL3	ATP/GTP binding protein like 3 [Source:HGNC Symbol;Acc:HGNC:27981]
6480	ST6GAL1	ST6 beta-galactoside alpha-2,6-sialyltransferase 1 [Source:HGNC Symbol;Acc:HGNC:10860]
286148	DPY19L4	dpy-19 like 4 [Source:HGNC Symbol;Acc:HGNC:27829]
3145	HMBS	hydroxymethylbilane synthase [Source:HGNC Symbol;Acc:HGNC:4982]
388228	SBK1	SH3 domain binding kinase 1 [Source:HGNC Symbol;Acc:HGNC:17699]
51303	FKBP11	FKBP prolyl isomerase 11 [Source:HGNC Symbol;Acc:HGNC:18624]
4240	MFGE8	milk fat globule EGF and factor V/VIII domain containing [Source:HGNC Symbol;Acc:HGNC:7036]
610	HCN2	hyperpolarization activated cyclic nucleotide gated potassium and sodium channel 2 [Source:HGNC Symbol;Acc:HGNC:4846]
53405	CLIC5	chloride intracellular channel 5 [Source:HGNC Symbol;Acc:HGNC:13517]
9196	KCNAB3	potassium voltage-gated channel subfamily A regulatory beta subunit 3 [Source:HGNC Symbol;Acc:HGNC:6230]
53822	FXYD7	FXYD domain containing ion transport regulator 7 [Source:HGNC Symbol;Acc:HGNC:4034]
3770	KCNJ14	potassium inwardly rectifying channel subfamily J member 14 [Source:HGNC Symbol;Acc:HGNC:6260]
56660	KCNK12	potassium two pore domain channel subfamily K member 12 [Source:HGNC Symbol;Acc:HGNC:6274]
11037	STON1	stonin 1 [Source:HGNC Symbol;Acc:HGNC:17003]
6286	S100P	S100 calcium binding protein P [Source:HGNC Symbol;Acc:HGNC:10504]
6515	SLC2A3	solute carrier family 2 member 3 [Source:HGNC Symbol;Acc:HGNC:11007]
83858	ATAD3B	ATPase family AAA domain containing 3B [Source:HGNC Symbol;Acc:HGNC:24007]
8526	DGKE	diacylglycerol kinase epsilon [Source:HGNC Symbol;Acc:HGNC:2852]
1606	DGKA	diacylglycerol kinase alpha [Source:HGNC Symbol;Acc:HGNC:2849]
55109	AGGF1	angiogenic factor with G-patch and FHA domains 1 [Source:HGNC Symbol;Acc:HGNC:24684]
22859	ADGRL1	adhesion G protein-coupled receptor L1 [Source:HGNC Symbol;Acc:HGNC:20973]
11128	POLR3A	RNA polymerase III subunit A [Source:HGNC Symbol;Acc:HGNC:30074]
55718	POLR3E	RNA polymerase III subunit E [Source:HGNC Symbol;Acc:HGNC:30347]
3590	IL11RA	interleukin 11 receptor subunit alpha [Source:HGNC Symbol;Acc:HGNC:5967]
4001	LMNB1	lamin B1 [Source:HGNC Symbol;Acc:HGNC:6637]
5778	PTPN7	protein tyrosine phosphatase non-receptor type 7 [Source:HGNC Symbol;Acc:HGNC:9659]
6489	ST8SIA1	ST8 alpha-N-acetyl-neuraminide alpha-2,8-sialyltransferase 1 [Source:HGNC Symbol;Acc:HGNC:10869]
27340	UTP20	UTP20 small subunit processome component [Source:HGNC Symbol;Acc:HGNC:17897]
283742	FAM98B	family with sequence similarity 98 member B [Source:HGNC Symbol;Acc:HGNC:26773]
23641	LDOC1	LDOC1 regulator of NFKB signaling [Source:HGNC Symbol;Acc:HGNC:6548]
79801	SHCBP1	SHC binding and spindle associated 1 [Source:HGNC Symbol;Acc:HGNC:29547]
4597	MVD	mevalonate diphosphate decarboxylase [Source:HGNC Symbol;Acc:HGNC:7529]
5333	PLCD1	phospholipase C delta 1 [Source:HGNC Symbol;Acc:HGNC:9060]
10741	RBBP9	RB binding protein 9, serine hydrolase [Source:HGNC Symbol;Acc:HGNC:9892]
4162	MCAM	melanoma cell adhesion molecule [Source:HGNC Symbol;Acc:HGNC:6934]
5287	PIK3C2B	phosphatidylinositol-4-phosphate 3-kinase catalytic subunit type 2 beta [Source:HGNC Symbol;Acc:HGNC:8972]
9057	SLC7A6	solute carrier family 7 member 6 [Source:HGNC Symbol;Acc:HGNC:11064]
2995	GYPC	glycophorin C (Gerbich blood group) [Source:HGNC Symbol;Acc:HGNC:4704]
57010	CABP4	calcium binding protein 4 [Source:HGNC Symbol;Acc:HGNC:1386]
157657	C8orf37	chromosome 8 open reading frame 37 [Source:HGNC Symbol;Acc:HGNC:27232]
56978	PRDM8	PR/SET domain 8 [Source:HGNC Symbol;Acc:HGNC:13993]
84725	PLEKHA8	pleckstrin homology domain containing A8 [Source:HGNC Symbol;Acc:HGNC:30037]
55275	VPS53	VPS53 subunit of GARP complex [Source:HGNC Symbol;Acc:HGNC:25608]
57511	COG6	component of oligomeric golgi complex 6 [Source:HGNC Symbol;Acc:HGNC:18621]
23033	DOP1A	DOP1 leucine zipper like protein A [Source:HGNC Symbol;Acc:HGNC:21194]
23041	MON2	MON2 homolog, regulator of endosome-to-Golgi trafficking [Source:HGNC Symbol;Acc:HGNC:29177]
25938	HEATR5A	HEAT repeat containing 5A [Source:HGNC Symbol;Acc:HGNC:20276]
27111	SDCBP2	syndecan binding protein 2 [Source:HGNC Symbol;Acc:HGNC:15756]
116442	RAB39B	RAB39B, member RAS oncogene family [Source:HGNC Symbol;Acc:HGNC:16499]
8728	ADAM19	ADAM metallopeptidase domain 19 [Source:HGNC Symbol;Acc:HGNC:197]
79147	FKRP	fukutin related protein [Source:HGNC Symbol;Acc:HGNC:17997]
11174	ADAMTS6	ADAM metallopeptidase with thrombospondin type 1 motif 6 [Source:HGNC Symbol;Acc:HGNC:222]
84000	TMPRSS13	transmembrane serine protease 13 [Source:HGNC Symbol;Acc:HGNC:29808]
221302	ZUP1	zinc finger containing ubiquitin peptidase 1 [Source:HGNC Symbol;Acc:HGNC:21224]
3003	GZMK	granzyme K [Source:HGNC Symbol;Acc:HGNC:4711]
56675	NRIP3	nuclear receptor interacting protein 3 [Source:HGNC Symbol;Acc:HGNC:1167]
726	CAPN5	calpain 5 [Source:HGNC Symbol;Acc:HGNC:1482]
79956	ERMP1	endoplasmic reticulum metallopeptidase 1 [Source:HGNC Symbol;Acc:HGNC:23703]
9028	RHBDL1	rhomboid like 1 [Source:HGNC Symbol;Acc:HGNC:10007]
5145	PDE6A	phosphodiesterase 6A [Source:HGNC Symbol;Acc:HGNC:8785]
120227	CYP2R1	cytochrome P450 family 2 subfamily R member 1 [Source:HGNC Symbol;Acc:HGNC:20580]
9311	ASIC3	acid sensing ion channel subunit 3 [Source:HGNC Symbol;Acc:HGNC:101]
9755	TBKBP1	TBK1 binding protein 1 [Source:HGNC Symbol;Acc:HGNC:30140]
222256	CDHR3	cadherin related family member 3 [Source:HGNC Symbol;Acc:HGNC:26308]
3855	KRT7	keratin 7 [Source:HGNC Symbol;Acc:HGNC:6445]
91703	ACY3	aminoacylase 3 [Source:HGNC Symbol;Acc:HGNC:24104]
79932	KIAA0319L	KIAA0319 like [Source:HGNC Symbol;Acc:HGNC:30071]
80227	PAAF1	proteasomal ATPase associated factor 1 [Source:HGNC Symbol;Acc:HGNC:25687]
9546	APBA3	amyloid beta precursor protein binding family A member 3 [Source:HGNC Symbol;Acc:HGNC:580]
8293	SERF1A	small EDRK-rich factor 1A [Source:HGNC Symbol;Acc:HGNC:10755]
7268	TTC4	tetratricopeptide repeat domain 4 [Source:HGNC Symbol;Acc:HGNC:12394]
5032	P2RY11	purinergic receptor P2Y11 [Source:HGNC Symbol;Acc:HGNC:8540]
10219	KLRG1	killer cell lectin like receptor G1 [Source:HGNC Symbol;Acc:HGNC:6380]
10750	GRAP	GRB2 related adaptor protein [Source:HGNC Symbol;Acc:HGNC:4562]
51195	RAPGEFL1	Rap guanine nucleotide exchange factor like 1 [Source:HGNC Symbol;Acc:HGNC:17428]
266747	RGL4	ral guanine nucleotide dissociation stimulator like 4 [Source:HGNC Symbol;Acc:HGNC:31911]
2775	GNAO1	G protein subunit alpha o1 [Source:HGNC Symbol;Acc:HGNC:4389]
117247	SLC16A10	solute carrier family 16 member 10 [Source:HGNC Symbol;Acc:HGNC:17027]
4359	MPZ	myelin protein zero [Source:HGNC Symbol;Acc:HGNC:7225]
441250	TYW1B	tRNA-yW synthesizing protein 1 homolog B [Source:HGNC Symbol;Acc:HGNC:33908]
9692	PRORP	protein only RNase P catalytic subunit [Source:HGNC Symbol;Acc:HGNC:19958]
79828	METTL8	methyltransferase like 8 [Source:HGNC Symbol;Acc:HGNC:25856]
221078	NSUN6	NOP2/Sun RNA methyltransferase 6 [Source:HGNC Symbol;Acc:HGNC:23529]
54482	TRMT13	tRNA methyltransferase 13 homolog [Source:HGNC Symbol;Acc:HGNC:25502]
55039	TRMT12	tRNA methyltransferase 12 homolog [Source:HGNC Symbol;Acc:HGNC:26091]
1478	CSTF2	cleavage stimulation factor subunit 2 [Source:HGNC Symbol;Acc:HGNC:2484]
79707	NOL9	nucleolar protein 9 [Source:HGNC Symbol;Acc:HGNC:26265]
64852	TUT1	terminal uridylyl transferase 1, U6 snRNA-specific [Source:HGNC Symbol;Acc:HGNC:26184]
8518	ELP1	elongator complex protein 1 [Source:HGNC Symbol;Acc:HGNC:5959]
134637	ADAT2	adenosine deaminase tRNA specific 2 [Source:HGNC Symbol;Acc:HGNC:21172]
64172	OSGEPL1	O-sialoglycoprotein endopeptidase like 1 [Source:HGNC Symbol;Acc:HGNC:23075]
54522	ANKRD16	ankyrin repeat domain 16 [Source:HGNC Symbol;Acc:HGNC:23471]
283989	TSEN54	tRNA splicing endonuclease subunit 54 [Source:HGNC Symbol;Acc:HGNC:27561]
23536	ADAT1	adenosine deaminase tRNA specific 1 [Source:HGNC Symbol;Acc:HGNC:228]
26512	INTS6	integrator complex subunit 6 [Source:HGNC Symbol;Acc:HGNC:14879]
57508	INTS2	integrator complex subunit 2 [Source:HGNC Symbol;Acc:HGNC:29241]
55756	INTS9	integrator complex subunit 9 [Source:HGNC Symbol;Acc:HGNC:25592]
92105	INTS4	integrator complex subunit 4 [Source:HGNC Symbol;Acc:HGNC:25048]
317781	DDX51	DEAD-box helicase 51 [Source:HGNC Symbol;Acc:HGNC:20082]
9197	SLC33A1	solute carrier family 33 member 1 [Source:HGNC Symbol;Acc:HGNC:95]
23305	ACSL6	acyl-CoA synthetase long chain family member 6 [Source:HGNC Symbol;Acc:HGNC:16496]
9091	PIGQ	phosphatidylinositol glycan anchor biosynthesis class Q [Source:HGNC Symbol;Acc:HGNC:14135]
30815	ST6GALNAC6	ST6 N-acetylgalactosaminide alpha-2,6-sialyltransferase 6 [Source:HGNC Symbol;Acc:HGNC:23364]
55650	PIGV	phosphatidylinositol glycan anchor biosynthesis class V [Source:HGNC Symbol;Acc:HGNC:26031]
9487	PIGL	phosphatidylinositol glycan anchor biosynthesis class L [Source:HGNC Symbol;Acc:HGNC:8966]
199857	ALG14	ALG14 UDP-N-acetylglucosaminyltransferase subunit [Source:HGNC Symbol;Acc:HGNC:28287]
4259	MGST3	microsomal glutathione S-transferase 3 [Source:HGNC Symbol;Acc:HGNC:7064]
79603	CERS4	ceramide synthase 4 [Source:HGNC Symbol;Acc:HGNC:23747]
23169	SLC35D1	solute carrier family 35 member D1 [Source:HGNC Symbol;Acc:HGNC:20800]
267020	ATP5MGL	ATP synthase membrane subunit g like [Source:HGNC Symbol;Acc:HGNC:13213]
283459	GATC	glutamyl-tRNA amidotransferase subunit C [Source:HGNC Symbol;Acc:HGNC:25068]
57176	VARS2	valyl-tRNA synthetase 2, mitochondrial [Source:HGNC Symbol;Acc:HGNC:21642]
23438	HARS2	histidyl-tRNA synthetase 2, mitochondrial [Source:HGNC Symbol;Acc:HGNC:4817]
1371	CPOX	coproporphyrinogen oxidase [Source:HGNC Symbol;Acc:HGNC:2321]
200895	DHFR2	dihydrofolate reductase 2 [Source:HGNC Symbol;Acc:HGNC:27309]
6487	ST3GAL3	ST3 beta-galactoside alpha-2,3-sialyltransferase 3 [Source:HGNC Symbol;Acc:HGNC:10866]
79586	CHPF	chondroitin polymerizing factor [Source:HGNC Symbol;Acc:HGNC:24291]
145173	B3GLCT	beta 3-glucosyltransferase [Source:HGNC Symbol;Acc:HGNC:20207]
135152	B3GAT2	beta-1,3-glucuronyltransferase 2 [Source:HGNC Symbol;Acc:HGNC:922]
26289	AK5	adenylate kinase 5 [Source:HGNC Symbol;Acc:HGNC:365]
203	AK1	adenylate kinase 1 [Source:HGNC Symbol;Acc:HGNC:361]
283464	GXYLT1	glucoside xylosyltransferase 1 [Source:HGNC Symbol;Acc:HGNC:27482]
148789	B3GALNT2	beta-1,3-N-acetylgalactosaminyltransferase 2 [Source:HGNC Symbol;Acc:HGNC:28596]
9953	HS3ST3B1	heparan sulfate-glucosamine 3-sulfotransferase 3B1 [Source:HGNC Symbol;Acc:HGNC:5198]
55733	HHAT	hedgehog acyltransferase [Source:HGNC Symbol;Acc:HGNC:18270]
133686	NADK2	NAD kinase 2, mitochondrial [Source:HGNC Symbol;Acc:HGNC:26404]
9054	NFS1	NFS1 cysteine desulfurase [Source:HGNC Symbol;Acc:HGNC:15910]
149986	LSM14B	LSM family member 14B [Source:HGNC Symbol;Acc:HGNC:15887]
7389	UROD	uroporphyrinogen decarboxylase [Source:HGNC Symbol;Acc:HGNC:12591]
200205	IBA57	iron-sulfur cluster assembly factor IBA57 [Source:HGNC Symbol;Acc:HGNC:27302]
284029	LINC00324	long intergenic non-protein coding RNA 324 [Source:HGNC Symbol;Acc:HGNC:26628]
10478	SLC25A17	solute carrier family 25 member 17 [Source:HGNC Symbol;Acc:HGNC:10987]
162515	SLC16A11	solute carrier family 16 member 11 [Source:HGNC Symbol;Acc:HGNC:23093]
123	PLIN2	perilipin 2 [Source:HGNC Symbol;Acc:HGNC:248]
57605	PITPNM2	phosphatidylinositol transfer protein membrane associated 2 [Source:HGNC Symbol;Acc:HGNC:21044]
114884	OSBPL10	oxysterol binding protein like 10 [Source:HGNC Symbol;Acc:HGNC:16395]
27132	CPNE7	copine 7 [Source:HGNC Symbol;Acc:HGNC:2320]
4047	LSS	lanosterol synthase [Source:HGNC Symbol;Acc:HGNC:6708]
80207	OPA3	outer mitochondrial membrane lipid metabolism regulator OPA3 [Source:HGNC Symbol;Acc:HGNC:8142]
54995	OXSM	3-oxoacyl-ACP synthase, mitochondrial [Source:HGNC Symbol;Acc:HGNC:26063]
6307	MSMO1	methylsterol monooxygenase 1 [Source:HGNC Symbol;Acc:HGNC:10545]
26031	OSBPL3	oxysterol binding protein like 3 [Source:HGNC Symbol;Acc:HGNC:16370]
127281	PRXL2B	peroxiredoxin like 2B [Source:HGNC Symbol;Acc:HGNC:28390]
3995	FADS3	fatty acid desaturase 3 [Source:HGNC Symbol;Acc:HGNC:3576]
84129	ACAD11	acyl-CoA dehydrogenase family member 11 [Source:HGNC Symbol;Acc:HGNC:30211]
55268	ECHDC2	enoyl-CoA hydratase domain containing 2 [Source:HGNC Symbol;Acc:HGNC:23408]
166785	MMAA	metabolism of cobalamin associated A [Source:HGNC Symbol;Acc:HGNC:18871]
3632	INPP5A	inositol polyphosphate-5-phosphatase A [Source:HGNC Symbol;Acc:HGNC:6076]
403313	PLPP6	phospholipid phosphatase 6 [Source:HGNC Symbol;Acc:HGNC:23682]
3292	HSD17B1	hydroxysteroid 17-beta dehydrogenase 1 [Source:HGNC Symbol;Acc:HGNC:5210]
100288072	SDR42E2	short chain dehydrogenase/reductase family 42E, member 2 [Source:HGNC Symbol;Acc:HGNC:35414]
93517	SDR42E1	short chain dehydrogenase/reductase family 42E, member 1 [Source:HGNC Symbol;Acc:HGNC:29834]
56895	AGPAT4	1-acylglycerol-3-phosphate O-acyltransferase 4 [Source:HGNC Symbol;Acc:HGNC:20885]
284161	GDPD1	glycerophosphodiester phosphodiesterase domain containing 1 [Source:HGNC Symbol;Acc:HGNC:20883]
255043	TMEM86B	transmembrane protein 86B [Source:HGNC Symbol;Acc:HGNC:28448]
54884	RETSAT	retinol saturase [Source:HGNC Symbol;Acc:HGNC:25991]
57194	ATP10A	ATPase phospholipid transporting 10A (putative) [Source:HGNC Symbol;Acc:HGNC:13542]
200931	SLC51A	solute carrier family 51 subunit alpha [Source:HGNC Symbol;Acc:HGNC:29955]
253512	SLC25A30	solute carrier family 25 member 30 [Source:HGNC Symbol;Acc:HGNC:27371]
57198	ATP8B2	ATPase phospholipid transporting 8B2 [Source:HGNC Symbol;Acc:HGNC:13534]
9122	SLC16A4	solute carrier family 16 member 4 [Source:HGNC Symbol;Acc:HGNC:10925]
28231	SLCO4A1	solute carrier organic anion transporter family member 4A1 [Source:HGNC Symbol;Acc:HGNC:10953]
57719	ANO8	anoctamin 8 [Source:HGNC Symbol;Acc:HGNC:29329]
28968	SLC6A16	solute carrier family 6 member 16 [Source:HGNC Symbol;Acc:HGNC:13622]
57185	NIPAL3	NIPA like domain containing 3 [Source:HGNC Symbol;Acc:HGNC:25233]
55676	SLC30A6	solute carrier family 30 member 6 [Source:HGNC Symbol;Acc:HGNC:19305]
6006	RHCE	Rh blood group CcEe antigens [Source:HGNC Symbol;Acc:HGNC:10008]
55315	SLC29A3	solute carrier family 29 member 3 [Source:HGNC Symbol;Acc:HGNC:23096]
201305	SPNS3	sphingolipid transporter 3 (putative) [Source:HGNC Symbol;Acc:HGNC:28433]
23456	ABCB10	ATP binding cassette subfamily B member 10 [Source:HGNC Symbol;Acc:HGNC:41]
151556	GPR155	G protein-coupled receptor 155 [Source:HGNC Symbol;Acc:HGNC:22951]
54733	SLC35F2	solute carrier family 35 member F2 [Source:HGNC Symbol;Acc:HGNC:23615]
84804	MFSD9	major facilitator superfamily domain containing 9 [Source:HGNC Symbol;Acc:HGNC:28158]
85019	TMEM241	transmembrane protein 241 [Source:HGNC Symbol;Acc:HGNC:31723]
89845	ABCC10	ATP binding cassette subfamily C member 10 [Source:HGNC Symbol;Acc:HGNC:52]
148229	ATP8B3	ATPase phospholipid transporting 8B3 [Source:HGNC Symbol;Acc:HGNC:13535]
26207	PITPNC1	phosphatidylinositol transfer protein cytoplasmic 1 [Source:HGNC Symbol;Acc:HGNC:21045]
221184	CPNE2	copine 2 [Source:HGNC Symbol;Acc:HGNC:2315]
24146	CLDN15	claudin 15 [Source:HGNC Symbol;Acc:HGNC:2036]
1292	COL6A2	collagen type VI alpha 2 chain [Source:HGNC Symbol;Acc:HGNC:2212]
9993	DGCR2	DiGeorge syndrome critical region gene 2 [Source:HGNC Symbol;Acc:HGNC:2845]
129804	FBLN7	fibulin 7 [Source:HGNC Symbol;Acc:HGNC:26740]
169981	SPIN3	spindlin family member 3 [Source:HGNC Symbol;Acc:HGNC:27272]
317762	CCDC85C	coiled-coil domain containing 85C [Source:HGNC Symbol;Acc:HGNC:35459]
112840	WDR89	WD repeat domain 89 [Source:HGNC Symbol;Acc:HGNC:20489]
7125	TNNC2	troponin C2, fast skeletal type [Source:HGNC Symbol;Acc:HGNC:11944]
55783	CMTR2	cap methyltransferase 2 [Source:HGNC Symbol;Acc:HGNC:25635]
114826	SMYD4	SET and MYND domain containing 4 [Source:HGNC Symbol;Acc:HGNC:21067]
55907	CMAS	cytidine monophosphate N-acetylneuraminic acid synthetase [Source:HGNC Symbol;Acc:HGNC:18290]
23483	TGDS	TDP-glucose 4,6-dehydratase [Source:HGNC Symbol;Acc:HGNC:20324]
10873	ME3	malic enzyme 3 [Source:HGNC Symbol;Acc:HGNC:6985]
79944	L2HGDH	L-2-hydroxyglutarate dehydrogenase [Source:HGNC Symbol;Acc:HGNC:20499]
197021	LCTL	lactase like [Source:HGNC Symbol;Acc:HGNC:15583]
8277	TKTL1	transketolase like 1 [Source:HGNC Symbol;Acc:HGNC:11835]
130589	GALM	galactose mutarotase [Source:HGNC Symbol;Acc:HGNC:24063]
2585	GALK2	galactokinase 2 [Source:HGNC Symbol;Acc:HGNC:4119]
280	AMY2B	amylase alpha 2B [Source:HGNC Symbol;Acc:HGNC:478]
89944	GLB1L2	galactosidase beta 1 like 2 [Source:HGNC Symbol;Acc:HGNC:25129]
27158	NDOR1	NADPH dependent diflavin oxidoreductase 1 [Source:HGNC Symbol;Acc:HGNC:29838]
79810	PTCD2	pentatricopeptide repeat domain 2 [Source:HGNC Symbol;Acc:HGNC:25734]
374986	MIGA1	mitoguardin 1 [Source:HGNC Symbol;Acc:HGNC:24741]
9015	TAF1A	TATA-box binding protein associated factor, RNA polymerase I subunit A [Source:HGNC Symbol;Acc:HGNC:11532]
57125	PLXDC1	plexin domain containing 1 [Source:HGNC Symbol;Acc:HGNC:20945]
79871	RPAP2	RNA polymerase II associated protein 2 [Source:HGNC Symbol;Acc:HGNC:25791]
25996	REXO2	RNA exonuclease 2 [Source:HGNC Symbol;Acc:HGNC:17851]
283254	HARBI1	harbinger transposase derived 1 [Source:HGNC Symbol;Acc:HGNC:26522]
79652	TMEM204	transmembrane protein 204 [Source:HGNC Symbol;Acc:HGNC:14158]
6443	SGCB	sarcoglycan beta [Source:HGNC Symbol;Acc:HGNC:10806]
93058	COQ10A	coenzyme Q10A [Source:HGNC Symbol;Acc:HGNC:26515]
201158	TVP23C	trans-golgi network vesicle protein 23 homolog C [Source:HGNC Symbol;Acc:HGNC:30453]
10194	TSHZ1	teashirt zinc finger homeobox 1 [Source:HGNC Symbol;Acc:HGNC:10669]
26018	LRIG1	leucine rich repeats and immunoglobulin like domains 1 [Source:HGNC Symbol;Acc:HGNC:17360]
55578	SUPT20H	SPT20 homolog, SAGA complex component [Source:HGNC Symbol;Acc:HGNC:20596]
121551	BTBD11	BTB domain containing 11 [Source:HGNC Symbol;Acc:HGNC:23844]
7286	TUFT1	tuftelin 1 [Source:HGNC Symbol;Acc:HGNC:12422]
874	CBR3	carbonyl reductase 3 [Source:HGNC Symbol;Acc:HGNC:1549]
55175	KLHL11	kelch like family member 11 [Source:HGNC Symbol;Acc:HGNC:19008]
89890	KBTBD6	kelch repeat and BTB domain containing 6 [Source:HGNC Symbol;Acc:HGNC:25340]
84498	FAM120B	family with sequence similarity 120B [Source:HGNC Symbol;Acc:HGNC:21109]
28559	TRBV28	T cell receptor beta variable 28 [Source:HGNC Symbol;Acc:HGNC:12209]
28684	TRAV8-2	T cell receptor alpha variable 8-2 [Source:HGNC Symbol;Acc:HGNC:12147]
6967	TRGC2	T cell receptor gamma constant 2 [Source:HGNC Symbol;Acc:HGNC:12276]
54596	L1TD1	LINE1 type transposase domain containing 1 [Source:HGNC Symbol;Acc:HGNC:25595]
169714	QSOX2	quiescin sulfhydryl oxidase 2 [Source:HGNC Symbol;Acc:HGNC:30249]
1534	CYB561	cytochrome b561 [Source:HGNC Symbol;Acc:HGNC:2571]
115817	DHRS1	dehydrogenase/reductase 1 [Source:HGNC Symbol;Acc:HGNC:16445]
317671	RFESD	Rieske Fe-S domain containing [Source:HGNC Symbol;Acc:HGNC:29587]
84964	ALKBH6	alkB homolog 6 [Source:HGNC Symbol;Acc:HGNC:28243]
144983	HNRNPA1L2	heterogeneous nuclear ribonucleoprotein A1 like 2 [Source:HGNC Symbol;Acc:HGNC:27067]
9284	NPIPA1	nuclear pore complex interacting protein family member A1 [Source:HGNC Symbol;Acc:HGNC:7909]
54847	SIDT1	SID1 transmembrane family member 1 [Source:HGNC Symbol;Acc:HGNC:25967]
23150	FRMD4B	FERM domain containing 4B [Source:HGNC Symbol;Acc:HGNC:24886]
64318	NOC3L	NOC3 like DNA replication regulator [Source:HGNC Symbol;Acc:HGNC:24034]
83448	PUS7L	pseudouridine synthase 7 like [Source:HGNC Symbol;Acc:HGNC:25276]
1427	CRYGS	crystallin gamma S [Source:HGNC Symbol;Acc:HGNC:2417]
29895	MYLPF	myosin light chain, phosphorylatable, fast skeletal muscle [Source:HGNC Symbol;Acc:HGNC:29824]
54809	SAMD9	sterile alpha motif domain containing 9 [Source:HGNC Symbol;Acc:HGNC:1348]
10207	PATJ	PATJ crumbs cell polarity complex component [Source:HGNC Symbol;Acc:HGNC:28881]
57210	SLC45A4	solute carrier family 45 member 4 [Source:HGNC Symbol;Acc:HGNC:29196]
83988	NCALD	neurocalcin delta [Source:HGNC Symbol;Acc:HGNC:7655]
2975	GTF3C1	general transcription factor IIIC subunit 1 [Source:HGNC Symbol;Acc:HGNC:4664]
22936	ELL2	elongation factor for RNA polymerase II 2 [Source:HGNC Symbol;Acc:HGNC:17064]
121506	ERP27	endoplasmic reticulum protein 27 [Source:HGNC Symbol;Acc:HGNC:26495]
10693	CCT6B	chaperonin containing TCP1 subunit 6B [Source:HGNC Symbol;Acc:HGNC:1621]
64794	DDX31	DEAD-box helicase 31 [Source:HGNC Symbol;Acc:HGNC:16715]
7596	ZNF45	zinc finger protein 45 [Source:HGNC Symbol;Acc:HGNC:13111]
10929	SRSF8	serine and arginine rich splicing factor 8 [Source:HGNC Symbol;Acc:HGNC:16988]
55094	GPATCH1	G-patch domain containing 1 [Source:HGNC Symbol;Acc:HGNC:24658]
8220	ESS2	ess-2 splicing factor homolog [Source:HGNC Symbol;Acc:HGNC:16817]
55119	PRPF38B	pre-mRNA processing factor 38B [Source:HGNC Symbol;Acc:HGNC:25512]
25841	ABTB2	ankyrin repeat and BTB domain containing 2 [Source:HGNC Symbol;Acc:HGNC:23842]
9902	MRC2	mannose receptor C type 2 [Source:HGNC Symbol;Acc:HGNC:16875]
85455	DISP2	dispatched RND transporter family member 2 [Source:HGNC Symbol;Acc:HGNC:19712]
389677	RBM12B	RNA binding motif protein 12B [Source:HGNC Symbol;Acc:HGNC:32310]
196441	ZFC3H1	zinc finger C3H1-type containing [Source:HGNC Symbol;Acc:HGNC:28328]
57801	HES4	hes family bHLH transcription factor 4 [Source:HGNC Symbol;Acc:HGNC:24149]
84547	PGBD1	piggyBac transposable element derived 1 [Source:HGNC Symbol;Acc:HGNC:19398]
105369343	MIR194-2HG	MIR194-2 host gene [Source:HGNC Symbol;Acc:HGNC:51946]
106614088	MIR34AHG	MIR34A host gene [Source:HGNC Symbol;Acc:HGNC:51913]
107075116	MIR3142HG	MIR3142 host gene [Source:HGNC Symbol;Acc:HGNC:51944]
114614	MIR155HG	MIR155 host gene [Source:HGNC Symbol;Acc:HGNC:35460]
124540	MSI2	musashi RNA binding protein 2 [Source:HGNC Symbol;Acc:HGNC:18585]
80298	MTERF2	mitochondrial transcription termination factor 2 [Source:HGNC Symbol;Acc:HGNC:30779]
92255	LMBRD2	LMBR1 domain containing 2 [Source:HGNC Symbol;Acc:HGNC:25287]
55180	LINS1	lines homolog 1 [Source:HGNC Symbol;Acc:HGNC:30922]
50840	TAS2R14	taste 2 receptor member 14 [Source:HGNC Symbol;Acc:HGNC:14920]
390199	OR4D9	olfactory receptor family 4 subfamily D member 9 [Source:HGNC Symbol;Acc:HGNC:15178]
392138	OR2A25	olfactory receptor family 2 subfamily A member 25 [Source:HGNC Symbol;Acc:HGNC:19562]
160897	GPR180	G protein-coupled receptor 180 [Source:HGNC Symbol;Acc:HGNC:28899]
27197	GPR82	G protein-coupled receptor 82 [Source:HGNC Symbol;Acc:HGNC:4533]
100126793	GHRLOS	ghrelin opposite strand/antisense RNA [Source:HGNC Symbol;Acc:HGNC:33885]
100128071	FAM229A	family with sequence similarity 229 member A [Source:HGNC Symbol;Acc:HGNC:44652]
100128788	SRRM2-AS1	SRRM2 antisense RNA 1 [Source:HGNC Symbol;Acc:HGNC:44162]
100129196	MATN1-AS1	MATN1 antisense RNA 1 [Source:HGNC Symbol;Acc:HGNC:40364]
100129387	GABPB1-AS1	GABPB1 antisense RNA 1 [Source:HGNC Symbol;Acc:HGNC:44157]
100129917	AC139887.2	novel transcript, antisense to PCGF3
100130231	LINC00861	long intergenic non-protein coding RNA 861 [Source:HGNC Symbol;Acc:HGNC:45133]
100130557	NFYC-AS1	NFYC antisense RNA 1 [Source:HGNC Symbol;Acc:HGNC:49451]
100130581	LINC00910	long intergenic non-protein coding RNA 910 [Source:HGNC Symbol;Acc:HGNC:44361]
100131211	NEMP2	nuclear envelope integral membrane protein 2 [Source:HGNC Symbol;Acc:HGNC:33700]
100131434	LINC00893	long intergenic non-protein coding RNA 893 [Source:HGNC Symbol;Acc:HGNC:44265]
100131551	LINC00887	long intergenic non-protein coding RNA 887 [Source:HGNC Symbol;Acc:HGNC:48574]
100131691	MZF1-AS1	MZF1 antisense RNA 1 [Source:HGNC Symbol;Acc:HGNC:51271]
100131733	USP30-AS1	USP30 antisense RNA 1 [Source:HGNC Symbol;Acc:HGNC:40909]
100132707	PAXIP1-AS2	PAXIP1 antisense RNA 2 [Source:HGNC Symbol;Acc:HGNC:48958]
100271873	AIRN	antisense of IGF2R non-protein coding RNA [Source:HGNC Symbol;Acc:HGNC:34515]
100272147	CMC4	C-X9-C motif containing 4 [Source:HGNC Symbol;Acc:HGNC:35428]
100287765	LINC00630	long intergenic non-protein coding RNA 630 [Source:HGNC Symbol;Acc:HGNC:44263]
100288142	NBPF20	NBPF member 20 [Source:HGNC Symbol;Acc:HGNC:32000]
100288730	PAN3-AS1	PAN3 antisense RNA 1 [Source:HGNC Symbol;Acc:HGNC:39932]
100289274	DNAJC3-DT	DNAJC3 divergent transcript [Source:HGNC Symbol;Acc:HGNC:39808]
100499483	CCDC180	coiled-coil domain containing 180 [Source:HGNC Symbol;Acc:HGNC:29303]
100505501	AC090152.1	novel transcript
100505636	MALINC1	mitosis associated long intergenic non-coding RNA 1 [Source:HGNC Symbol;Acc:HGNC:49009]
100505683	LINC01431	long intergenic non-protein coding RNA 1431 [Source:HGNC Symbol;Acc:HGNC:50744]
100505696	SH3BP5-AS1	SH3BP5 antisense RNA 1 [Source:HGNC Symbol;Acc:HGNC:44501]
100505975	ENO1-AS1	ENO1 antisense RNA 1 [Source:HGNC Symbol;Acc:HGNC:40214]
100506127	GVQW3	GVQW motif containing 3 [Source:HGNC Symbol;Acc:HGNC:51239]
100506334	LINC00649	long intergenic non-protein coding RNA 649 [Source:HGNC Symbol;Acc:HGNC:44305]
100506392	SLC16A1-AS1	SLC16A1 antisense RNA 1 [Source:HGNC Symbol;Acc:HGNC:49445]
100506540	SPTY2D1OS	SPTY2D1 opposite strand [Source:HGNC Symbol;Acc:HGNC:44122]
100506714	NUP50-DT	NUP50 divergent transcript [Source:HGNC Symbol;Acc:HGNC:50502]
100506775	LINC01353	long intergenic non-protein coding RNA 1353 [Source:HGNC Symbol;Acc:HGNC:50580]
100506776	TRG-AS1	T cell receptor gamma locus antisense RNA 1 [Source:HGNC Symbol;Acc:HGNC:48974]
100506866	TTN-AS1	TTN antisense RNA 1 [Source:HGNC Symbol;Acc:HGNC:44124]
100506915	CHRM3-AS2	CHRM3 antisense RNA 2 [Source:HGNC Symbol;Acc:HGNC:43725]
100507062	PSMD6-AS2	PSMD6 antisense RNA 2 [Source:HGNC Symbol;Acc:HGNC:44125]
100507266	STX18-AS1	STX18 antisense RNA 1 (head to head) [Source:HGNC Symbol;Acc:HGNC:48877]
100507495	SDCBP2-AS1	SDCBP2 antisense RNA 1 [Source:HGNC Symbol;Acc:HGNC:44314]
100507551	AC010618.3	novel transcript
100507633	TNKS2-AS1	TNKS2 antisense RNA 1 (head to head) [Source:HGNC Symbol;Acc:HGNC:45173]
100507747	C13orf46	chromosome 13 open reading frame 46 [Source:HGNC Symbol;Acc:HGNC:53786]
100526737	RBM14-RBM4	RBM14-RBM4 readthrough [Source:HGNC Symbol;Acc:HGNC:38840]
100652865	LINC00539	long intergenic non-protein coding RNA 539 [Source:HGNC Symbol;Acc:HGNC:43672]
100750225	PCAT1	prostate cancer associated transcript 1 [Source:HGNC Symbol;Acc:HGNC:43022]
100775107	RBM5-AS1	RBM5 antisense RNA 1 [Source:HGNC Symbol;Acc:HGNC:48871]
100874030	SIDT1-AS1	SIDT1 antisense RNA 1 [Source:HGNC Symbol;Acc:HGNC:41126]
100874205	ATP11A-AS1	ATP11A antisense RNA 1 [Source:HGNC Symbol;Acc:HGNC:40645]
100996246	LINC02361	long intergenic non-protein coding RNA 2361 [Source:HGNC Symbol;Acc:HGNC:53283]
100996286	LINC02273	long intergenic non-protein coding RNA 2273 [Source:HGNC Symbol;Acc:HGNC:53188]
100996447	AC106707.1	novel transcript, antisense to RSRC1
101060038	LINC02446	long intergenic non-protein coding RNA 2446 [Source:HGNC Symbol;Acc:HGNC:53378]
101867536	PRNCR1	prostate cancer associated non-coding RNA 1 [Source:HGNC Symbol;Acc:HGNC:48942]
101927156	LINC01934	long intergenic non-protein coding RNA 1934 [Source:HGNC Symbol;Acc:HGNC:52757]
101927167	GATA2-AS1	GATA2 antisense RNA 1 [Source:HGNC Symbol;Acc:HGNC:51108]
101927217	LINC01473	long intergenic non-protein coding RNA 1473 [Source:HGNC Symbol;Acc:HGNC:51109]
101927391	AC004982.2	MIOS divergent transcript [Source:HGNC Symbol;Acc:HGNC:55187]
101927599	ZNF529-AS1	ZNF529 antisense RNA 1 [Source:HGNC Symbol;Acc:HGNC:51275]
101927620	AL356020.1	novel transcript, antisense to DDHD1
101927621	LINC01534	long intergenic non-protein coding RNA 1534 [Source:HGNC Symbol;Acc:HGNC:51281]
101927780	LINC01303	long intergenic non-protein coding RNA 1303 [Source:HGNC Symbol;Acc:HGNC:50470]
101928017	UBXN10-AS1	UBXN10 antisense RNA 1 [Source:HGNC Symbol;Acc:HGNC:41141]
101928100	AC022075.1	novel transcript, antisense to KLRK1
101928173	LINC01943	long intergenic non-protein coding RNA 1943 [Source:HGNC Symbol;Acc:HGNC:52767]
101928578	RAP2C-AS1	RAP2C antisense RNA 1 [Source:HGNC Symbol;Acc:HGNC:40957]
101928673	AL645568.1	novel transcript
101928767	LINC02328	long intergenic non-protein coding RNA 2328 [Source:HGNC Symbol;Acc:HGNC:53248]
101928846	HIPK1-AS1	HIPK1 antisense RNA 1 [Source:HGNC Symbol;Acc:HGNC:50576]
101929125	LINC01730	long intergenic non-protein coding RNA 1730 [Source:HGNC Symbol;Acc:HGNC:52518]
101929351	CDC37L1-DT	CDC37L1 divergent transcript [Source:HGNC Symbol;Acc:HGNC:49735]
101929531	LINC01871	long intergenic non-protein coding RNA 1871 [Source:HGNC Symbol;Acc:HGNC:52690]
101929947	ITGA6-AS1	ITGA6 antisense RNA 1 [Source:HGNC Symbol;Acc:HGNC:40308]
101930085	AC018647.2	novel transcript
10198	MPHOSPH9	M-phase phosphoprotein 9 [Source:HGNC Symbol;Acc:HGNC:7215]
102288414	C11orf98	chromosome 11 open reading frame 98 [Source:HGNC Symbol;Acc:HGNC:51238]
102723166	STAM-AS1	STAM antisense RNA 1 (head to head) [Source:HGNC Symbol;Acc:HGNC:49568]
102724246	TTC39C-AS1	TTC39C antisense RNA 1 [Source:HGNC Symbol;Acc:HGNC:51321]
102724826	ZNF337-AS1	ZNF337 antisense RNA 1 [Source:HGNC Symbol;Acc:HGNC:40759]
10307	APBB3	amyloid beta precursor protein binding family B member 3 [Source:HGNC Symbol;Acc:HGNC:20708]
103091864	SNHG22	small nucleolar RNA host gene 22 [Source:HGNC Symbol;Acc:HGNC:50285]
103611081	AP003486.1	novel transcript
104355295	SGMS1-AS1	SGMS1 antisense RNA 1 [Source:HGNC Symbol;Acc:HGNC:49683]
104457406	MIR222HG	miR222/221 cluster host gene [Source:HGNC Symbol;Acc:HGNC:49555]
105369332	AP001160.1	novel transcript
105369758	DDN-AS1	DDN and PRKAG1 antisense RNA 1 [Source:HGNC Symbol;Acc:HGNC:53464]
105375591	AC144652.1	INSIG1 divergent transcript [Source:HGNC Symbol;Acc:HGNC:55155]
105377006	LINC02084	long intergenic non-protein coding RNA 2084 [Source:HGNC Symbol;Acc:HGNC:52934]
105378892	AL356488.3	TMEM167B divergent transcript [Source:HGNC Symbol;Acc:HGNC:55076]
106144528	DENND6A-AS1	DENND6A antisense RNA 1 [Source:HGNC Symbol;Acc:HGNC:41152]
10737	RFPL3S	RFPL3 antisense [Source:HGNC Symbol;Acc:HGNC:9981]
107984921	LINC01772	long intergenic non-protein coding RNA 1772 [Source:HGNC Symbol;Acc:HGNC:52562]
107986063	AC093495.1	XPC antisense RNA 1 [Source:HGNC Symbol;Acc:HGNC:55014]
107987041	AL928970.1	MIR1302-9 host gene [Source:HGNC Symbol;Acc:HGNC:55045]
109729140	PSMD6-AS1	PSMD6 antisense RNA 1 [Source:HGNC Symbol;Acc:HGNC:40480]
109729181	ZNF710-AS1	ZNF710 antisense RNA 1 [Source:HGNC Symbol;Acc:HGNC:53141]
11264	PXMP4	peroxisomal membrane protein 4 [Source:HGNC Symbol;Acc:HGNC:15920]
114796	PSMG3-AS1	PSMG3 antisense RNA 1 (head to head) [Source:HGNC Symbol;Acc:HGNC:22230]
114904	C1QTNF6	C1q and TNF related 6 [Source:HGNC Symbol;Acc:HGNC:14343]
116349	EXOC3-AS1	EXOC3 antisense RNA 1 [Source:HGNC Symbol;Acc:HGNC:25175]
122060	SLAIN1	SLAIN motif family member 1 [Source:HGNC Symbol;Acc:HGNC:26387]
123036	TC2N	tandem C2 domains, nuclear [Source:HGNC Symbol;Acc:HGNC:19859]
124401	ANKS3	ankyrin repeat and sterile alpha motif domain containing 3 [Source:HGNC Symbol;Acc:HGNC:29422]
124402	UBALD1	UBA like domain containing 1 [Source:HGNC Symbol;Acc:HGNC:29576]
124535	HSF5	heat shock transcription factor 5 [Source:HGNC Symbol;Acc:HGNC:26862]
125893	ZNF816	zinc finger protein 816 [Source:HGNC Symbol;Acc:HGNC:26995]
125919	ZNF543	zinc finger protein 543 [Source:HGNC Symbol;Acc:HGNC:25281]
126068	ZNF441	zinc finger protein 441 [Source:HGNC Symbol;Acc:HGNC:20875]
126231	ZNF573	zinc finger protein 573 [Source:HGNC Symbol;Acc:HGNC:26420]
126375	ZNF792	zinc finger protein 792 [Source:HGNC Symbol;Acc:HGNC:24751]
127002	ATXN7L2	ataxin 7 like 2 [Source:HGNC Symbol;Acc:HGNC:28713]
127428	TCEANC2	transcription elongation factor A N-terminal and central domain containing 2 [Source:HGNC Symbol;Acc:HGNC:26494]
128611	ZNF831	zinc finger protein 831 [Source:HGNC Symbol;Acc:HGNC:16167]
129285	PPP1R21	protein phosphatase 1 regulatory subunit 21 [Source:HGNC Symbol;Acc:HGNC:30595]
133015	PACRGL	parkin coregulated like [Source:HGNC Symbol;Acc:HGNC:28442]
143903	LAYN	layilin [Source:HGNC Symbol;Acc:HGNC:29471]
144571	A2M-AS1	A2M antisense RNA 1 [Source:HGNC Symbol;Acc:HGNC:27057]
144608	C12orf60	chromosome 12 open reading frame 60 [Source:HGNC Symbol;Acc:HGNC:28726]
145508	CEP128	centrosomal protein 128 [Source:HGNC Symbol;Acc:HGNC:20359]
145837	DRAIC	downregulated RNA in cancer, inhibitor of cell invasion and migration [Source:HGNC Symbol;Acc:HGNC:27082]
146434	ZNF597	zinc finger protein 597 [Source:HGNC Symbol;Acc:HGNC:26573]
147525	LINC00526	long intergenic non-protein coding RNA 526 [Source:HGNC Symbol;Acc:HGNC:28278]
147660	ZNF578	zinc finger protein 578 [Source:HGNC Symbol;Acc:HGNC:26449]
147687	ZNF417	zinc finger protein 417 [Source:HGNC Symbol;Acc:HGNC:20646]
148189	LINC00662	long intergenic non-protein coding RNA 662 [Source:HGNC Symbol;Acc:HGNC:27122]
148268	ZNF570	zinc finger protein 570 [Source:HGNC Symbol;Acc:HGNC:26416]
150383	CDPF1	cysteine rich DPF motif domain containing 1 [Source:HGNC Symbol;Acc:HGNC:33710]
150709	ANKAR	ankyrin and armadillo repeat containing [Source:HGNC Symbol;Acc:HGNC:26350]
150759	LINC00342	long intergenic non-protein coding RNA 342 [Source:HGNC Symbol;Acc:HGNC:42470]
150771	ITPRIPL1	ITPRIP like 1 [Source:HGNC Symbol;Acc:HGNC:29371]
153364	MBLAC2	metallo-beta-lactamase domain containing 2 [Source:HGNC Symbol;Acc:HGNC:33711]
153642	ARSK	arylsulfatase family member K [Source:HGNC Symbol;Acc:HGNC:25239]
157567	ANKRD46	ankyrin repeat domain 46 [Source:HGNC Symbol;Acc:HGNC:27229]
157638	LRATD2	LRAT domain containing 2 [Source:HGNC Symbol;Acc:HGNC:24166]
157680	VPS13B	vacuolar protein sorting 13 homolog B [Source:HGNC Symbol;Acc:HGNC:2183]
158399	ZNF483	zinc finger protein 483 [Source:HGNC Symbol;Acc:HGNC:23384]
158427	TSTD2	thiosulfate sulfurtransferase like domain containing 2 [Source:HGNC Symbol;Acc:HGNC:30087]
161253	REM2	RRAD and GEM like GTPase 2 [Source:HGNC Symbol;Acc:HGNC:20248]
161779	PGBD4	piggyBac transposable element derived 4 [Source:HGNC Symbol;Acc:HGNC:19401]
162655	ZNF519	zinc finger protein 519 [Source:HGNC Symbol;Acc:HGNC:30574]
163049	ZNF791	zinc finger protein 791 [Source:HGNC Symbol;Acc:HGNC:26895]
163087	ZNF383	zinc finger protein 383 [Source:HGNC Symbol;Acc:HGNC:18609]
163154	PRR22	proline rich 22 [Source:HGNC Symbol;Acc:HGNC:28354]
170082	TCEANC	transcription elongation factor A N-terminal and central domain containing [Source:HGNC Symbol;Acc:HGNC:28277]
170393	LINC02870	long intergenic non-protein coding RNA 2870 [Source:HGNC Symbol;Acc:HGNC:27275]
170958	ZNF525	zinc finger protein 525 [Source:HGNC Symbol;Acc:HGNC:29423]
1953	MEGF6	multiple EGF like domains 6 [Source:HGNC Symbol;Acc:HGNC:3232]
196740	VSTM4	V-set and transmembrane domain containing 4 [Source:HGNC Symbol;Acc:HGNC:26470]
199777	ZNF626	zinc finger protein 626 [Source:HGNC Symbol;Acc:HGNC:30461]
199800	ADM5	adrenomedullin 5 (putative) [Source:HGNC Symbol;Acc:HGNC:27293]
200634	KRTCAP3	keratinocyte associated protein 3 [Source:HGNC Symbol;Acc:HGNC:28943]
201514	ZNF584	zinc finger protein 584 [Source:HGNC Symbol;Acc:HGNC:27318]
201853	LINC00504	long intergenic non-protein coding RNA 504 [Source:HGNC Symbol;Acc:HGNC:43555]
202	CRYBG1	crystallin beta-gamma domain containing 1 [Source:HGNC Symbol;Acc:HGNC:356]
203414	LINC01560	long intergenic non-protein coding RNA 1560 [Source:HGNC Symbol;Acc:HGNC:27333]
220004	PPP1R32	protein phosphatase 1 regulatory subunit 32 [Source:HGNC Symbol;Acc:HGNC:28869]
221756	SERPINB9P1	serpin family B member 9 pseudogene 1 [Source:HGNC Symbol;Acc:HGNC:28590]
221806	VWDE	von Willebrand factor D and EGF domains [Source:HGNC Symbol;Acc:HGNC:21897]
222484	LNX2	ligand of numb-protein X 2 [Source:HGNC Symbol;Acc:HGNC:20421]
22807	IKZF2	IKAROS family zinc finger 2 [Source:HGNC Symbol;Acc:HGNC:13177]
22869	ZNF510	zinc finger protein 510 [Source:HGNC Symbol;Acc:HGNC:29161]
23101	MCF2L2	MCF.2 cell line derived transforming sequence-like 2 [Source:HGNC Symbol;Acc:HGNC:30319]
23306	NEMP1	nuclear envelope integral membrane protein 1 [Source:HGNC Symbol;Acc:HGNC:29001]
23548	TTC33	tetratricopeptide repeat domain 33 [Source:HGNC Symbol;Acc:HGNC:29959]
23559	WBP1	WW domain binding protein 1 [Source:HGNC Symbol;Acc:HGNC:12737]
23731	TMEM245	transmembrane protein 245 [Source:HGNC Symbol;Acc:HGNC:1363]
246721	POLR2J2	RNA polymerase II subunit J2 [Source:HGNC Symbol;Acc:HGNC:23208]
253018	HCG27	HLA complex group 27 [Source:HGNC Symbol;Acc:HGNC:27366]
253769	WDR27	WD repeat domain 27 [Source:HGNC Symbol;Acc:HGNC:21248]
254128	NIFK-AS1	NIFK antisense RNA 1 [Source:HGNC Symbol;Acc:HGNC:27385]
255394	TCP11L2	t-complex 11 like 2 [Source:HGNC Symbol;Acc:HGNC:28627]
255403	ZNF718	zinc finger protein 718 [Source:HGNC Symbol;Acc:HGNC:26889]
255512	TOLLIP-AS1	TOLLIP antisense RNA 1 (head to head) [Source:HGNC Symbol;Acc:HGNC:27403]
256051	ZNF549	zinc finger protein 549 [Source:HGNC Symbol;Acc:HGNC:26632]
257236	CCDC96	coiled-coil domain containing 96 [Source:HGNC Symbol;Acc:HGNC:26900]
25880	TMEM186	transmembrane protein 186 [Source:HGNC Symbol;Acc:HGNC:24530]
25900	IFFO1	intermediate filament family orphan 1 [Source:HGNC Symbol;Acc:HGNC:24970]
26049	FAM169A	family with sequence similarity 169 member A [Source:HGNC Symbol;Acc:HGNC:29138]
27107	ZBTB11	zinc finger and BTB domain containing 11 [Source:HGNC Symbol;Acc:HGNC:16740]
27300	ZNF544	zinc finger protein 544 [Source:HGNC Symbol;Acc:HGNC:16759]
282997	PDCD4-AS1	PDCD4 antisense RNA 1 [Source:HGNC Symbol;Acc:HGNC:27425]
283237	TTC9C	tetratricopeptide repeat domain 9C [Source:HGNC Symbol;Acc:HGNC:28432]
283385	MORN3	MORN repeat containing 3 [Source:HGNC Symbol;Acc:HGNC:29807]
283440	ITFG2-AS1	ITFG2 antisense RNA 1 [Source:HGNC Symbol;Acc:HGNC:53128]
283551	LINC01588	long intergenic non-protein coding RNA 1588 [Source:HGNC Symbol;Acc:HGNC:27503]
283575	LINC02288	long intergenic non-protein coding RNA 2288 [Source:HGNC Symbol;Acc:HGNC:27505]
283981	LINC00685	long intergenic non-protein coding RNA 685 [Source:HGNC Symbol;Acc:HGNC:27560]
[truncated: 195 more rows]
